# Supplementary material for: Fabrication and characterization of 3D-printed PLA-based composite filters for cationic dye removal
Source: RSC Adv. 2025 Dec 8;15(56):48381–92. doi: 10.1039/d5ra08506c (PMC12683515; doi:10.1039/d5ra08506c)
Supplement: RA-015-D5RA08506C-s001 [file RA-015-D5RA08506C-s001.zip]

Archive with 4 entries (4 files):
- 4.web enhanced object.stl
- 4.web enhanced object.wrl
- 4.web enhanced object.x3d
- 4.web enhanced object.step
