# Supplementary material for: Fabrication and characterization of 3D-printed PLA-based composite filters for cationic dye removal
Source: RSC Adv. 2025 Dec 8;15(56):48381–92. doi: 10.1039/d5ra08506c (PMC12683515; doi:10.1039/d5ra08506c)
Supplement: RA-015-D5RA08506C-s001 [file RA-015-D5RA08506C-s001.zip › 4.web enhanced object.wrl]

#VRML V2.0 utf8
# File generated by ImageToStl.com - Free Image and 3D model conversion tools

Group {
  children [
    Group {
      children [
      ]
    }
    Group {
      children [
      ]
    }
    Group {
      children [
        Group {
          children [
            Group {
              children [
                Group {
                  children [
                    Shape {
                      appearance DEF M0 Appearance {
                        material Material {
                          diffuseColor 0.8 0.8 0.8
                          specularColor 0.401 0.401 0.401
                          emissiveColor 0 0 0
                          ambientIntensity 0
                          shininess 0.5
                        }
                      }
                      geometry IndexedFaceSet {
                        coord Coordinate {
                          point [
1.64093195 0.071709 -0.14859757,1.64203694 0.038757 -0.16570957,1.65656995 0.063193 -0.14859757,1.66975895 0.051231 -0.14859758,1.64236494 0.020554 -0.17295057,1.67975695 0.036497 -0.14859758,1.64245794 0.011287 -0.17519057,1.68599995 0.019822 -0.14859758,1.64249894 0.00209 -0.17601957,1.68813695 0.002145 -0.14859758,1.68604495 -0.015538 -0.14859758,1.64248194 -0.007105 -0.17519357,1.67984495 -0.032229 -0.14859758,1.64241194 -0.016371 -0.17295657,1.66988395 -0.046989 -0.14859758,1.64212994 -0.034575 -0.16571657,1.65672495 -0.058984 -0.14859757,1.64110895 -0.067539 -0.14859757,1.62334899 -0.072252 -0.03609756,1.63254806 -0.070395 0.17640243,1.64110899 -0.067539 -0.03609757,1.65063706 -0.062903 0.17640243,1.64110895 -0.067539 -0.14859757,1.65672495 -0.058984 -0.14859757,1.66617006 -0.050984 0.17640242,1.66988395 -0.046989 -0.14859758,1.67808906 -0.035451 0.17640242,1.67984495 -0.032229 -0.14859758,1.68558106 -0.017362 0.17640242,1.68604495 -0.015538 -0.14859758,1.68813706 0.002049 0.17640242,1.68813695 0.002145 -0.14859758,1.68599995 0.019822 -0.14859758,1.68558106 0.021461 0.17640242,1.67975695 0.036497 -0.14859758,1.67808906 0.039549 0.17640242,1.66975895 0.051231 -0.14859758,1.66617006 0.055082 0.17640242,1.65656995 0.063193 -0.14859757,1.65063706 0.067001 0.17640243,1.64093195 0.071709 -0.14859757,1.64093199 0.071709 -0.03609757,1.63254806 0.074494 0.17640243,1.62262399 0.076447 -0.03609756,1.61313706 0.077049 0.17640244,1.60371299 0.076455 -0.03609756,1.59372506 0.074494 0.17640245,1.58540099 0.071732 -0.03609755,1.57563706 0.067001 0.17640245,1.58540095 0.071732 -0.14859755,1.56958194 0.063107 -0.18709754,1.58540094 0.071732 -0.18709755,1.61313706 -0.072951 0.17640244,1.60497499 -0.072505 -0.03609756,1.59372506 -0.070395 0.17640245,1.58709199 -0.068283 -0.03609755,1.57563706 -0.062903 0.17640245,1.58709195 -0.068283 -0.14859755,1.58709194 -0.068283 -0.18709755,1.57106994 -0.060042 -0.18709754,1.56010406 -0.050984 0.17640246,1.55747494 -0.048218 -0.18709754,1.54818506 -0.035451 0.17640246,1.54709294 -0.033493 -0.18709754,1.54069206 -0.017362 0.17640247,1.54052194 -0.016716 -0.18709753,1.53814194 0.001143 -0.18709753,1.53813706 0.002049 0.17640247,1.53813706 0.002049 0.17640247,1.53814194 0.001143 -0.18709753,1.54008994 0.019055 -0.18709753,1.54069206 0.021461 0.17640247,1.54625394 0.035986 -0.18709754,1.54818506 0.039549 0.17640246,1.55627694 0.050957 -0.18709754,1.56010406 0.055082 0.17640246,1.79723314 -0.234823 0.40140238,1.73351214 -0.272741 0.4014024,1.71812214 -0.577275 0.4014024,1.66243614 -0.293872 0.40140242,1.58834914 -0.296925 0.40140245,1.51577614 -0.281713 0.40140247,0.49315514 -1.744129 0.40140283,0.82050114 -1.616158 0.40140272,1.11699414 -1.427415 0.40140261,1.44915114 -0.249165 0.4014025,-1.60194186 -0.847922 0.40140355,-1.40817386 -1.141156 0.40140349,-1.16145386 -1.391479 0.4014034,1.39254414 -0.20127 0.40140252,1.34941314 -0.140954 0.40140253,1.32239414 -0.071902 0.40140254,1.31313714 0.001668 0.40140255,-1.73547286 -0.522804 0.4014036,-1.80374486 -0.178027 0.40140362,-1.80419086 0.173444 0.40140362,-1.73679486 0.518393 0.4014036,-1.60409086 0.843849 0.40140356,-1.41106886 1.137574 0.40140349,-1.16498586 1.388523 0.4014034,1.32220714 0.075262 0.40140254,-0.87509686 1.58726 0.4014033,-0.55230186 1.726312 0.40140319,-0.20873786 1.800449 0.40140307,0.14267414 1.806885 0.40140295,0.48872214 1.745377 0.40140283,1.34905114 0.144382 0.40140253,0.81639214 1.618238 0.40140272,1.11336414 1.430249 0.40140261,1.36847014 1.188478 0.40140253,1.39202814 0.204808 0.40140252,1.57211814 0.902017 0.40140246,1.44851314 0.252846 0.4014025,1.51505514 0.285563 0.40140248,1.71665014 0.581639 0.40140241,1.58758914 0.30096 0.40140245,1.66168414 0.298095 0.40140242,1.73281314 0.277145 0.4014024,1.79663114 0.239388 0.40140238,-0.87106086 -1.589479 0.4014033,-0.54791386 -1.727709 0.40140319,-0.20416286 -1.800974 0.40140307,0.14726514 -1.806517 0.40140295,1.37148514 -1.184997 0.40140252,1.57440414 -0.89802 0.40140245,1.80805412 0.126998 0.33293037,1.80429973 0.17229 -6.53922263,1.79663114 0.239388 0.40140238,1.73908773 0.510643 -6.5392226,1.71665014 0.581639 0.40140241,1.61101973 0.83054 -6.53922256,1.57211814 0.902017 0.40140246,1.42472573 1.120419 -6.53922249,1.36847014 1.188478 0.40140253,1.18693873 1.369803 -6.53922241,1.11336414 1.430249 0.40140261,0.90625273 1.569679 -6.53922231,0.81639214 1.618238 0.40140272,0.59281173 1.712823 -6.53922221,0.48872214 1.745377 0.40140283,0.25794473 1.79406 -6.53922209,0.14267414 1.806885 0.40140295,-0.08624527 1.810456 -6.53922197,-0.20873786 1.800449 0.40140307,-0.42731727 1.761417 -6.53922185,-0.55230186 1.726312 0.40140319,-0.75294527 1.648716 -6.53922174,-0.87509686 1.58726 0.4014033,-1.05136027 1.476426 -6.53922164,-1.16498586 1.388523 0.4014034,-1.31177727 1.250775 -6.53922155,-1.41106886 1.137574 0.40140349,-1.52478227 0.979916 -6.53922147,-1.60409086 0.843849 0.40140356,-1.68267727 0.673642 -6.53922142,-1.73679486 0.518393 0.4014036,-1.77975727 0.34302 -6.53922138,-1.80419086 0.173444 0.40140362,-1.81251127 0 -6.53922137,-1.80374486 -0.178027 0.40140362,-1.80374486 -0.178027 0.40140362,-1.81251127 0 -6.53922137,-1.77975727 -0.34302 -6.53922138,-1.73547286 -0.522804 0.4014036,-1.68267727 -0.673642 -6.53922142,-1.60194186 -0.847922 0.40140355,-1.52478227 -0.979916 -6.53922147,-1.40817386 -1.141156 0.40140349,-1.31177727 -1.250775 -6.53922155,-1.16145386 -1.391479 0.4014034,-1.05136027 -1.476426 -6.53922164,-0.87106086 -1.589479 0.4014033,-0.75294527 -1.648716 -6.53922174,-0.54791386 -1.727709 0.40140319,-0.42731727 -1.761417 -6.53922185,-0.20416286 -1.800974 0.40140307,-0.08624527 -1.810456 -6.53922197,0.14726514 -1.806517 0.40140295,0.25794473 -1.79406 -6.53922209,0.49315514 -1.744129 0.40140283,0.59281173 -1.712823 -6.53922221,0.82050114 -1.616158 0.40140272,0.90625273 -1.569679 -6.53922231,1.11699414 -1.427415 0.40140261,1.18693873 -1.369803 -6.53922241,1.37148514 -1.184997 0.40140252,1.42472573 -1.120419 -6.53922249,1.57440414 -0.89802 0.40140245,1.61101973 -0.83054 -6.53922256,1.71812214 -0.577275 0.4014024,1.73908773 -0.510643 -6.5392226,1.79723314 -0.234823 0.40140238,1.80429973 -0.17229 -6.53922263,1.80837412 -0.122359 0.33290837,1.81148311 -0.060626 0.30958337,1.8122681 -0.029169 0.30307037,1.8125081 0.002315 0.30077337,1.8121871 0.033804 0.30307837,1.81132211 0.065267 0.30959437,-1.77975727 0.34302 -6.53922138,-1.63100427 0.159262 -6.53922144,-1.81251127 0 -6.53922137,-1.62963827 -0.172693 -6.53922144,-1.77975727 -0.34302 -6.53922138,-1.56147827 -0.497579 -6.53922146,-1.68267727 -0.673642 -6.53922142,-1.42931427 -0.802094 -6.5392215,-1.52478227 -0.979916 -6.53922147,-1.23855727 -1.073771 -6.53922157,-1.31177727 -1.250775 -6.53922155,-0.99701727 -1.301487 -6.53922165,-1.05136027 -1.476426 -6.53922164,-0.71458227 -1.475921 -6.53922175,-0.75294527 -1.648716 -6.53922174,-0.40281627 -1.58993 -6.53922186,-0.42731727 -1.761417 -6.53922185,-0.07448127 -1.638847 -6.53922197,-0.08624527 -1.810456 -6.53922197,0.25794473 -1.79406 -6.53922209,0.25697873 -1.62067 -6.53922209,0.59281173 -1.712823 -6.53922221,0.57799573 -1.536142 -6.5392222,0.90625273 -1.569679 -6.53922231,0.87542573 -1.388725 -6.5392223,1.18693873 -1.369803 -6.53922241,1.13709173 -1.184453 -6.53922239,1.42472573 -1.120419 -6.53922249,1.35228273 -0.931689 -6.53922247,1.61101973 -0.83054 -6.53922256,1.51218673 -0.640782 -6.53922252,1.73908773 -0.510643 -6.5392226,1.61025973 -0.323641 -6.53922256,1.80429973 -0.17229 -6.53922263,1.64248373 0.00675 -6.53922257,1.80429973 0.17229 -6.53922263,1.60754173 0.336864 -6.53922256,1.73908773 0.510643 -6.5392226,1.50686273 0.653188 -6.53922252,1.61101973 0.83054 -6.53922256,1.34457073 0.942769 -6.53922247,1.42472573 1.120419 -6.53922249,1.12730673 1.193754 -6.53922239,1.18693873 1.369803 -6.53922241,0.86396873 1.395866 -6.5392223,0.90625273 1.569679 -6.53922231,0.56533573 1.540831 -6.5392222,0.59281173 1.712823 -6.53922221,0.24363473 1.622714 -6.53922208,0.25794473 1.79406 -6.53922209,-0.08624527 1.810456 -6.53922197,-0.08796427 1.638164 -6.53922197,-0.42731727 1.761417 -6.53922185,-0.41588527 1.586546 -6.53922186,-0.75294527 1.648716 -6.53922174,-0.72670327 1.469975 -6.53922175,-1.05136027 1.476426 -6.53922164,-1.00769327 1.293224 -6.53922165,-1.31177727 1.250775 -6.53922155,-1.24735127 1.063527 -6.53922157,-1.52478227 0.979916 -6.53922147,-1.43586627 0.79029 -6.5392215,-1.68267727 0.673642 -6.53922142,-1.56551927 0.484698 -6.53922146,1.58709194 -0.068283 -0.18709755,1.58778093 -0.035563 -0.20517255,1.57106994 -0.060042 -0.18709754,1.55747494 -0.048218 -0.18709754,1.58789293 -0.019589 -0.21229955,1.54709294 -0.033493 -0.18709754,1.58785893 -0.005005 -0.21639355,1.54052194 -0.016716 -0.18709753,1.58779192 0.00177 -0.21693255,1.53814194 0.001143 -0.18709753,1.54008994 0.019055 -0.18709753,1.58769493 0.008611 -0.21637455,1.54625394 0.035986 -0.18709754,1.58735893 0.024332 -0.21168855,1.55627694 0.050957 -0.18709754,1.56958194 0.063107 -0.18709754,1.58540094 0.071732 -0.18709755,1.68558106 -0.017362 0.17640242,1.8122681 -0.029169 0.30307037,1.68813706 0.002049 0.17640242,1.8125081 0.002315 0.30077337,1.8121871 0.033804 0.30307837,1.81148311 -0.060626 0.30958337,1.67808906 -0.035451 0.17640242,1.80837412 -0.122359 0.33290837,1.66617006 -0.050984 0.17640242,1.79723314 -0.234823 0.40140238,1.65063706 -0.062903 0.17640243,1.73351214 -0.272741 0.4014024,1.63254806 -0.070395 0.17640243,1.66243614 -0.293872 0.40140242,1.61313706 -0.072951 0.17640244,1.58834914 -0.296925 0.40140245,1.59372506 -0.070395 0.17640245,1.51577614 -0.281713 0.40140247,1.57563706 -0.062903 0.17640245,1.44915114 -0.249165 0.4014025,1.56010406 -0.050984 0.17640246,1.39254414 -0.20127 0.40140252,1.54818506 -0.035451 0.17640246,1.34941314 -0.140954 0.40140253,1.54069206 -0.017362 0.17640247,1.32239414 -0.071902 0.40140254,1.53813706 0.002049 0.17640247,1.31313714 0.001668 0.40140255,1.32220714 0.075262 0.40140254,1.32220714 0.075262 0.40140254,1.53813706 0.002049 0.17640247,1.54069206 0.021461 0.17640247,1.34905114 0.144382 0.40140253,1.54818506 0.039549 0.17640246,1.39202814 0.204808 0.40140252,1.56010406 0.055082 0.17640246,1.44851314 0.252846 0.4014025,1.57563706 0.067001 0.17640245,1.51505514 0.285563 0.40140248,1.59372506 0.074494 0.17640245,1.58758914 0.30096 0.40140245,1.61313706 0.077049 0.17640244,1.66168414 0.298095 0.40140242,1.63254806 0.074494 0.17640243,1.73281314 0.277145 0.4014024,1.65063706 0.067001 0.17640243,1.79663114 0.239388 0.40140238,1.66617006 0.055082 0.17640242,1.80805412 0.126998 0.33293037,1.67808906 0.039549 0.17640242,1.81132211 0.065267 0.30959437,1.68558106 0.021461 0.17640242,1.58540099 0.071732 -0.03609755,1.58540095 0.071732 -0.14859755,1.54432999 0.351666 -0.03609753,1.57277844 0.19839 -1.61109754,1.53081644 0.400681 -1.61109753,1.53081615 0.400681 -2.45172253,1.46329815 0.595692 -2.45172251,1.53290286 0.396455 -3.29234753,1.42603186 0.680027 -3.29234749,1.58540094 0.071732 -0.18709755,1.58787944 -0.00795 -1.61109755,1.57277815 0.19839 -2.45172254,1.58787915 -0.00795 -2.45172255,1.58374586 0.097387 -3.29234755,1.57670286 -0.205637 -3.29234755,1.57520415 -0.214774 -2.45172255,1.53546715 -0.418456 -2.45172253,1.53546744 -0.418456 -1.61109753,1.46980144 -0.615673 -1.61109751,1.54654099 -0.377429 -0.03609754,1.44632999 -0.672962 -0.0360975,1.58735893 0.024332 -0.21168855,1.58769493 0.008611 -0.21637455,1.58779192 0.00177 -0.21693255,1.58785893 -0.005005 -0.21639355,1.58789293 -0.019589 -0.21229955,1.58778093 -0.035563 -0.20517255,1.58709194 -0.068283 -0.18709755,1.57520444 -0.214774 -1.61109755,1.58709195 -0.068283 -0.14859755,1.58709199 -0.068283 -0.03609755,1.37933944 -0.803102 -1.61109748,1.29058899 -0.943088 -0.03609745,1.26521644 -0.97742 -1.61109744,1.12867744 -1.13527 -1.61109739,1.26521615 -0.97742 -2.45172244,1.12867715 -1.13527 -2.45172239,1.22238486 -1.031721 -3.29234742,1.00784486 -1.24607 -3.29234735,0.97217915 -1.273772 -2.45172234,0.79879015 -1.391064 -2.45172228,0.79879044 -1.391064 -1.61109728,0.61156344 -1.485361 -1.61109721,0.83816299 -1.368422 -0.03609729,0.55874399 -1.50756 -0.03609719,1.08510299 -1.178007 -0.03609738,0.97217944 -1.273772 -1.61109734,0.41355544 -1.554877 -1.61109714,0.25797899 -1.590008 -0.03609709,0.20782144 -1.597827 -1.61109707,-0.00211156 -1.612881 -1.611097,0.20782115 -1.597827 -2.45172207,-0.00211185 -1.612881 -2.451722,0.18188686 -1.601246 -3.29234706,-0.12147514 -1.609894 -3.29234696,-0.21253285 -1.600336 -2.45172193,-0.42081314 -1.561691 -3.29234685,-0.41993585 -1.560846 -2.45172185,-0.62081685 -1.495062 -2.45172178,-0.62081656 -1.495062 -1.61109678,-0.81166856 -1.403639 -1.61109672,-0.65998201 -1.479292 -0.03609677,-0.93279901 -1.328014 -0.03609668,-0.05334901 -1.612932 -0.03609698,-0.21253256 -1.600336 -1.61109693,-0.36300201 -1.575544 -0.03609687,-0.41993556 -1.560846 -1.61109685,-0.98892656 -1.287389 -1.61109666,-1.17182501 -1.127187 -0.03609659,-1.14943056 -1.1485 -1.6110966,-1.29089256 -0.989786 -1.61109655,-1.14943085 -1.1485 -2.4517216,-1.29089285 -0.989786 -2.45172155,-1.19499614 -1.103081 -3.29234659,-1.38136014 -0.864012 -3.29234652,-1.41107085 -0.814055 -2.45172151,-1.52058814 -0.593768 -3.29234647,-1.50772485 -0.624115 -2.45172148,-1.57862685 -0.422787 -2.45172145,-1.57862656 -0.422787 -1.61109645,-1.62247656 -0.213503 -1.61109644,-1.60573501 -0.310413 -0.03609644,-1.63875001 0 -0.03609643,-1.36799901 -0.884559 -0.03609653,-1.41107056 -0.814055 -1.61109651,-1.51443301 -0.608846 -0.03609648,-1.50772456 -0.624115 -1.61109648,-1.63875114 0 -3.29234643,-1.62247685 -0.213503 -2.45172144,-1.60736114 -0.302348 -3.29234644,-0.96707314 -1.303779 -3.29234666,-0.98892685 -1.287389 -2.45172166,-0.81166885 -1.403639 -2.45172172,-0.70626214 -1.458311 -3.29234676,0.41355515 -1.554877 -2.45172214,0.47800986 -1.535941 -3.29234717,0.61156315 -1.485361 -2.45172221,0.75672886 -1.416135 -3.29234726,1.39259286 -0.780652 -3.29234748,1.37933915 -0.803102 -2.45172248,1.46980115 -0.615673 -2.45172251,1.51214086 -0.502037 -3.29234752,1.37153115 0.780195 -2.45172248,1.26673586 0.938193 -3.29234744,1.25682215 0.950959 -2.45172244,1.12058815 1.104732 -2.45172239,1.25682244 0.950959 -1.61109744,1.12058844 1.104732 -1.61109739,1.13785699 1.087546 -0.03609739,0.96540844 1.238822 -1.61109733,0.92237699 1.271227 -0.03609732,0.79437644 1.351581 -1.61109728,0.67744699 1.413179 -0.03609723,0.61056844 1.441432 -1.61109721,0.41075999 1.508777 -0.03609714,0.41706144 1.506801 -1.61109714,0.21693344 1.54611 -1.61109708,0.21693315 1.54611 -2.45172208,0.01368115 1.558265 -2.451722,0.24777086 1.541862 -3.29234709,-0.05476414 1.556931 -3.29234698,1.06116986 1.16078 -3.29234737,0.96540815 1.238822 -2.45172233,0.81640186 1.339957 -3.29234728,0.79437615 1.351581 -2.45172228,0.61056815 1.441432 -2.45172221,0.54208786 1.468519 -3.29234719,0.41706115 1.506801 -2.45172214,-0.18913785 1.543755 -2.45172193,-0.35486214 1.513078 -3.29234688,-0.38819185 1.503395 -2.45172187,-0.58014985 1.437998 -2.4517218,-0.38819156 1.503395 -1.61109687,-0.58014956 1.437998 -1.6110968,-0.42889201 1.492794 -0.03609685,-0.69174101 1.386726 -0.03609676,-0.76168056 1.348379 -1.61109674,-0.93033601 1.235006 -0.03609668,-0.92940856 1.235508 -1.61109668,-1.08044856 1.101643 -1.61109663,-1.08044885 1.101643 -2.45172163,-1.21278485 0.949563 -2.45172158,-1.12630714 1.054599 -3.29234661,-1.30786614 0.811776 -3.29234655,-0.64036714 1.411961 -3.29234678,-0.76168085 1.348379 -2.45172174,-0.90107014 1.25707 -3.29234669,-0.92940885 1.235508 -2.45172168,-1.43824414 0.538423 -3.2923465,-1.41346085 0.601851 -2.45172151,-1.32444585 0.782042 -2.45172154,-1.21278456 0.949563 -1.61109658,-1.13779501 1.041886 -0.03609661,-1.47785885 0.411775 -2.45172149,-1.51254714 0.244536 -3.29234648,-1.51619685 0.215135 -2.45172147,-1.52853585 0.015438 -2.45172147,-1.51619656 0.215135 -1.61109647,-1.52853556 0.015438 -1.61109647,-1.52942501 0.00516 -0.03609647,-1.51519756 -0.183955 -1.61109648,-1.50104801 -0.276172 -0.03609648,-1.47650156 -0.379687 -1.61109649,-1.42115701 -0.547864 -0.03609651,-1.41276956 -0.568397 -1.61109651,-1.32452956 -0.74665 -1.61109654,-1.32452985 -0.74665 -2.45172154,-1.21369885 -0.911402 -2.45172158,-1.22230414 -0.901334 -3.29234658,-1.08269785 -1.060317 -2.45172162,-1.01672814 -1.123789 -3.29234665,-0.93394985 -1.191082 -2.45172168,-0.77106814 -1.300942 -3.29234673,-0.76987385 -1.301387 -2.45172173,-0.59291385 -1.388917 -2.45172179,-0.76987356 -1.301387 -1.61109673,-0.59291356 -1.388917 -1.61109679,-0.66513101 -1.35677 -0.03609677,-0.39950001 -1.454219 -0.03609686,-0.40618356 -1.451918 -1.61109686,-0.21309056 -1.490027 -1.61109693,-0.21309085 -1.490027 -2.45172193,-0.01695185 -1.503081 -2.45172199,-0.19974014 -1.492689 -3.29234693,0.10316586 -1.499314 -3.29234704,-1.52762014 -0.057942 -3.29234647,-1.51519785 -0.183955 -2.45172148,-1.48278514 -0.35767 -3.29234649,-1.47650185 -0.379687 -2.45172149,-1.41276985 -0.568397 -2.45172151,-1.37972614 -0.642465 -3.29234652,-0.49498414 -1.425643 -3.29234683,-0.40618385 -1.451918 -2.45172186,0.17891915 -1.490915 -2.45172206,0.40092486 -1.445132 -3.29234714,0.37120415 -1.453365 -2.45172213,0.55646415 -1.390533 -2.45172219,0.37120444 -1.453365 -1.61109713,0.55646444 -1.390533 -1.61109719,0.43877499 -1.433663 -0.03609715,0.69923899 -1.322909 -0.03609724,0.73153744 -1.303978 -1.61109725,0.93386099 -1.165312 -0.03609732,0.93636844 -1.16201 -1.61109732,1.11487744 -0.988827 -1.61109739,1.11487715 -0.988827 -2.45172239,1.26164415 -0.788676 -2.45172244,1.14789686 -0.95005 -3.2923474,1.31330086 -0.696833 -3.29234745,0.68205786 -1.332078 -3.29234724,0.73153715 -1.303978 -2.45172225,0.93426886 -1.164977 -3.29234732,0.93636815 -1.16201 -2.45172232,1.37198615 -0.566959 -2.45172248,1.42412686 -0.414784 -3.29234749,1.44400015 -0.330423 -2.4517225,1.47519486 -0.116747 -3.29234751,1.47637315 -0.085762 -2.45172251,1.46444286 0.186087 -3.29234751,1.46778815 0.160331 -2.45172251,1.41755015 0.400881 -2.45172249,1.46778844 0.160331 -1.61109751,1.41755044 0.400881 -1.61109749,1.42824399 0.364508 -0.03609749,1.32897399 0.62955 -0.03609746,1.32805744 0.629257 -1.61109746,1.20266544 0.839578 -1.61109742,1.20266515 0.839578 -2.45172242,1.04473115 1.025974 -2.45172236,1.07725486 0.992793 -3.29234737,0.84748786 1.190149 -3.29234729,1.39223486 0.479676 -3.29234748,1.32805715 0.629257 -2.45172246,1.26118086 0.752841 -3.29234744,0.58241486 1.335644 -3.2923472,0.64776515 1.305299 -2.45172222,0.85787515 1.1826 -2.4517223,1.04473144 1.025974 -1.61109736,1.18107499 0.870153 -0.03609741,0.42075315 1.391767 -2.45172215,0.29263586 1.423331 -3.2923471,0.18316715 1.439778 -2.45172206,-0.00875214 1.449052 -3.292347,-0.05860785 1.447142 -2.45172198,-0.30899314 1.411621 -3.29234689,-0.29760285 1.41349 -2.4517219,-0.52742485 1.341057 -2.45172182,-0.29760256 1.41349 -1.6110969,-0.52742456 1.341057 -1.61109682,-0.33044801 1.406452 -0.03609689,-0.59694001 1.311526 -0.03609679,-0.74188556 1.232277 -1.61109674,-0.83928701 1.166741 -0.03609671,-0.93479356 1.089586 -1.61109668,-1.04905301 0.976997 -0.03609664,-1.10023056 0.916526 -1.61109662,-1.21722801 0.75028 -0.03609658,-1.23445556 0.718777 -1.61109657,-1.33781301 0.494475 -0.03609654,-1.33440656 0.502177 -1.61109654,-1.39702056 0.272565 -1.61109652,-1.39702085 0.272565 -2.45172152,-1.41962585 0.036144 -2.45172151,-1.41617114 0.123164 -3.29234651,-1.40641614 -0.179391 -3.29234651,-0.59491914 1.312477 -3.29234679,-0.74188585 1.232277 -2.45172174,-0.85362214 1.156001 -3.2923467,-0.93479385 1.089586 -2.45172168,-1.07413914 0.948605 -3.29234663,-1.10023085 0.916526 -2.45172162,-1.24595714 0.700024 -3.29234657,-1.23445585 0.718777 -2.45172157,-1.33440685 0.502177 -2.45172154,-1.36189414 0.420348 -3.29234653,-1.33294114 -0.472432 -3.29234654,-1.34689985 -0.430269 -2.45172153,-1.40242385 -0.20026 -2.45172151,-1.41962556 0.036144 -1.61109651,-1.40554401 0.220452 -0.03609651,-1.25454585 -0.647521 -2.45172157,-1.19871214 -0.743615 -3.29234658,-1.12704285 -0.845606 -2.45172161,-1.01003614 -0.979728 -3.29234665,-0.96831285 -1.018979 -2.45172166,-0.77522614 -1.170212 -3.29234673,-0.78359785 -1.163723 -2.45172173,-0.57814485 -1.276034 -2.4517218,-0.78359756 -1.163723 -1.61109673,-0.57814456 -1.276034 -1.6110968,-0.70257601 -1.214115 -0.03609676,-0.44377801 -1.327354 -0.03609685,-0.35723756 -1.352117 -1.61109688,-0.16765001 -1.386323 -0.03609694,-0.12715156 -1.389511 -1.61109696,0.11470399 -1.388543 -0.03609704,0.10555744 -1.388447 -1.61109704,0.33449344 -1.349476 -1.61109712,0.33449315 -1.349476 -2.45172212,0.55325615 -1.273146 -2.45172219,0.38687786 -1.335247 -3.29234713,0.66523286 -1.216763 -3.29234723,-0.50501814 -1.30606 -3.29234683,-0.35723785 -1.352117 -2.45172188,-0.21230214 -1.380697 -3.29234693,-0.12715185 -1.389511 -2.45172196,0.09007186 -1.390635 -3.29234703,0.10555715 -1.388447 -2.45172204,0.75537215 -1.160937 -2.45172226,0.91080186 -1.041095 -3.29234732,0.93570515 -1.016981 -2.45172232,1.08981515 -0.845839 -2.45172238,0.93570544 -1.016981 -1.61109732,1.08981544 -0.845839 -1.61109738,1.07956699 -0.860223 -0.03609737,1.21326544 -0.652072 -1.61109742,1.22922699 -0.620611 -0.03609743,1.30180744 -0.440603 -1.61109745,1.32663799 -0.355979 -0.03609746,1.35355944 -0.217759 -1.61109747,1.36789699 -0.076484 -0.03609747,1.36813144 0.010143 -1.61109747,1.35096399 0.20492 -0.03609747,1.34515144 0.236806 -1.61109747,1.27634599 0.477394 -0.03609744,1.28436544 0.455858 -1.61109744,1.18766844 0.661022 -1.61109741,1.18766815 0.661022 -2.45172241,1.05881215 0.847196 -2.45172237,1.04241986 0.868055 -3.29234736,0.90159815 1.009424 -2.45172231,0.82143886 1.074255 -3.29234728,0.71985715 1.14274 -2.45172225,0.56041586 1.226054 -3.29234719,0.51858315 1.242989 -2.45172218,0.27216386 1.315898 -3.29234709,0.30389615 1.308495 -2.45172211,0.08186315 1.338007 -2.45172203,0.30389644 1.308495 -1.61109711,0.08186344 1.338007 -1.61109703,0.22531699 1.324032 -0.03609708,-0.05652101 1.33781 -0.03609698,-0.14144956 1.330275 -1.61109695,-0.33492201 1.292237 -0.03609688,-0.35968556 1.28474 -1.61109688,-0.56688156 1.203676 -1.6110968,-0.56688185 1.203676 -2.4517218,-0.75768285 1.090078 -2.45172174,-0.60854714 1.183394 -3.29234679,-0.85701814 1.012332 -3.2923467,1.11261786 -0.815921 -3.29234739,1.21326515 -0.652072 -2.45172242,1.26036486 -0.552397 -3.29234744,1.30180715 -0.440603 -2.45172245,1.34695386 -0.262987 -3.29234747,1.35355915 -0.217759 -2.45172247,1.36802486 0.038598 -3.29234747,1.36813115 0.010143 -2.45172247,1.34515115 0.236806 -2.45172247,1.32240286 0.336948 -3.29234746,1.28436515 0.455858 -2.45172244,1.21196786 0.618427 -3.29234742,-0.02912314 1.339082 -3.29234699,-0.14144985 1.330275 -2.45172195,-0.32742514 1.294272 -3.29234689,-0.35968585 1.28474 -2.45172188,-0.92673385 0.946944 -2.45172168,-0.96534814 0.906486 -3.29234667,-1.06872785 0.777577 -2.45172163,-1.06064914 0.789316 -3.29234663,-1.14197114 0.662068 -3.2923466,-1.18001785 0.587199 -2.45172159,-1.20840414 0.525992 -3.29234658,-1.25849185 0.381546 -2.45172156,-1.25873614 0.383455 -3.29234656,-1.29237414 0.236304 -3.29234655,-1.30207885 0.166331 -2.45172155,-1.30894914 0.08599 -3.29234655,-1.30876285 -0.052652 -2.45172155,-1.30812914 -0.065358 -3.29234655,-1.28994814 -0.215213 -3.29234655,-1.27836285 -0.269086 -2.45172156,-1.25461714 -0.362066 -3.29234657,-1.21290185 -0.477199 -2.45172158,-1.20243414 -0.50421 -3.29234658,-1.13434014 -0.639017 -3.29234661,-1.11453185 -0.671367 -2.45172161,-1.05116514 -0.764968 -3.29234664,-0.98541685 -0.845961 -2.45172166,-0.95369614 -0.880729 -3.29234667,-0.82886985 -0.995676 -2.45172171,-0.84355614 -0.984265 -3.29234671,-0.72234814 -1.074141 -3.29234675,-0.65004485 -1.117189 -2.45172177,-0.59129714 -1.149417 -3.2923468,-0.45419985 -1.207684 -2.45172184,-0.45217914 -1.208957 -3.29234684,-0.30745514 -1.251719 -3.29234689,-0.24659285 -1.264342 -2.45172191,-0.15865514 -1.277285 -3.29234695,-0.03287385 -1.284792 -2.45172199,-0.00750114 -1.285249 -3.292347,0.14315686 -1.275434 -3.29234705,0.18080215 -1.269338 -2.45172206,0.29152986 -1.248014 -3.2923471,0.38866815 -1.219274 -2.45172213,0.43602586 -1.203196 -3.29234715,0.58496015 -1.135898 -2.4517222,0.57404186 -1.141722 -3.2923472,0.70362686 -1.064516 -3.29234724,0.76387115 -1.020735 -2.45172226,0.82339686 -0.972363 -3.29234729,0.92048115 -0.877449 -2.45172232,0.93147286 -0.866583 -3.29234732,1.02599286 -0.749031 -3.29234736,1.05124315 -0.71075 -2.45172236,1.10595586 -0.620975 -3.29234738,1.15268215 -0.525343 -2.4517224,1.17023586 -0.484012 -3.29234741,1.22133715 -0.325993 -2.45172242,1.21758886 -0.340761 -3.29234742,1.24751486 -0.19289 -3.29234743,1.25512015 -0.118414 -2.45172243,1.25956486 -0.042092 -3.29234744,1.25425815 0.091496 -2.45172243,1.25346386 0.108726 -3.29234743,1.22934886 0.257588 -3.29234743,1.21919715 0.297962 -2.45172242,1.18740986 0.402846 -3.29234741,1.15038415 0.495205 -2.4517224,1.12833786 0.541847 -3.29234739,1.04925815 0.677392 -2.45172236,1.05307686 0.672488 -3.29234736,0.96242586 0.793314 -3.29234733,0.91958915 0.839961 -2.45172232,0.85775186 0.902339 -3.2923473,0.76545415 0.978876 -2.45172227,0.74093186 0.997639 -3.29234726,0.59092815 1.090098 -2.4517222,0.61327386 1.078157 -3.29234721,0.47652386 1.14266 -3.29234717,0.40049015 1.169825 -2.45172214,0.33333886 1.189893 -3.29234712,0.19986315 1.216485 -2.45172207,0.18540386 1.219335 -3.29234706,0.03460786 1.230496 -3.29234701,-0.00527385 1.229688 -2.451722,-0.11601614 1.223128 -3.29234696,-0.20925485 1.209051 -2.45172193,-0.26456614 1.197371 -3.29234691,-0.40632985 1.15434 -2.45172186,-0.40922114 1.153439 -3.29234686,-0.54706214 1.09217 -3.29234681,-0.59089385 1.067401 -2.4517218,-0.67620114 1.014462 -3.29234677,-0.75836485 0.951587 -2.45172174,-0.79507614 0.921154 -3.29234672,-0.90425385 0.810285 -2.45172169,-0.90132914 0.814015 -3.29234669,-0.99337514 0.694715 -3.29234666,-1.02406585 0.646914 -2.45172165,-1.07009114 0.564605 -3.29234663,-1.11416785 0.466053 -2.45172161,-1.12998614 0.426053 -3.29234661,-1.17308785 0.273193 -2.45172159,-1.17209214 0.281399 -3.29234659,-1.19587914 0.13233 -3.29234659,-1.19965585 0.073777 -2.45172158,-1.20083814 -0.018582 -3.29234658,-1.19270385 -0.126756 -2.45172159,-1.18690514 -0.168579 -3.29234659,-1.15181485 -0.322665 -2.4517216,-1.15423214 -0.315876 -3.2923466,-1.10325114 -0.458036 -3.29234662,-1.07910885 -0.508653 -2.45172163,-1.03496414 -0.592299 -3.29234664,-0.97723285 -0.679891 -2.45172166,-0.95020314 -0.717041 -3.29234667,-0.84883785 -0.831548 -2.45172171,-0.85020714 -0.830237 -3.29234671,-0.73700514 -0.929596 -3.29234674,-0.69692285 -0.958866 -2.45172176,-0.61201214 -1.013894 -3.29234679,-0.52624185 -1.058685 -2.45172182,-0.47707514 -1.081751 -3.29234683,-0.34191585 -1.129086 -2.45172188,-0.33500114 -1.131744 -3.29234688,-0.18761214 -1.16326 -3.29234694,-0.14905585 -1.16817 -2.45172195,-0.03709714 -1.175712 -3.29234699,0.04713815 -1.174114 -2.45172202,0.11334686 -1.168822 -3.29234704,0.24100215 -1.146899 -2.45172208,0.26175486 -1.14271 -3.29234709,0.40588986 -1.097649 -3.29234714,0.42738015 -1.088331 -2.45172215,0.54264186 -1.034595 -3.29234719,0.60122015 -1.000298 -2.45172221,0.67019586 -0.954418 -3.29234723,0.75745815 -0.884705 -2.45172226,0.78658186 -0.85822 -3.29234727,0.89140815 -0.744626 -2.45172231,0.88925086 -0.748081 -3.29234731,0.97683186 -0.625517 -3.29234734,1.00014415 -0.584682 -2.45172235,1.04790386 -0.492318 -3.29234736,1.08110715 -0.409557 -2.45172237,1.10088686 -0.351401 -3.29234738,1.13173915 -0.223934 -2.45172239,1.13508086 -0.204707 -3.29234739,1.14984486 -0.054482 -3.2923474,1.14997615 -0.032911 -2.4517224,1.14483186 0.095957 -3.2923474,1.13619315 0.158032 -2.45172239,1.12013886 0.244539 -3.29234739,1.09150715 0.343736 -2.45172238,1.07604086 0.388872 -3.29234737,1.01703615 0.519038 -2.45172235,1.01350386 0.525757 -3.29234735,0.93340386 0.653314 -3.29234732,0.91416515 0.678744 -2.45172232,0.83697486 0.769362 -3.29234729,0.78627015 0.818542 -2.45172227,0.72633786 0.871334 -3.29234725,0.63753515 0.935258 -2.45172222,0.60301686 0.957836 -3.29234721,0.47213415 1.025754 -2.45172216,0.46910686 1.027259 -3.29234716,0.32752386 1.07809 -3.29234711,0.29432115 1.086922 -2.4517221,0.18020286 1.109629 -3.29234706,0.10923815 1.117028 -2.45172204,0.02987386 1.121179 -3.29234701,-0.07787185 1.116286 -2.45172197,-0.12028014 1.112504 -3.29234696,-0.26185585 1.085053 -2.45172191,-0.26820214 1.083695 -3.29234691,-0.41088514 1.035237 -3.29234686,-0.43755385 1.023693 -2.45172185,-0.54546314 0.968127 -3.29234681,-0.59978685 0.933595 -2.45172179,-0.67004214 0.883247 -3.29234677,-0.74454185 0.818153 -2.45172174,-0.78185814 0.782377 -3.29234673,-0.86819785 0.680968 -2.4517217,-0.87882414 0.667445 -3.2923467,-0.95948014 0.540053 -3.29234667,-0.96713285 0.525643 -2.45172166,-1.02190114 0.403113 -3.29234665,-1.03798985 0.356212 -2.45172164,-1.06502414 0.25905 -3.29234663,-1.07948385 0.177786 -2.45172163,-1.08808714 0.110038 -3.29234662,-1.09123385 -0.004592 -2.45172162,-1.09048814 -0.040351 -3.29234662,-1.07286285 -0.185886 -2.45172163,-1.07222014 -0.189645 -3.29234663,-1.03347114 -0.335339 -3.29234664,-1.02416985 -0.360967 -2.45172165,-0.97514914 -0.473899 -3.29234666,-0.94692285 -0.524902 -2.45172167,-0.89817214 -0.603183 -3.29234669,-0.84408585 -0.673621 -2.45172171,-0.80387414 -0.720717 -3.29234672,-0.71863385 -0.803116 -2.45172175,-0.69446014 -0.823739 -3.29234676,-0.57359685 -0.909374 -2.4517218,-0.57154914 -0.910696 -3.2923468,-0.43771214 -0.979643 -3.29234685,-0.41311785 -0.989271 -2.45172186,-0.29583014 -1.029113 -3.2923469,-0.24206285 -1.041526 -2.45172192,-0.14803214 -1.058291 -3.29234695,-0.06524985 -1.065068 -2.45172198,0.00214786 -1.066402 -3.292347,0.11249815 -1.058826 -2.45172204,0.15185286 -1.05332 -3.29234705,0.28607215 -1.022525 -2.4517221,0.29860186 -1.019156 -3.2923471,0.43867586 -0.964726 -3.29234715,0.45082315 -0.958104 -2.45172216,0.56968686 -0.890978 -3.2923472,0.60245415 -0.867878 -2.45172221,0.68910686 -0.799198 -3.29234724,0.73667115 -0.754164 -2.45172226,0.79395586 -0.691651 -3.29234728,0.84926815 -0.619663 -2.45172229,0.88255486 -0.570029 -3.29234731,0.93755215 -0.468641 -2.45172232,0.95283186 -0.436999 -3.29234733,0.99980215 -0.305613 -2.45172235,1.00323186 -0.295532 -3.29234735,1.03286286 -0.147897 -3.29234736,1.03430515 -0.135089 -2.45172236,1.04089786 0.002155 -3.29234736,1.03945015 0.038318 -2.45172236,1.02720986 0.151754 -3.29234736,1.01535015 0.209603 -2.45172235,0.99193086 0.298133 -3.29234734,0.96359715 0.374221 -2.45172233,0.93595086 0.437453 -3.29234732,0.88582615 0.527696 -2.45172231,0.86021386 0.567343 -3.2923473,0.78370515 0.665541 -2.45172227,0.76630986 0.684852 -3.29234727,0.66004815 0.78368 -2.45172223,0.65648286 0.787174 -3.29234723,0.53252786 0.872535 -3.29234718,0.51894015 0.879571 -2.45172218,0.39765586 0.938635 -3.29234714,0.36449815 0.950927 -2.45172213,0.25456186 0.984172 -3.29234709,0.20083915 0.995464 -2.45172207,0.10599486 1.008148 -3.29234704,0.03250615 1.011431 -2.45172201,-0.04406414 1.009883 -3.29234698,-0.13569785 0.999242 -2.45172195,-0.19299214 0.989325 -3.29234693,-0.29921885 0.959852 -2.4517219,-0.33715814 0.946867 -3.29234688,-0.45350485 0.894214 -2.45172184,-0.47318114 0.883513 -3.29234684,-0.59397385 0.803586 -2.45172179,-0.59854714 0.800327 -3.29234679,-0.70975514 0.69956 -3.29234675,-0.71691085 0.691029 -2.45172175,-0.80465214 0.583167 -3.29234672,-0.81951385 0.560205 -2.45172172,-0.88102914 0.453664 -3.29234669,-0.89899885 0.414771 -2.45172169,-0.93686114 0.314453 -3.29234668,-0.95262185 0.258474 -2.45172167,-0.97107614 0.168022 -3.29234666,-0.97898385 0.095876 -2.45172166,-0.98265414 0.018392 -3.29234666,-0.97827985 -0.068433 -2.45172166,-0.97135714 -0.13125 -3.29234666,-0.95079385 -0.229924 -2.45172167,-0.93730514 -0.277687 -3.29234668,-0.89682385 -0.384054 -2.45172169,-0.88141614 -0.416824 -3.29234669,-0.81769885 -0.526304 -2.45172172,-0.80468114 -0.546054 -3.29234672,-0.71642085 -0.653195 -2.45172175,-0.70913614 -0.661772 -3.29234675,-0.59612885 -0.761532 -2.45172179,-0.59695914 -0.761347 -3.29234679,-0.47047814 -0.842553 -3.29234684,-0.45996385 -0.848117 -2.45172184,-0.33331614 -0.903016 -3.29234688,-0.31151685 -0.910052 -2.45172189,-0.18809914 -0.941523 -3.29234693,-0.15527585 -0.946305 -2.45172195,-0.03886914 -0.956905 -3.29234699,0.00434915 -0.956519 -2.451722,0.11086186 -0.948801 -3.29234704,0.16295015 -0.940336 -2.45172206,0.25776586 -0.917271 -3.29234709,0.31602215 -0.897605 -2.45172211,0.39751586 -0.863199 -3.29234714,0.45929715 -0.829985 -2.45172216,0.52731286 -0.787607 -3.29234718,0.58921815 -0.740054 -2.4517222,0.64332786 -0.692621 -3.29234722,0.70226515 -0.630394 -2.45172224,0.74283386 -0.580465 -3.29234726,0.79491815 -0.503654 -2.45172228,0.82337386 -0.453725 -3.29234729,0.86454915 -0.363528 -2.4517223,0.88254586 -0.316111 -3.29234731,0.91006215 -0.214253 -2.45172232,0.91905886 -0.170433 -3.29234732,0.93049715 -0.060031 -2.45172232,0.93171686 -0.021133 -3.29234732,0.92489715 0.094929 -2.45172232,0.92021186 0.12839 -3.29234732,0.89312315 0.246158 -2.45172231,0.88472886 0.274166 -3.29234731,0.83691315 0.389642 -2.45172229,0.82625186 0.412048 -3.29234729,0.75826315 0.521626 -2.45172226,0.74598486 0.538932 -3.29234726,0.65917315 0.638355 -2.45172223,0.64641886 0.650764 -3.29234722,0.54204915 0.736187 -2.45172219,0.52970286 0.74505 -3.29234718,0.41064815 0.81287 -2.45172214,0.39930786 0.818858 -3.29234714,0.26888715 0.86689 -2.45172209,0.25859686 0.870261 -3.29234709,0.12068215 0.896738 -2.45172204,0.11113186 0.897828 -3.29234704,-0.02993885 0.901024 -2.45172199,-0.03851714 0.900659 -3.29234699,-0.17863485 0.879969 -2.45172194,-0.18694414 0.878598 -3.29234694,-0.32146885 0.834951 -2.45172189,-0.32926914 0.832296 -3.29234689,-0.45454585 0.76737 -2.45172184,-0.46212714 0.76279 -3.29234684,-0.57395885 0.67867 -2.4517218,-0.58134814 0.672145 -3.2923468,-0.67624085 0.571388 -2.45172177,-0.68365314 0.562816 -3.29234676,-0.75921885 0.44907 -2.45172174,-0.76619914 0.437661 -3.29234673,-0.82089385 0.315275 -2.45172172,-0.82630114 0.300661 -3.29234671,-0.85926785 0.173563 -2.4517217,-0.86241014 0.155101 -3.2923467,-0.87290485 0.027911 -2.4517217,-0.87322414 0.005921 -3.2923467,-0.86223185 -0.117546 -2.4517217,-0.85840914 -0.143249 -3.2923467,-0.82805585 -0.258868 -2.45172171,-0.81836314 -0.28741 -3.29234672,-0.77118285 -0.392109 -2.45172173,-0.75411714 -0.422671 -3.29234674,-0.69274785 -0.51331 -2.45172176,-0.66753514 -0.544837 -3.29234677,-0.59547285 -0.619335 -2.45172179,-0.56125714 -0.650097 -3.29234681,-0.48250885 -0.70776 -2.45172183,-0.43812414 -0.735474 -3.29234685,-0.35700185 -0.776165 -2.45172188,-0.30232814 -0.797979 -3.2923469,-0.22220185 -0.822188 -2.45172192,-0.15735314 -0.835903 -3.29234695,-0.08207485 -0.844737 -2.45172197,-0.00836914 -0.847805 -3.292347,0.05943215 -0.843987 -2.45172202,0.14073086 -0.833292 -3.29234705,0.19841715 -0.820168 -2.45172207,0.28461086 -0.792784 -3.2923471,0.33095915 -0.773528 -2.45172211,0.41925386 -0.72734 -3.29234715,0.45319615 -0.705318 -2.45172216,0.53997586 -0.639112 -3.29234719,0.56217315 -0.618141 -2.45172219,0.64306086 -0.530739 -3.29234722,0.65512915 -0.514685 -2.45172223,0.72509786 -0.405632 -3.29234725,0.72930515 -0.397641 -2.45172225,0.78326786 -0.267964 -3.29234727,0.78226315 -0.270155 -2.45172227,0.81320015 -0.136081 -2.45172228,0.78226344 -0.270155 -1.61109727,0.81320044 -0.136081 -1.61109728,0.79123999 -0.241498 -0.03609727,0.81773599 -0.104537 -0.03609728,0.82179444 0.000798 -1.61109728,0.82067899 0.035272 -0.03609728,0.80772444 0.136699 -1.61109728,0.79987899 0.173237 -0.03609728,0.77089844 0.267748 -1.61109727,0.75581899 0.305813 -0.03609726,0.71283944 0.390331 -1.61109725,0.68976899 0.428823 -0.03609724,0.63574544 0.501407 -1.61109722,0.60364499 0.538607 -0.03609721,0.54181944 0.597951 -1.61109719,0.49974499 0.632044 -0.03609717,0.43334044 0.676952 -1.61109715,0.38151199 0.705954 -0.03609713,0.31353344 0.736256 -1.61109711,0.25193999 0.758348 -0.03609709,0.18601544 0.774948 -1.61109706,0.11558699 0.787296 -0.03609704,0.05437144 0.792195 -1.61109702,-0.02405901 0.791974 -0.03609699,-0.07779756 0.787172 -1.61109697,-0.16204101 0.77212 -0.03609694,-0.20667156 0.759862 -1.61109693,-0.29458301 0.728206 -0.0360969,-0.32885856 0.711788 -1.61109689,-0.41711901 0.661631 -0.03609686,-0.44115356 0.644643 -1.61109685,-0.52593001 0.574344 -0.03609682,-0.54035056 0.560121 -1.61109681,-0.61747101 0.469038 -0.03609679,-0.62337256 0.460334 -1.61109678,-0.68862801 0.34919 -0.03609676,-0.68838756 0.348516 -1.61109676,-0.73410056 0.227992 -1.61109675,-0.73410085 0.227992 -2.45172175,-0.75921885 0.102088 -2.45172174,-0.73740714 0.217476 -3.29234674,-0.76211714 0.070363 -3.29234674,0.81570086 -0.12186 -3.29234728,0.82179415 0.000798 -2.45172228,0.82114586 0.027413 -3.29234728,0.80772415 0.136699 -2.45172228,0.79933386 0.175492 -3.29234728,0.77089815 0.267748 -2.45172227,0.75100186 0.316771 -3.29234726,0.71283915 0.390331 -2.45172225,0.67745186 0.447117 -3.29234723,0.63574515 0.501407 -2.45172222,0.58144786 0.561435 -3.2923472,0.54181915 0.597951 -2.45172219,0.46573186 0.656305 -3.29234716,0.43334015 0.676952 -2.45172215,0.33477586 0.727924 -3.29234712,0.31353315 0.736256 -2.45172211,0.19247286 0.774051 -3.29234707,0.18601515 0.774948 -2.45172206,0.05437115 0.792195 -2.45172202,0.04440386 0.792762 -3.29234702,-0.07779785 0.787172 -2.45172197,-0.10484414 0.783376 -3.29234696,-0.20667185 0.759862 -2.45172193,-0.24936114 0.746154 -3.29234691,-0.32885885 0.711788 -2.45172189,-0.38448014 0.682191 -3.29234687,-0.44115385 0.644643 -2.45172185,-0.50479214 0.593921 -3.29234683,-0.54035085 0.560121 -2.45172181,-0.60624414 0.484184 -3.29234679,-0.62337285 0.460334 -2.45172178,-0.68470614 0.35728 -3.29234676,-0.68838785 0.348516 -2.45172176,-0.76258685 -0.025751 -2.45172174,-0.75785714 -0.07895 -3.29234674,-0.74450485 -0.151848 -2.45172174,-0.72468714 -0.224354 -3.29234675,-0.70614185 -0.272872 -2.45172176,-0.66366414 -0.360664 -3.29234677,-0.64867885 -0.385516 -2.45172178,-0.57722414 -0.482148 -3.2923468,-0.57334985 -0.486461 -2.4517218,-0.48239585 -0.572838 -2.45172183,-0.57334956 -0.486461 -1.6110968,-0.48239556 -0.572838 -1.61109683,-0.51453701 -0.545917 -0.03609682,-0.40301101 -0.629224 -0.03609686,-0.37882156 -0.642836 -1.61109687,-0.27770401 -0.690527 -0.0360969,-0.26563656 -0.694756 -1.61109691,-0.14346501 -0.727336 -0.03609695,-0.14585456 -0.726903 -1.61109695,-0.02287556 -0.738148 -1.61109699,-0.02287585 -0.738148 -2.45172199,0.09983015 -0.728911 -2.45172203,0.09470786 -0.730202 -3.29234703,0.21893315 -0.699868 -2.45172208,0.23896586 -0.693115 -3.29234708,0.33110315 -0.651692 -2.45172211,0.37299886 -0.627441 -3.29234713,0.43300515 -0.5854 -2.45172215,0.49058786 -0.536082 -3.29234717,0.52206715 -0.503352 -2.45172218,0.58721286 -0.422374 -3.2923472,0.59624815 -0.408195 -2.45172221,0.65825686 -0.291534 -3.29234723,0.65350715 -0.302575 -2.45172223,0.69187415 -0.189253 -2.45172224,0.65350744 -0.302575 -1.61109723,0.69187444 -0.189253 -1.61109724,0.65464699 -0.30007 -0.03609723,0.69702199 -0.167552 -0.03609724,0.71053844 -0.071586 -1.61109725,0.71292799 -0.029189 -0.03609725,0.70966044 0.047121 -1.61109725,0.70160499 0.109443 -0.03609724,0.68942844 0.163589 -1.61109724,0.66333899 0.24333 -0.03609723,0.65005944 0.274522 -1.61109723,0.59959999 0.36691 -0.03609721,0.59270444 0.376715 -1.61109721,0.51259899 0.475609 -0.03609718,0.51956444 0.467726 -1.61109718,0.43288944 0.545243 -1.61109715,0.43288915 0.545243 -2.45172215,0.33493015 0.606952 -2.45172212,0.33871486 0.604986 -3.29234712,0.22837815 0.650878 -2.45172208,0.20004586 0.659546 -3.29234707,0.11645315 0.676421 -2.45172204,0.05319686 0.682974 -3.29234702,0.00231415 0.683312 -2.451722,-0.09552814 0.674095 -3.29234697,-0.11088285 0.671281 -2.45172196,-0.21989385 0.640303 -2.45172192,-0.11088256 0.671281 -1.61109696,-0.21989356 0.640303 -1.61109692,-0.12616101 0.668141 -0.03609696,-0.25837101 0.62468 -0.03609691,-0.32175256 0.591736 -1.61109689,-0.37862701 0.555276 -0.03609687,-0.41393556 0.527411 -1.61109686,-0.48227101 0.462454 -0.03609683,-0.49392556 0.44916 -1.61109683,-0.56432601 0.350482 -0.0360968,-0.55922556 0.358907 -1.61109681,-0.60814056 0.259388 -1.61109679,-0.60814085 0.259388 -2.45172179,-0.63993085 0.153601 -2.45172178,-0.62683314 0.20658 -3.29234678,-0.65320014 0.060373 -3.29234677,-0.46837114 -0.584367 -3.29234684,-0.37882185 -0.642836 -2.45172187,-0.34167014 -0.66287 -3.29234688,-0.26563685 -0.694756 -2.45172191,-0.20164914 -0.714697 -3.29234693,-0.14585485 -0.726903 -2.45172195,-0.05439914 -0.737463 -3.29234698,0.70083986 -0.148583 -3.29234724,0.71053815 -0.071586 -2.45172225,0.71281586 -0.00018 -3.29234725,0.70966015 0.047121 -2.45172225,0.69356886 0.147643 -3.29234724,0.68942815 0.163589 -2.45172224,0.64381986 0.288016 -3.29234722,0.65005915 0.274522 -2.45172223,0.59270415 0.376715 -2.45172221,0.56562186 0.41478 -3.2923472,0.51956415 0.467726 -2.45172218,0.46232686 0.522151 -3.29234716,-0.23847714 0.633197 -3.29234692,-0.32175285 0.591736 -2.45172189,-0.36922514 0.56196 -3.29234687,-0.41393585 0.527411 -2.45172186,-0.48102614 0.463825 -3.29234683,-0.49392585 0.44916 -2.45172183,-0.56836914 0.343457 -3.2923468,-0.55922585 0.358907 -2.45172181,-0.64603214 -0.088281 -3.29234678,-0.64940085 -0.064853 -2.45172178,-0.65391085 0.044523 -2.45172177,-0.63993056 0.153601 -1.61109678,-0.62145301 0.223683 -0.03609678,-0.62649085 -0.17136 -2.45172178,-0.60553014 -0.231204 -3.29234679,-0.58647785 -0.272221 -2.4517218,-0.53353514 -0.361311 -3.29234682,-0.53076485 -0.364787 -2.45172182,-0.46075685 -0.446406 -2.45172184,-0.53076456 -0.364787 -1.61109682,-0.46075656 -0.446406 -1.61109684,-0.48180701 -0.424746 -0.03609683,-0.37705901 -0.515684 -0.03609687,-0.37826756 -0.514574 -1.61109687,-0.28599156 -0.567853 -1.6110969,-0.28599185 -0.567853 -2.4517219,-0.18667285 -0.605181 -2.45172194,-0.17267614 -0.609252 -3.29234694,-0.08305385 -0.625496 -2.45172197,-0.02558014 -0.629067 -3.29234699,0.02200415 -0.627888 -2.45172201,0.12221286 -0.613852 -3.29234704,0.12549215 -0.612705 -2.45172204,0.22468315 -0.580917 -2.45172208,0.12549244 -0.612705 -1.61109704,0.22468344 -0.580917 -1.61109708,0.15378999 -0.605875 -0.03609705,0.28239799 -0.553742 -0.0360971,0.31686144 -0.533501 -1.61109711,0.39617799 -0.474352 -0.03609714,0.39930344 -0.471495 -1.61109714,0.46972544 -0.396818 -1.61109716,0.46972515 -0.396818 -2.45172216,0.52667415 -0.311942 -2.45172218,0.48747186 -0.374099 -3.29234717,0.55942986 -0.244359 -3.29234719,-0.43370314 -0.471481 -3.29234685,-0.37826785 -0.514574 -2.45172187,-0.31137114 -0.555627 -3.29234689,0.26223186 -0.564205 -3.29234709,0.31686115 -0.533501 -2.45172211,0.38628586 -0.482873 -3.29234713,0.39930315 -0.471495 -2.45172214,0.56876715 -0.219331 -2.4517222,0.59785286 -0.101062 -3.29234721,0.59462315 -0.121463 -2.45172221,0.60341315 -0.021148 -2.45172221,0.59462344 -0.121463 -1.61109721,0.60341344 -0.021148 -1.61109721,0.59532899 -0.117447 -0.03609721,0.60245699 0.021078 -0.03609721,0.59553244 0.078801 -1.61109721,0.57766499 0.157403 -0.0360972,0.57154044 0.175668 -1.6110972,0.53199544 0.26674 -1.61109718,0.53199515 0.26674 -2.45172218,0.47779515 0.349312 -2.45172217,0.49734586 0.323086 -3.29234717,0.39804086 0.433303 -3.29234714,0.60018686 0.04739 -3.29234721,0.59553215 0.078801 -2.45172221,0.56608486 0.191623 -3.2923472,0.57154015 0.175668 -2.4517222,0.27448986 0.514988 -3.2923471,0.33351315 0.48123 -2.45172212,0.41091615 0.421358 -2.45172214,0.47779544 0.349312 -1.61109717,0.52212199 0.284293 -0.03609718,0.24774315 0.527279 -2.45172209,0.13415886 0.562902 -3.29234705,0.15587815 0.557934 -2.45172205,0.06065915 0.572641 -2.45172202,0.15587844 0.557934 -1.61109705,0.06065944 0.572641 -1.61109702,0.07149599 0.572106 -0.03609702,-0.03524656 0.57155 -1.61109699,-0.06679201 0.567989 -0.03609698,-0.12918756 0.554827 -1.61109696,-0.20020001 0.530716 -0.03609693,-0.21849056 0.522672 -1.61109692,-0.30060856 0.476112 -1.6110969,-0.30060885 0.476112 -2.4517219,-0.37360285 0.416944 -2.45172187,-0.35192214 0.437143 -3.29234688,-0.40488714 0.384996 -3.29234686,-0.01370514 0.573534 -3.292347,-0.03524685 0.57155 -2.45172199,-0.12918785 0.554827 -2.45172196,-0.15914314 0.545978 -3.29234694,-0.21849085 0.522672 -2.45172192,-0.22811014 0.518206 -3.29234692,-0.29268914 0.481747 -3.2923469,-0.43562085 0.346992 -2.45172185,-0.45036514 0.326458 -3.29234684,-0.48480785 0.268083 -2.45172183,-0.48767814 0.262399 -3.29234683,-0.51617614 0.19378 -3.29234682,-0.51964385 0.182438 -2.45172182,-0.53517714 0.122157 -3.29234681,-0.53971485 0.092645 -2.45172181,-0.54438914 0.048587 -3.29234681,-0.54481985 0.001237 -2.45172181,-0.54357914 -0.025672 -3.29234681,-0.53475685 -0.089249 -2.45172181,-0.53273514 -0.098952 -3.29234682,-0.50956985 -0.176207 -2.45172182,-0.51200814 -0.170122 -3.29234682,-0.48171814 -0.237848 -3.29234683,-0.47042485 -0.257309 -2.45172184,-0.44248314 -0.300666 -3.29234685,-0.41879785 -0.330553 -2.45172185,-0.39489214 -0.357557 -3.29234686,-0.35616685 -0.393939 -2.45172188,-0.33989014 -0.40729 -3.29234688,-0.28410385 -0.445491 -2.4517219,-0.27860114 -0.448825 -3.2923469,-0.21198714 -0.481446 -3.29234693,-0.20483885 -0.48395 -2.45172193,-0.14156514 -0.504354 -3.29234695,-0.12075785 -0.508761 -2.45172196,-0.06865314 -0.517104 -3.29234698,-0.03423285 -0.519394 -2.45172199,0.00548086 -0.519398 -3.292347,0.05234715 -0.515335 -2.45172202,0.07903886 -0.511131 -3.29234703,0.13647615 -0.496758 -2.45172205,0.15068086 -0.49243 -3.29234705,0.21598215 -0.46473 -2.45172207,0.21897786 -0.463589 -3.29234708,0.28226186 -0.425271 -3.2923471,0.28877815 -0.420378 -2.4517221,0.33938186 -0.378129 -3.29234712,0.35277615 -0.364832 -2.45172212,0.38898486 -0.323204 -3.29234713,0.40604315 -0.299598 -2.45172214,0.42998386 -0.261653 -3.29234715,0.44751815 -0.226826 -2.45172216,0.46153286 -0.194612 -3.29234716,0.47638415 -0.148681 -2.45172217,0.48277486 -0.123769 -3.29234717,0.49182615 -0.06733 -2.45172217,0.49325386 -0.050533 -3.29234717,0.49318215 0.014951 -2.45172217,0.49266486 0.023517 -3.29234717,0.48082215 0.09582 -2.45172217,0.48097886 0.096504 -3.29234717,0.45837586 0.166983 -3.29234716,0.45552915 0.173154 -2.45172216,0.42538186 0.233117 -3.29234715,0.41809015 0.244834 -2.45172214,0.38269186 0.29344 -3.29234713,0.36935815 0.308738 -2.45172213,0.33119886 0.346551 -3.29234711,0.31090915 0.363153 -2.45172211,0.27220186 0.391028 -3.29234709,0.24468315 0.406985 -2.45172208,0.20693386 0.425856 -3.29234707,0.17261115 0.439179 -2.45172206,0.13711386 0.450045 -3.29234705,0.09664015 0.458684 -2.45172203,0.06204586 0.463201 -3.29234702,0.01897915 0.464953 -2.45172201,-0.00955714 0.464275 -3.292347,-0.05820685 0.458346 -2.45172198,-0.08264914 0.453835 -3.29234697,-0.13282085 0.439325 -2.45172195,-0.15320314 0.431842 -3.29234695,-0.20276885 0.408348 -2.45172193,-0.21922914 0.398847 -3.29234692,-0.26597885 0.366187 -2.45172191,-0.27906814 0.355621 -3.2923469,-0.32095585 0.314418 -2.45172189,-0.33109814 0.303238 -3.29234689,-0.36645485 0.254717 -2.45172187,-0.37384014 0.24309 -3.29234687,-0.40122885 0.18876 -2.45172186,-0.40613114 0.176672 -3.29234686,-0.42411685 0.118331 -2.45172185,-0.42695814 0.105901 -3.29234685,-0.43479185 0.045547 -2.45172185,-0.43570814 0.032588 -3.29234685,-0.43340585 -0.02756 -2.45172185,-0.43204314 -0.041081 -3.29234685,-0.42011485 -0.098962 -2.45172185,-0.41599914 -0.11307 -3.29234686,-0.39511585 -0.166618 -2.45172186,-0.38794114 -0.181318 -3.29234687,-0.35928785 -0.228626 -2.45172188,-0.34866914 -0.24369 -3.29234688,-0.31402785 -0.283553 -2.45172189,-0.29919214 -0.29842 -3.2923469,-0.26074385 -0.330014 -2.45172191,-0.24104914 -0.343682 -3.29234692,-0.20084985 -0.366623 -2.45172193,-0.17585014 -0.37812 -3.29234694,-0.13608485 -0.392311 -2.45172195,-0.10568214 -0.400534 -3.29234696,-0.06840285 -0.406832 -2.45172198,-0.03262414 -0.410169 -3.29234699,0.00028015 -0.410068 -2.451722,0.04092986 -0.406618 -3.29234701,0.06805015 -0.401903 -2.45172202,0.11265486 -0.389905 -3.29234704,0.13294015 -0.382448 -2.45172205,0.18013986 -0.360493 -3.29234706,0.19325315 -0.352654 -2.45172207,0.24112386 -0.319264 -3.29234708,0.24751215 -0.313656 -2.45172209,0.29497886 -0.265734 -3.2923471,0.29424115 -0.26659 -2.4517221,0.33199815 -0.21268 -2.45172212,0.29424144 -0.26659 -1.6110971,0.33199844 -0.21268 -1.61109712,0.29487099 -0.265866 -0.0360971,0.33401999 -0.209322 -0.03609712,0.35993644 -0.153636 -1.61109712,0.36266699 -0.146876 -0.03609713,0.37768844 -0.091236 -1.61109713,0.37988999 -0.08034 -0.03609713,0.38489744 -0.02725 -1.61109713,0.38504299 -0.011852 -0.03609713,0.38123044 0.036533 -1.61109713,0.37787799 0.056459 -0.03609713,0.36691644 0.09827 -1.61109713,0.35853799 0.122336 -0.03609712,0.34279544 0.156391 -1.61109712,0.32756299 0.183605 -0.03609711,0.30973344 0.209379 -1.61109711,0.28590599 0.238159 -0.0360971,0.26860044 0.255714 -1.61109709,0.23490499 0.284078 -0.03609708,0.22057944 0.294033 -1.61109708,0.17625699 0.319694 -0.03609706,0.16726844 0.323635 -1.61109706,0.11197799 0.343659 -0.03609704,0.11026544 0.343962 -1.61109704,0.05116844 0.35446 -1.61109702,0.05116815 0.35446 -2.45172202,-0.00833985 0.354721 -2.451722,-0.01180614 0.354534 -3.292347,-0.06657985 0.345107 -2.45172198,-0.08387414 0.340545 -3.29234697,-0.12203285 0.326229 -2.45172196,-0.15141514 0.311882 -3.29234695,-0.17318185 0.298699 -2.45172194,-0.21142414 0.269658 -3.29234693,-0.21851385 0.263192 -2.45172192,-0.26244914 0.213797 -3.29234691,-0.25686985 0.220921 -2.45172191,-0.28751685 0.173296 -2.4517219,-0.25686956 0.220921 -1.61109691,-0.28751656 0.173296 -1.6110969,-0.25685901 0.221261 -0.03609691,-0.29295901 0.163056 -0.0360969,-0.30974156 0.121727 -1.61109689,-0.31652201 0.098757 -0.03609689,-0.32283656 0.067636 -1.61109689,-0.32642801 0.031019 -0.03609689,-0.32651456 0.012622 -1.61109689,-0.32211501 -0.037298 -0.03609689,-0.32110056 -0.041795 -1.61109689,-0.30697056 -0.094141 -1.61109689,-0.30697085 -0.094141 -2.45172189,-0.28449985 -0.142938 -2.4517219,-0.29071014 -0.131492 -3.2923469,-0.24990014 -0.192237 -3.29234691,0.33532586 -0.207011 -3.29234712,0.35993615 -0.153636 -2.45172212,0.36512686 -0.139745 -3.29234713,0.37768815 -0.091236 -2.45172213,0.38172086 -0.068082 -3.29234713,0.38489715 -0.02725 -2.45172213,0.38440186 0.005414 -3.29234713,0.38123015 0.036533 -2.45172213,0.37295886 0.078048 -3.29234713,0.36691615 0.09827 -2.45172213,0.34770686 0.147087 -3.29234712,0.34279515 0.156391 -2.45172212,0.30949086 0.209872 -3.29234711,0.30973315 0.209379 -2.45172211,0.26860015 0.255714 -2.45172209,0.25969086 0.263904 -3.29234709,0.22057915 0.294033 -2.45172208,0.20016986 0.306976 -3.29234707,0.16726815 0.323635 -2.45172206,0.13324886 0.33725 -3.29234705,0.11026515 0.343962 -2.45172204,0.06159986 0.353372 -3.29234702,-0.29796014 0.152322 -3.2923469,-0.30974185 0.121727 -2.45172189,-0.32021614 0.082513 -3.29234689,-0.32283685 0.067636 -2.45172189,-0.32661814 0.009516 -3.29234689,-0.32651485 0.012622 -2.45172189,-0.32110085 -0.041795 -2.45172189,-0.31608914 -0.065302 -3.29234689,-0.19622914 -0.241974 -3.29234693,-0.21760685 -0.22461 -2.45172192,-0.25432485 -0.186755 -2.45172191,-0.28449956 -0.142938 -1.6110969,-0.30363101 -0.103169 -0.03609689,-0.17555385 -0.255671 -2.45172194,-0.13247314 -0.277846 -3.29234695,-0.12937285 -0.279109 -2.45172196,-0.08035985 -0.294173 -2.45172197,-0.12937256 -0.279109 -1.61109696,-0.08035956 -0.294173 -1.61109697,-0.11106101 -0.285829 -0.03609696,-0.04421101 -0.299915 -0.03609698,-0.02999756 -0.300741 -1.61109699,0.02403799 -0.298671 -0.03609701,0.02031044 -0.298976 -1.61109701,0.06916544 -0.289041 -1.61109702,0.06916515 -0.289041 -2.45172202,0.11515315 -0.271142 -2.45172204,0.08249686 -0.284787 -3.29234703,0.14795186 -0.252429 -3.29234705,-0.06206714 -0.297675 -3.29234698,-0.02999785 -0.300741 -2.45172199,0.01100686 -0.300113 -3.292347,0.02031015 -0.298976 -2.45172201,0.20329686 -0.204803 -3.29234707,0.19382715 -0.214564 -2.45172207,0.15701715 -0.245982 -2.45172205,0.11515344 -0.271142 -1.61109704,0.09022699 -0.281978 -0.03609703,0.22467415 -0.177892 -2.45172208,0.24355686 -0.147156 -3.29234708,0.24865415 -0.13698 -2.45172209,0.24600186 -0.142412 -3.29234709,0.26513115 -0.093066 -2.45172209,0.26951286 -0.076157 -3.29234709,0.27402215 -0.047477 -2.45172209,0.27563286 -0.006132 -3.2923471,0.27530915 -0.00151 -2.4517221,0.27536086 -0.000793 -3.2923471,0.26897415 0.043538 -2.45172209,0.26205186 0.068222 -3.29234709,0.25519015 0.086345 -2.45172209,0.23384686 0.127474 -3.29234708,0.23467515 0.125835 -2.45172208,0.22571186 0.139477 -3.29234708,0.20823715 0.161064 -2.45172207,0.18103386 0.187546 -3.29234706,0.17668115 0.191089 -2.45172206,0.14088815 0.215003 -2.45172205,0.17668144 0.191089 -1.61109706,0.14088844 0.215003 -1.61109705,0.15237299 0.208306 -0.03609705,0.14823699 0.210834 -0.03609705,0.10203144 0.232352 -1.61109704,0.08807999 0.236975 -0.03609703,0.06128644 0.242965 -1.61109702,0.02760199 0.246565 -0.03609701,0.01982644 0.246675 -1.61109701,0.01407299 0.246653 -0.036097,-0.02115956 0.243338 -1.61109699,-0.04651101 0.237724 -0.03609698,-0.06049056 0.233219 -1.61109698,-0.10291101 0.213873 -0.03609696,-0.09719856 0.216927 -1.61109697,-0.11786501 0.204374 -0.03609696,-0.13033956 0.195085 -1.61109695,-0.16044201 0.166675 -0.03609694,-0.15896956 0.168316 -1.61109694,-0.18229256 0.137463 -1.61109694,-0.18229285 0.137463 -2.45172194,-0.19995085 0.103571 -2.45172193,-0.19357314 0.117778 -3.29234693,-0.21240914 0.064779 -3.29234693,0.12571386 0.222823 -3.29234704,0.10203115 0.232352 -2.45172204,0.10805386 0.230317 -3.29234704,0.06128615 0.242965 -2.45172202,0.04889586 0.244923 -3.29234702,0.01982615 0.246675 -2.45172201,-0.01203214 0.244711 -3.292347,-0.02115985 0.243338 -2.45172199,-0.03532514 0.240564 -3.29234699,-0.06049085 0.233219 -2.45172198,-0.09253914 0.219589 -3.29234697,-0.09719885 0.216927 -2.45172197,-0.13033985 0.195085 -2.45172195,-0.14255214 0.184806 -3.29234695,-0.15896985 0.168316 -2.45172194,-0.16231014 0.164537 -3.29234694,-0.21705214 0.032354 -3.29234692,-0.21715185 0.030819 -2.45172192,-0.21166385 0.067678 -2.45172193,-0.19995056 0.103571 -1.61109693,-0.19256401 0.119757 -0.03609693,-0.21625585 -0.005919 -2.45172193,-0.21365714 -0.023772 -3.29234693,-0.20930985 -0.041519 -2.45172193,-0.19791514 -0.072867 -3.29234693,-0.19676685 -0.075068 -2.45172193,-0.17907785 -0.105656 -2.45172194,-0.19676656 -0.075068 -1.61109693,-0.17907756 -0.105656 -1.61109694,-0.19091801 -0.086706 -0.03609693,-0.15997901 -0.129092 -0.03609694,-0.15674856 -0.132381 -1.61109695,-0.13748101 -0.149613 -0.03609695,-0.13060056 -0.154624 -1.61109695,-0.10152956 -0.172018 -1.61109696,-0.10152985 -0.172018 -2.45172196,-0.07042885 -0.184204 -2.45172198,-0.09762914 -0.174008 -3.29234697,-0.05346214 -0.188421 -3.29234698,-0.17665214 -0.109063 -3.29234694,-0.15674885 -0.132381 -2.45172195,-0.14126914 -0.14657 -3.29234695,-0.13060085 -0.154624 -2.45172195,-0.03820085 -0.190832 -2.45172199,-0.00671014 -0.191993 -3.292347,-0.00582485 -0.19185 -2.451722,0.01959015 -0.188818 -2.45172201,-0.00582456 -0.19185 -1.611097,0.01959044 -0.188818 -1.61109701,-0.00712201 -0.192011 -0.036097,0.04029699 -0.183848 -0.03609701,0.04410044 -0.182537 -1.61109702,0.06726944 -0.173165 -1.61109702,0.06726915 -0.173165 -2.45172202,0.08865715 -0.160868 -2.45172203,0.08570586 -0.162814 -3.29234703,0.10789215 -0.145957 -2.45172204,0.12154686 -0.132612 -3.29234704,0.12475115 -0.128818 -2.45172204,0.13902715 -0.109835 -2.45172205,0.12475144 -0.128818 -1.61109704,0.13902744 -0.109835 -1.61109705,0.14404599 -0.101841 -0.03609705,0.15051344 -0.089392 -1.61109705,0.16089099 -0.061472 -0.03609706,0.15900144 -0.067873 -1.61109706,0.16435544 -0.045714 -1.61109706,0.16435515 -0.045714 -2.45172206,0.16663815 -0.023341 -2.45172206,0.16507886 -0.041487 -3.29234706,0.16586186 0.000687 -3.29234706,0.03949386 -0.184093 -3.29234701,0.04410015 -0.182537 -2.45172202,0.06333086 -0.175055 -3.29234702,0.14604986 -0.098262 -3.29234705,0.15051315 -0.089392 -2.45172205,0.15807386 -0.070719 -3.29234705,0.15900115 -0.067873 -2.45172206,0.15745286 0.037237 -3.29234705,0.16237215 0.020459 -2.45172206,0.16594515 -0.001151 -2.45172206,0.16663844 -0.023341 -1.61109706,0.16578799 -0.036057 -0.03609706,0.14230086 0.068349 -3.29234705,0.14700415 0.060351 -2.45172205,0.15601515 0.041093 -2.45172205,0.16237244 0.020459 -1.61109706,0.16594544 -0.001151 -1.61109706,0.16024999 0.028658 -0.03609706,0.16669799 -0.010192 -0.03609706,0.13562415 0.07793 -2.45172205,0.12063486 0.09533 -3.29234704,0.12219115 0.093613 -2.45172204,0.10701915 0.107186 -2.45172204,0.12219144 0.093613 -1.61109704,0.10701944 0.107186 -1.61109704,0.10439799 0.10927 -0.03609704,0.09042344 0.118436 -1.61109703,0.07400399 0.12663 -0.03609703,0.07272544 0.127153 -1.61109703,0.05430844 0.13324 -1.61109702,0.05430815 0.13324 -2.45172202,0.03553215 0.136741 -2.45172201,0.05636686 0.13275 -3.29234702,0.02393286 0.137728 -3.29234701,0.09090486 0.118174 -3.29234703,0.09042315 0.118436 -2.45172203,0.07272515 0.127153 -2.45172203,0.01674515 0.137706 -2.45172201,0.01609186 0.137778 -3.29234701,-0.00170085 0.136183 -2.451722,-0.01638614 0.133099 -3.29234699,-0.01945885 0.132224 -2.45172199,-0.03618185 0.12595 -2.45172199,-0.01945856 0.132224 -1.61109699,-0.03618156 0.12595 -1.61109699,-0.02743201 0.129574 -0.03609699,-0.05473401 0.11569 -0.03609698,-0.05162556 0.117608 -1.61109698,-0.06558556 0.10745 -1.61109698,-0.06558585 0.10745 -2.45172198,-0.08822885 0.082694 -2.45172197,-0.07293514 0.100909 -3.29234697,-0.09064214 0.07904 -3.29234697,-0.04673014 0.120628 -3.29234698,-0.05162585 0.117608 -2.45172198,-0.10266685 0.05384 -2.45172196,-0.10214014 0.055538 -3.29234696,-0.10832114 0.028098 -3.29234696,-0.10837885 0.026733 -2.45172196,-0.10750114 0 -3.29234696,-0.10848801 0.026231 -0.03609696,-0.10750001 0 -0.03609696,-0.10837856 0.026733 -1.61109696,-0.10334901 0.051978 -0.03609696,-0.10266656 0.05384 -1.61109696,-0.09550401 0.070636 -0.03609697,-0.08822856 0.082694 -1.61109697,-0.07794101 0.095703 -0.03609697,0.00384999 0.136956 -0.036097,-0.00170056 0.136183 -1.611097,0.01674544 0.137706 -1.61109701,0.04034099 0.136183 -0.03609701,0.03553244 0.136741 -1.61109701,0.12666899 0.088999 -0.03609704,0.13562444 0.07793 -1.61109705,0.14451299 0.064747 -0.03609705,0.14700444 0.060351 -1.61109705,0.15601544 0.041093 -1.61109705,0.11766299 -0.136736 -0.03609704,0.10789244 -0.145957 -1.61109704,0.08405499 -0.163861 -0.03609703,0.08865744 -0.160868 -1.61109703,-0.03820056 -0.190832 -1.61109699,-0.04610601 -0.189745 -0.03609698,-0.07042856 -0.184204 -1.61109698,-0.09232601 -0.176365 -0.03609697,-0.21042301 -0.03798 -0.03609693,-0.20930956 -0.041519 -1.61109693,-0.21555201 -0.012242 -0.03609693,-0.21625556 -0.005919 -1.61109693,-0.21715156 0.030819 -1.61109692,-0.21587001 0.044615 -0.03609693,-0.21166356 0.067678 -1.61109693,-0.20170701 0.099683 -0.03609693,0.20315699 0.16677 -0.03609707,0.20823744 0.161064 -1.61109707,0.23467544 0.125835 -1.61109708,0.24197399 0.113862 -0.03609708,0.24430999 0.109577 -0.03609708,0.25519044 0.086345 -1.61109709,0.26783099 0.048316 -0.03609709,0.26897444 0.043538 -1.61109709,0.27530944 -0.00151 -1.6110971,0.27585799 -0.019349 -0.0360971,0.27402244 -0.047477 -1.61109709,0.26694599 -0.086899 -0.03609709,0.26513144 -0.093066 -1.61109709,0.24865444 -0.13698 -1.61109709,0.24186899 -0.150309 -0.03609708,0.22467444 -0.177892 -1.61109708,0.20232699 -0.205875 -0.03609707,0.19382744 -0.214564 -1.61109707,0.15077199 -0.250541 -0.03609705,0.15701744 -0.245982 -1.61109705,-0.17313201 -0.257303 -0.03609694,-0.17555356 -0.255671 -1.61109694,-0.21760656 -0.22461 -1.61109692,-0.22751101 -0.215861 -0.03609692,-0.25432456 -0.186755 -1.61109691,-0.27164501 -0.16365 -0.03609691,-0.21851356 0.263192 -1.61109692,-0.20981101 0.271063 -0.03609693,-0.17318156 0.298699 -1.61109694,-0.15380401 0.310543 -0.03609695,-0.12203256 0.326229 -1.61109696,-0.09111101 0.33825 -0.03609697,-0.06657956 0.345107 -1.61109698,-0.02421101 0.353224 -0.03609699,-0.00833956 0.354721 -1.611097,0.04433599 0.355011 -0.03609702,0.24751244 -0.313656 -1.61109709,0.24654999 -0.314736 -0.03609709,0.19325344 -0.352654 -1.61109707,0.19046799 -0.354618 -0.03609707,0.13294044 -0.382448 -1.61109705,0.12845999 -0.384307 -0.03609704,0.06805044 -0.401903 -1.61109702,0.06224699 -0.403072 -0.03609702,0.00028044 -0.410068 -1.611097,-0.00616401 -0.410419 -0.036097,-0.06840256 -0.406832 -1.61109698,-0.07483101 -0.406226 -0.03609697,-0.13608456 -0.392311 -1.61109695,-0.14192601 -0.390671 -0.03609695,-0.20084956 -0.366623 -1.61109693,-0.20352601 -0.365285 -0.03609693,-0.26074356 -0.330014 -1.61109691,-0.26390501 -0.327808 -0.03609691,-0.31402756 -0.283553 -1.61109689,-0.31557701 -0.282344 -0.03609689,-0.35928756 -0.228626 -1.61109688,-0.35923701 -0.229107 -0.03609688,-0.39379001 -0.169528 -0.03609686,-0.39511556 -0.166618 -1.61109686,-0.41838301 -0.105219 -0.03609686,-0.42011456 -0.098962 -1.61109685,-0.43220101 -0.039887 -0.03609685,-0.43340556 -0.02756 -1.61109685,-0.43575701 0.031076 -0.03609685,-0.43479156 0.045547 -1.61109685,-0.42819901 0.099627 -0.03609685,-0.42411656 0.118331 -1.61109685,-0.41005901 0.166133 -0.03609686,-0.40122856 0.18876 -1.61109686,-0.38185301 0.229002 -0.03609687,-0.36645456 0.254717 -1.61109687,-0.34424201 0.286874 -0.03609688,-0.32095556 0.314418 -1.61109689,-0.29828101 0.33823 -0.0360969,-0.26597856 0.366187 -1.61109691,-0.24500901 0.382024 -0.03609692,-0.20276856 0.408348 -1.61109693,-0.18571701 0.41726 -0.03609694,-0.13282056 0.439325 -1.61109695,-0.12183301 0.443162 -0.03609696,-0.05820656 0.458346 -1.61109698,-0.05465101 0.459246 -0.03609698,0.01405799 0.46514 -0.036097,0.01897944 0.464953 -1.61109701,0.08293299 0.4608 -0.03609703,0.09664044 0.458684 -1.61109703,0.15049299 0.446347 -0.03609705,0.17261144 0.439179 -1.61109706,0.21510399 0.422194 -0.03609707,0.24468344 0.406985 -1.61109708,0.27559699 0.38884 -0.0360971,0.31090944 0.363153 -1.61109711,0.33057299 0.347105 -0.03609711,0.36935844 0.308738 -1.61109713,0.37894399 0.297902 -0.03609713,0.41809044 0.244834 -1.61109714,0.41984999 0.24214 -0.03609715,0.45231499 0.181225 -0.03609716,0.45552944 0.173154 -1.61109716,0.47581799 0.116283 -0.03609716,0.48082244 0.09582 -1.61109717,0.48992699 0.048561 -0.03609717,0.49318244 0.014951 -1.61109717,0.49436099 -0.02033 -0.03609717,0.49182644 -0.06733 -1.61109717,0.48911099 -0.089241 -0.03609717,0.47638444 -0.148681 -1.61109717,0.47430799 -0.156772 -0.03609716,0.44751844 -0.226826 -1.61109716,0.45031799 -0.221526 -0.03609716,0.41755099 -0.282485 -0.03609714,0.40604344 -0.299598 -1.61109714,0.37676199 -0.338308 -0.03609713,0.35277644 -0.364832 -1.61109712,0.32876399 -0.387997 -0.03609711,0.28877844 -0.420378 -1.6110971,0.27433499 -0.430783 -0.0360971,0.21598244 -0.46473 -1.61109707,0.21470799 -0.465744 -0.03609707,0.15093699 -0.492343 -0.03609705,0.13647644 -0.496758 -1.61109705,0.08398699 -0.510188 -0.03609703,0.05234744 -0.515335 -1.61109702,0.01540999 -0.518901 -0.03609701,-0.03423256 -0.519394 -1.61109699,-0.05372101 -0.518418 -0.03609698,-0.12075756 -0.508761 -1.61109696,-0.12235301 -0.508753 -0.03609696,-0.18894301 -0.490161 -0.03609693,-0.20483856 -0.48395 -1.61109693,-0.25253401 -0.462983 -0.03609691,-0.28410356 -0.445491 -1.6110969,-0.36655801 -0.384912 -0.03609687,-0.35616656 -0.393939 -1.61109688,-0.41879756 -0.330553 -1.61109685,-0.45668501 -0.280084 -0.03609684,-0.47042456 -0.257309 -1.61109684,-0.51701301 -0.155876 -0.03609682,-0.50956956 -0.176207 -1.61109682,-0.53475656 -0.089249 -1.61109681,-0.54398001 -0.020239 -0.03609681,-0.54481956 0.001237 -1.61109681,-0.53971456 0.092645 -1.61109681,-0.53599401 0.117858 -0.03609681,-0.51964356 0.182438 -1.61109682,-0.49389301 0.249455 -0.03609683,-0.48480756 0.268083 -1.61109683,-0.43562056 0.346992 -1.61109685,-0.42042201 0.366753 -0.03609685,-0.37360256 0.416944 -1.61109687,-0.32041601 0.462384 -0.03609689,0.20688899 0.543095 -0.03609707,0.24774344 0.527279 -1.61109709,0.33164499 0.482771 -0.03609711,0.33351344 0.48123 -1.61109712,0.41091644 0.421358 -1.61109714,0.43854999 0.394915 -0.03609715,0.56876744 -0.219331 -1.6110972,0.55690699 -0.250501 -0.03609719,0.52667444 -0.311942 -1.61109718,0.48923599 -0.37166 -0.03609717,0.01697299 -0.628307 -0.03609701,0.02200444 -0.627888 -1.61109701,-0.08305356 -0.625496 -1.61109697,-0.12167901 -0.620142 -0.03609696,-0.18667256 -0.605181 -1.61109694,-0.25496301 -0.581988 -0.03609691,-0.56473901 -0.31329 -0.0360968,-0.58647756 -0.272221 -1.6110968,-0.62195101 -0.186774 -0.03609678,-0.62649056 -0.17136 -1.61109678,-0.65103101 -0.050984 -0.03609677,-0.64940056 -0.064853 -1.61109678,-0.65391056 0.044523 -1.61109677,-0.65080201 0.087999 -0.03609677,0.01184699 0.683775 -0.036097,0.00231444 0.683312 -1.611097,0.11645344 0.676421 -1.61109704,0.15046599 0.671134 -0.03609705,0.22837844 0.650878 -1.61109708,0.28346099 0.630915 -0.0360971,0.33493044 0.606952 -1.61109712,0.40593899 0.564739 -0.03609714,0.59624844 -0.408195 -1.61109721,0.58741599 -0.42208 -0.0360972,0.52206744 -0.503352 -1.61109718,0.49810199 -0.52879 -0.03609717,0.43300544 -0.5854 -1.61109715,0.38988299 -0.616577 -0.03609714,0.33110344 -0.651692 -1.61109711,0.26708899 -0.682078 -0.03609709,0.21893344 -0.699868 -1.61109708,0.13389199 -0.723187 -0.03609705,0.09983044 -0.728911 -1.61109703,-0.00445801 -0.738403 -0.036097,-0.60898601 -0.443192 -0.03609679,-0.64867856 -0.385516 -1.61109678,-0.68275601 -0.325121 -0.03609676,-0.70614156 -0.272872 -1.61109676,-0.73377901 -0.195199 -0.03609675,-0.74450456 -0.151848 -1.61109674,-0.76017701 -0.058472 -0.03609674,-0.76258656 -0.025751 -1.61109674,-0.76129401 0.081121 -0.03609674,-0.75921856 0.102088 -1.61109674,-0.73717801 0.21832 -0.03609674,0.74189399 -0.372377 -0.03609726,0.72930544 -0.397641 -1.61109725,0.67140799 -0.49283 -0.03609723,0.65512944 -0.514685 -1.61109723,0.58160599 -0.59995 -0.0360972,0.56217344 -0.618141 -1.61109719,0.47522499 -0.690534 -0.03609716,0.45319644 -0.705318 -1.61109716,0.35533899 -0.762119 -0.03609712,0.33095944 -0.773528 -1.61109711,0.22498199 -0.812934 -0.03609708,0.19841744 -0.820168 -1.61109707,0.08834499 -0.841442 -0.03609703,0.05943244 -0.843987 -1.61109702,-0.05150101 -0.847072 -0.03609698,-0.08207456 -0.844737 -1.61109697,-0.19006001 -0.829703 -0.03609693,-0.22220156 -0.822188 -1.61109692,-0.32409801 -0.789848 -0.03609689,-0.35700156 -0.776165 -1.61109688,-0.44983701 -0.728662 -0.03609684,-0.48250856 -0.70776 -1.61109683,-0.56383401 -0.647945 -0.0360968,-0.59547256 -0.619335 -1.61109679,-0.66348001 -0.549582 -0.03609677,-0.69274756 -0.51331 -1.61109676,-0.74571601 -0.436705 -0.03609674,-0.77118256 -0.392109 -1.61109673,-0.80886001 -0.311755 -0.03609672,-0.82805556 -0.258868 -1.61109671,-0.85105701 -0.178495 -0.03609671,-0.86223156 -0.117546 -1.6110967,-0.87140101 -0.040182 -0.0360967,-0.87290456 0.027911 -1.6110967,-0.86941101 0.099831 -0.0360967,-0.85926756 0.173563 -1.6110967,-0.84523701 0.237431 -0.03609671,-0.82089356 0.315275 -1.61109672,-0.79942801 0.369821 -0.03609672,-0.75921856 0.44907 -1.61109674,-0.73340901 0.493034 -0.03609675,-0.67624056 0.571388 -1.61109677,-0.64873501 0.604406 -0.03609678,-0.57395856 0.67867 -1.6110968,-0.54751301 0.701179 -0.03609681,-0.45454556 0.76737 -1.61109684,-0.43261001 0.780751 -0.03609685,-0.32146856 0.834951 -1.61109689,-0.30633901 0.841568 -0.03609689,-0.17863456 0.879969 -1.61109694,-0.17245701 0.88188 -0.03609694,-0.02993856 0.901024 -1.61109699,-0.03378901 0.900949 -0.03609699,0.10626399 0.898313 -0.03609704,0.12068244 0.896738 -1.61109704,0.24397299 0.874141 -0.03609708,0.26888744 0.86689 -1.61109709,0.37668999 0.828935 -0.03609713,0.41064844 0.81287 -1.61109714,0.50060199 0.764045 -0.03609717,0.54204944 0.736187 -1.61109719,0.61323099 0.680893 -0.03609721,0.65917344 0.638355 -1.61109723,0.71195599 0.581411 -0.03609725,0.75826344 0.521626 -1.61109726,0.79422099 0.468311 -0.03609728,0.83691344 0.389642 -1.61109729,0.85854799 0.343695 -0.0360973,0.89312344 0.246158 -1.61109731,0.90317899 0.211049 -0.03609731,0.92489744 0.094929 -1.61109732,0.92730299 0.073152 -0.03609732,0.93049744 -0.060031 -1.61109732,0.93039899 -0.067066 -0.03609732,0.91246399 -0.205807 -0.03609732,0.91006244 -0.214253 -1.61109732,0.87387599 -0.34063 -0.0360973,0.86454944 -0.363528 -1.6110973,0.81565799 -0.468031 -0.03609728,0.79491844 -0.503654 -1.61109728,0.73918999 -0.585268 -0.03609726,0.70226544 -0.630394 -1.61109724,0.64591799 -0.690123 -0.03609722,0.58921844 -0.740054 -1.6110972,0.53843199 -0.779772 -0.03609719,0.45929744 -0.829985 -1.61109716,0.41872799 -0.852675 -0.03609715,0.31602244 -0.897605 -1.61109711,0.28949999 -0.907182 -0.0360971,0.16295044 -0.940336 -1.61109706,0.15394299 -0.942051 -0.03609705,0.01435799 -0.956723 -0.036097,0.00434944 -0.956519 -1.611097,-0.12561201 -0.950843 -0.03609696,-0.15527556 -0.946305 -1.61109695,-0.26320601 -0.924644 -0.03609691,-0.31151656 -0.910052 -1.61109689,-0.39584601 -0.878604 -0.03609686,-0.45996356 -0.848117 -1.61109684,-0.52007001 -0.813989 -0.03609682,-0.59612856 -0.761532 -1.61109679,-0.63382201 -0.73197 -0.03609678,-0.71642056 -0.653195 -1.61109675,-0.73460401 -0.634334 -0.03609675,-0.81769856 -0.526304 -1.61109672,-0.82011601 -0.52344 -0.03609672,-0.88901101 -0.40109 -0.03609669,-0.89682356 -0.384054 -1.61109669,-0.93958501 -0.270346 -0.03609667,-0.95079356 -0.229924 -1.61109667,-0.97096301 -0.133797 -0.03609666,-0.97827956 -0.068433 -1.61109666,-0.98259001 0.006203 -0.03609666,-0.97898356 0.095876 -1.61109666,-0.97421701 0.146066 -0.03609666,-0.95262156 0.258474 -1.61109667,-0.94608901 0.283446 -0.03609667,-0.89899856 0.414771 -1.61109669,-0.89872601 0.415679 -0.03609669,-0.83334801 0.539587 -0.03609671,-0.81951356 0.560205 -1.61109672,-0.75101501 0.653298 -0.03609674,-0.71691056 0.691029 -1.61109675,-0.65354101 0.754296 -0.03609677,-0.59397356 0.803586 -1.61109679,-0.54307101 0.840504 -0.03609681,-0.45350456 0.894214 -1.61109684,-0.42130201 0.910621 -0.03609685,-0.29921856 0.959852 -1.6110969,-0.29116701 0.962976 -0.0360969,-0.15510101 0.996714 -0.03609695,-0.13569756 0.999242 -1.61109695,-0.01528401 1.011278 -0.03609699,0.03250644 1.011431 -1.61109701,0.12485099 1.006349 -0.03609704,0.20083944 0.995464 -1.61109707,0.26301199 0.982118 -0.03609709,0.36449844 0.950927 -1.61109713,0.39681199 0.938974 -0.03609714,0.51894044 0.879571 -1.61109718,0.52306299 0.878006 -0.03609718,0.63990299 0.800214 -0.03609722,0.66004844 0.78368 -1.61109723,0.74513099 0.707028 -0.03609726,0.78370544 0.665541 -1.61109727,0.83641899 0.600614 -0.03609729,0.88582644 0.527696 -1.61109731,0.91251099 0.482533 -0.03609732,0.96359744 0.374221 -1.61109733,0.97184699 0.355169 -0.03609734,1.01535044 0.209603 -1.61109735,1.01328199 0.221206 -0.03609735,1.03626499 0.082525 -0.03609736,1.03945044 0.038318 -1.61109736,1.04029499 -0.057871 -0.03609736,1.03430544 -0.135089 -1.61109736,1.02540399 -0.197333 -0.03609736,0.99980244 -0.305613 -1.61109735,0.99180499 -0.333902 -0.03609734,0.93755244 -0.468641 -1.61109732,0.94025899 -0.46452 -0.03609733,0.87176799 -0.586956 -0.0360973,0.84926844 -0.619663 -1.61109729,0.78729399 -0.699463 -0.03609727,0.73667144 -0.754164 -1.61109726,0.68877399 -0.799495 -0.03609724,0.60245444 -0.867878 -1.61109721,0.57789099 -0.885504 -0.0360972,0.45082344 -0.958104 -1.61109716,0.45622999 -0.956229 -0.03609716,0.32657599 -1.010086 -0.03609711,0.28607244 -1.022525 -1.6110971,0.19097199 -1.046344 -0.03609707,0.11249844 -1.058826 -1.61109704,0.05138999 -1.064446 -0.03609702,-0.06524956 -1.065068 -1.61109698,-0.08900801 -1.064015 -0.03609697,-0.24206256 -1.041526 -1.61109692,-0.22813801 -1.045166 -0.03609692,-0.36395601 -1.008142 -0.03609687,-0.41311756 -0.989271 -1.61109686,-0.49342501 -0.953809 -0.03609683,-0.57359656 -0.909374 -1.6110968,-0.61472401 -0.883047 -0.03609679,-0.71863356 -0.803116 -1.61109675,-0.72605601 -0.796861 -0.03609675,-0.82497601 -0.697194 -0.03609671,-0.84408556 -0.673621 -1.61109671,-0.91016501 -0.585524 -0.03609668,-0.94692256 -0.524902 -1.61109667,-0.98035501 -0.463449 -0.03609666,-1.02416956 -0.360967 -1.61109665,-1.03403801 -0.333672 -0.03609664,-1.07286256 -0.185886 -1.61109663,-1.07056601 -0.198032 -0.03609663,-1.08937901 -0.058458 -0.03609662,-1.09123356 -0.004592 -1.61109662,-1.09010501 0.082007 -0.03609662,-1.07948356 0.177786 -1.61109663,-1.07283901 0.221426 -0.03609663,-1.03798956 0.356212 -1.61109664,-1.03778301 0.357852 -0.03609664,-0.98572601 0.488348 -0.03609666,-0.96713256 0.525643 -1.61109666,-0.91748601 0.611153 -0.03609668,-0.86819756 0.680968 -1.6110967,-0.83395301 0.724592 -0.03609671,-0.74454156 0.818153 -1.61109674,-0.73693101 0.826258 -0.03609674,-0.62785401 0.914807 -0.03609678,-0.59978656 0.933595 -1.61109679,-0.50812001 0.989062 -0.03609682,-0.43755356 1.023693 -1.61109685,-0.38025601 1.047478 -0.03609687,-0.26185556 1.085053 -1.61109691,-0.24613501 1.089321 -0.03609691,-0.10742601 1.114042 -0.03609696,-0.07787156 1.116286 -1.61109697,0.03302399 1.121145 -0.03609701,0.10923844 1.117028 -1.61109704,0.17312899 1.110631 -0.03609706,0.29432144 1.086922 -1.6110971,0.31119899 1.082615 -0.03609711,0.44451399 1.037646 -0.03609715,0.47213444 1.025754 -1.61109716,0.57102799 0.976523 -0.0360972,0.63753544 0.935258 -1.61109722,0.68925899 0.899968 -0.03609724,0.78627044 0.818542 -1.61109727,0.79701699 0.809378 -0.03609728,0.89255999 0.70634 -0.03609731,0.91416544 0.678744 -1.61109732,0.97480799 0.592067 -0.03609734,1.01703644 0.519038 -1.61109735,1.04235999 0.468445 -0.03609736,1.09150744 0.343736 -1.61109738,1.09405799 0.337758 -0.03609738,1.12936499 0.201524 -0.03609739,1.13619344 0.158032 -1.61109739,1.14771199 0.061765 -0.0360974,1.14997644 -0.032911 -1.6110974,1.14880199 -0.078809 -0.0360974,1.13173944 -0.223934 -1.61109739,1.09959399 -0.35564 -0.03609738,1.08110744 -0.409557 -1.61109737,0.98510099 -0.611989 -0.03609734,1.00014444 -0.584682 -1.61109735,0.89140844 -0.744626 -1.61109731,0.81194399 -0.833585 -0.03609728,0.75745844 -0.884705 -1.61109726,0.59073799 -1.007039 -0.0360972,0.60122044 -1.000298 -1.61109721,0.42738044 -1.088331 -1.61109715,0.33463099 -1.122481 -0.03609712,0.24100244 -1.146899 -1.61109708,0.05795499 -1.173611 -0.03609702,0.04713844 -1.174114 -1.61109702,-0.14905556 -1.16817 -1.61109695,-0.22252201 -1.157565 -0.03609692,-0.34191556 -1.129086 -1.61109688,-0.49154001 -1.075484 -0.03609683,-0.52624156 -1.058685 -1.61109682,-0.69692256 -0.958866 -1.61109676,-0.73364901 -0.932173 -0.03609675,-0.84883756 -0.831548 -1.61109671,-0.93500601 -0.736207 -0.03609668,-0.97723256 -0.679891 -1.61109666,-1.08509201 -0.498067 -0.03609662,-1.07910856 -0.508653 -1.61109663,-1.15181456 -0.322665 -1.6110966,-1.17526001 -0.231797 -0.03609659,-1.19270356 -0.126756 -1.61109659,-1.20097801 0.048351 -0.03609658,-1.19965556 0.073777 -1.61109658,-1.17308756 0.273193 -1.61109659,-1.16092001 0.326991 -0.0360966,-1.11416756 0.466053 -1.61109661,-1.05764801 0.588416 -0.03609663,-1.02406556 0.646914 -1.61109665,-0.89656901 0.819419 -0.03609669,-0.90425356 0.810285 -1.61109669,-0.75836456 0.951587 -1.61109674,-0.68698001 1.006945 -0.03609676,-0.59089356 1.067401 -1.6110968,-0.43980101 1.141579 -0.03609685,-0.40632956 1.15434 -1.61109686,-0.20925456 1.209051 -1.61109693,-0.16826401 1.216206 -0.03609694,-0.00527356 1.229688 -1.611097,0.11274499 1.227039 -0.03609704,0.19986344 1.216485 -1.61109707,0.38940399 1.173698 -0.03609713,0.40049044 1.169825 -1.61109714,0.59092844 1.090098 -1.6110972,0.64638399 1.059324 -0.03609722,0.76545444 0.978876 -1.61109727,0.87125899 0.889695 -0.0360973,0.91958944 0.839961 -1.61109732,1.05216699 0.673867 -0.03609736,1.04925844 0.677392 -1.61109736,1.15038444 0.495205 -1.6110974,1.17999699 0.423151 -0.03609741,1.21919744 0.297962 -1.61109742,1.24864099 0.149783 -0.03609743,1.25425844 0.091496 -1.61109743,1.25462599 -0.131494 -0.03609743,1.25512044 -0.118414 -1.61109743,1.22133744 -0.325993 -1.61109742,1.19784999 -0.407618 -0.03609741,1.15268244 -0.525343 -1.6110974,1.08146699 -0.663936 -0.03609737,1.05124344 -0.71075 -1.61109736,0.91118299 -0.888435 -0.03609732,0.92048144 -0.877449 -1.61109732,0.76387144 -1.020735 -1.61109726,0.69558399 -1.069934 -0.03609724,0.58496044 -1.135898 -1.6110972,0.44563999 -1.199535 -0.03609715,0.38866844 -1.219274 -1.61109713,0.17292399 -1.271374 -0.03609706,0.18080244 -1.269338 -1.61109706,-0.03287356 -1.284792 -1.61109699,-0.10836601 -1.281918 -0.03609696,-0.24659256 -1.264342 -1.61109691,-0.38577801 -1.230866 -0.03609687,-0.45419956 -1.207684 -1.61109684,-0.64505801 -1.120984 -0.03609678,-0.65004456 -1.117189 -1.61109677,-0.82886956 -0.995676 -1.61109671,-0.87472701 -0.957358 -0.0360967,-0.98541656 -0.845961 -1.61109666,-1.06355901 -0.748096 -0.03609663,-1.11453156 -0.671367 -1.61109661,-1.20289501 -0.503145 -0.03609658,-1.21290156 -0.477199 -1.61109658,-1.27836256 -0.269086 -1.61109656,-1.28647501 -0.233708 -0.03609655,-1.30876256 -0.052652 -1.61109655,-1.31040801 0.046946 -0.03609655,-1.30207856 0.166331 -1.61109655,-1.27379801 0.326793 -0.03609656,-1.25849156 0.381546 -1.61109656,-1.17864001 0.591897 -0.03609659,-1.18001756 0.587199 -1.61109659,-1.06872756 0.777577 -1.61109663,-1.02904901 0.831264 -0.03609664,-0.92673356 0.946944 -1.61109668,-0.83251201 1.033165 -0.03609671,-0.75768256 1.090078 -1.61109674,-0.59739301 1.189265 -0.03609679,0.49785099 1.25173 -0.03609717,0.51858344 1.242989 -1.61109718,0.71985744 1.14274 -1.61109725,0.74966999 1.124043 -0.03609726,0.90159844 1.009424 -1.61109731,0.96909599 0.947092 -0.03609734,1.05881244 0.847196 -1.61109737,1.14742399 0.728057 -0.0360974,0.88452699 -1.064033 -0.03609731,0.75537244 -1.160937 -1.61109726,0.65184299 -1.224187 -0.03609723,0.55325644 -1.273146 -1.61109719,0.39175899 -1.333763 -0.03609714,-0.93331801 -1.051468 -0.03609668,-0.96831256 -1.018979 -1.61109666,-1.12712301 -0.845807 -0.03609661,-1.12704256 -0.845606 -1.61109661,-1.25454556 -0.647521 -1.61109657,-1.27590601 -0.605924 -0.03609656,-1.34689956 -0.430269 -1.61109653,-1.37417901 -0.340883 -0.03609652,-1.40242356 -0.20026 -1.61109651,-1.41788601 -0.062021 -0.03609651,-0.05113701 1.447611 -0.03609698,-0.05860756 1.447142 -1.61109698,0.18316744 1.439778 -1.61109706,0.23145499 1.433718 -0.03609708,0.42075344 1.391767 -1.61109715,0.50544099 1.365474 -0.03609718,0.64776544 1.305299 -1.61109722,0.76161799 1.245293 -0.03609726,0.85787544 1.1826 -1.6110973,0.98933799 1.078298 -0.03609734,1.47491899 0.085924 -0.03609751,1.47637344 -0.085762 -1.61109751,1.46758099 -0.197021 -0.03609751,1.44400044 -0.330423 -1.6110975,1.40663199 -0.472883 -0.03609749,1.37198644 -0.566959 -1.61109748,1.29418699 -0.73264 -0.03609745,1.26164444 -0.788676 -1.61109744,1.13481899 -0.965981 -0.03609739,0.16244699 -1.493434 -0.03609706,0.17891944 -1.490915 -1.61109706,-0.01695156 -1.503081 -1.61109699,-0.12046901 -1.500343 -0.03609696,-0.90794801 -1.21153 -0.03609669,-0.93394956 -1.191082 -1.61109668,-1.08269756 -1.060317 -1.61109662,-1.11947901 -1.023725 -0.03609661,-1.21369856 -0.911402 -1.61109658,-1.29260801 -0.799768 -0.03609655,-1.50549201 0.287448 -0.03609648,-1.47785856 0.411775 -1.61109649,-1.43027501 0.559987 -0.0360965,-1.41346056 0.601851 -1.61109651,-1.30608801 0.814709 -0.03609655,-1.32444556 0.782042 -1.61109654,-0.15177501 1.549272 -0.03609695,-0.18913756 1.543755 -1.61109693,0.01368144 1.558265 -1.611097,0.13157699 1.554642 -0.03609705,1.31699999 0.868063 -0.03609746,1.37153144 0.780195 -1.61109748,1.45382199 0.620325 -0.0360975,1.46329844 0.595692 -1.61109751,1.58709199 -0.068283 -0.03609755,1.60497499 -0.072505 -0.03609756,1.54654099 -0.377429 -0.03609754,1.62334899 -0.072252 -0.03609756,1.59742399 -0.381935 -0.03609755,1.64110899 -0.067539 -0.03609757,1.44632999 -0.672962 -0.0360975,1.49401399 -0.682034 -0.03609752,1.29058899 -0.943088 -0.03609745,1.33475099 -0.956604 -0.03609746,1.08510299 -1.178007 -0.03609738,1.12559599 -1.195366 -0.03609739,0.83816299 -1.368422 -0.03609729,0.87437899 -1.389384 -0.0360973,0.55874399 -1.50756 -0.03609719,0.59050199 -1.531394 -0.0360972,0.28459099 -1.616082 -0.0360971,0.25797899 -1.590008 -0.03609709,-0.03190201 -1.640277 -0.03609699,-0.05334901 -1.612932 -0.03609698,-0.34713001 -1.603074 -0.03609688,-0.36300201 -1.575544 -0.03609687,-0.64929501 -1.505865 -0.03609678,-0.65998201 -1.479292 -0.03609677,-0.92708501 -1.352288 -0.03609668,-0.93279901 -1.328014 -0.03609668,-1.17010301 -1.148093 -0.03609659,-1.17182501 -1.127187 -0.03609659,-1.36925201 -0.900923 -0.03609653,-1.36799901 -0.884559 -0.03609653,-1.51707601 -0.62003 -0.03609647,-1.51443301 -0.608846 -0.03609648,-1.60804401 -0.315928 -0.03609644,-1.60573501 -0.310413 -0.03609644,-1.63875001 0 -0.03609643,1.51218673 -0.640782 -6.53922252,1.5223877 -0.616186 -3.75093953,1.61025973 -0.323641 -6.53922256,1.6102607 -0.323641 -3.75097056,1.6424987 0 -3.75098257,1.3816527 -0.887608 -3.75088848,1.35228273 -0.931689 -6.53922247,1.1979817 -1.122919 -3.75082341,1.13709173 -1.184453 -6.53922239,0.9780717 -1.318575 -3.75074434,0.87542573 -1.388725 -6.5392223,0.7179247 -1.476096 -3.75065125,0.57799573 -1.536142 -6.5392222,0.4310227 -1.583479 -3.75054915,0.25697873 -1.62067 -6.53922209,0.1341687 -1.635255 -3.75044305,-0.07448127 -1.638847 -6.53922197,-0.1588263 -1.632707 -3.75033794,-0.40281627 -1.58993 -6.53922186,-0.4555393 -1.575544 -3.75023184,-0.71458227 -1.475921 -6.53922175,-0.7405513 -1.463002 -3.75012974,-0.99701727 -1.301487 -6.53922165,-0.9973413 -1.30121 -3.75003865,-1.2133073 -1.102238 -3.74996158,-1.23855727 -1.073771 -6.53922157,-1.3934823 -0.862901 -3.74989652,-1.42931427 -0.802094 -6.5392215,-1.5294623 -0.588765 -3.74984847,-1.56147827 -0.497579 -6.53922146,-1.6119943 -0.295083 -3.74981844,-1.62963827 -0.172693 -6.53922144,-1.6387513 0 -3.74980943,-1.6387513 0 -3.74980943,-1.62963827 -0.172693 -6.53922144,-1.63100427 0.159262 -6.53922144,-1.6119943 0.295083 -3.74981844,-1.56551927 0.484698 -6.53922146,-1.5294623 0.588765 -3.74984847,-1.43586627 0.79029 -6.5392215,-1.3934823 0.862901 -3.74989652,-1.24735127 1.063527 -6.53922157,-1.2133073 1.102238 -3.74996158,-1.00769327 1.293224 -6.53922165,-0.9973413 1.30121 -3.75003865,-0.7405513 1.463002 -3.75012974,-0.72670327 1.469975 -6.53922175,-0.4555393 1.575544 -3.75023184,-0.41588527 1.586546 -6.53922186,-0.1588263 1.632707 -3.75033794,-0.08796427 1.638164 -6.53922197,0.1341687 1.635255 -3.75044305,0.24363473 1.622714 -6.53922208,0.4310227 1.583479 -3.75054915,0.56533573 1.540831 -6.5392222,0.7179247 1.476096 -3.75065125,0.86396873 1.395866 -6.5392223,0.9780717 1.318575 -3.75074434,1.12730673 1.193754 -6.53922239,1.1979817 1.122919 -3.75082341,1.34457073 0.942769 -6.53922247,1.3816527 0.887608 -3.75088848,1.50686273 0.653188 -6.53922252,1.5223877 0.616186 -3.75093953,1.60754173 0.336864 -6.53922256,1.6102607 0.323641 -3.75097056,1.64248373 0.00675 -6.53922257,1.6424987 0 -3.75098257,1.17299774 0.132165 -3.62816641,1.6102607 0.323641 -3.75097056,1.15082474 0.262668 -3.6281664,1.11417874 0.389868 -3.62816639,0.69163377 0.157861 -3.54594524,0.66961077 0.234307 -3.54594523,0.25237979 0.084644 -3.50644609,0.63916577 0.307807 -3.54594522,0.22853379 0.129227 -3.50627308,0.60068377 0.377435 -3.54594521,0.19742979 0.167305 -3.50609207,0.55464777 0.442317 -3.54594519,0.50163577 0.501637 -3.54594517,0.83468274 0.834684 -3.62816629,0.73597974 0.922891 -3.62816625,1.1979817 1.122919 -3.75082341,0.9780717 1.318575 -3.75074434,0.62802074 0.999491 -3.62816622,0.7179247 1.476096 -3.75065125,0.51216474 1.063523 -3.62816618,0.38986674 1.11418 -3.62816614,0.30780577 0.639167 -3.54594511,0.23430577 0.669612 -3.54594508,0.11516679 0.222557 -3.50571204,0.06677279 0.237225 -3.50552702,1.6102607 -0.323641 -3.75097056,1.17299774 -0.132165 -3.62816641,1.6424987 0 -3.75098257,1.18041974 0 -3.62816641,1.18041974 0 -3.62816641,0.70942077 0 -3.54594525,0.70495977 0.07943 -3.54594524,0.26679179 0.036219 -3.50659709,1.5223877 -0.616186 -3.75093953,1.11417874 -0.389868 -3.62816639,1.15082474 -0.262668 -3.6281664,0.69163377 -0.157861 -3.54594524,0.70495977 -0.07943 -3.54594524,0.26655679 -0.061496 -3.50681109,0.27148379 -0.012599 -3.50671909,1.06352174 -0.512166 -3.62816637,1.3816527 -0.887608 -3.75088848,0.99948974 -0.628022 -3.62816635,0.92288974 -0.735981 -3.62816632,0.55464777 -0.442317 -3.54594519,0.50163577 -0.501637 -3.54594517,0.19663779 -0.192175 -3.50687707,0.44231577 -0.554649 -3.54594515,0.15860679 -0.223247 -3.50682505,0.37743377 -0.600685 -3.54594513,0.11404679 -0.247097 -3.50673704,0.30780577 -0.639167 -3.54594511,0.23430577 -0.669612 -3.54594508,0.51216474 -1.063523 -3.62816618,0.38986674 -1.11418 -3.62816614,0.7179247 -1.476096 -3.75065125,0.4310227 -1.583479 -3.75054915,1.1979817 -1.122919 -3.75082341,0.83468274 -0.834684 -3.62816629,0.73597974 -0.922891 -3.62816625,0.9780717 -1.318575 -3.75074434,0.62802074 -0.999491 -3.62816622,0.26266674 -1.150826 -3.62816609,0.1341687 -1.635255 -3.75044305,0.13216374 -1.172999 -3.62816605,-1.26E-06 -1.180421 -3.628166,-1.23E-06 -0.709422 -3.545945,-0.07943123 -0.704961 -3.54594497,0.01673379 -0.26623 -3.50647301,-0.03210521 -0.261315 -3.50630799,-0.15786223 -0.691635 -3.54594495,-0.08048021 -0.246676 -3.50612397,-0.23430823 -0.669612 -3.54594492,-0.30780823 -0.639167 -3.54594489,-0.38986926 -1.11418 -3.62816586,-0.51216726 -1.063523 -3.62816582,-0.7405513 -1.463002 -3.75012974,-0.62802326 -0.999491 -3.62816578,-0.9973413 -1.30121 -3.75003865,-0.73598226 -0.922891 -3.62816575,-0.83468526 -0.834684 -3.62816571,-0.50163823 -0.501637 -3.54594483,-0.55465023 -0.442317 -3.54594481,-0.19390421 -0.153377 -3.50556293,-0.60068623 -0.377435 -3.54594479,-0.21776221 -0.10881 -3.50538992,-0.63916823 -0.307807 -3.54594478,-0.66961323 -0.234307 -3.54594477,-1.06352426 -0.512166 -3.62816563,-1.11418126 -0.389868 -3.62816561,-1.5294623 -0.588765 -3.74984847,-1.15082726 -0.262668 -3.6281656,-1.6119943 -0.295083 -3.74981844,-1.17300026 -0.132165 -3.62816559,-1.6387513 0 -3.74980943,-1.18042226 0 -3.62816559,-1.17300026 0.132165 -3.62816559,-0.70496223 0.07943 -3.54594476,-0.69163623 0.157861 -3.54594476,-0.23198621 0.037383 -3.50502492,-0.21733321 0.085776 -3.50496492,-0.66961323 0.234307 -3.54594477,-0.63916823 0.307807 -3.54594478,-1.11418126 0.389868 -3.62816561,-1.06352426 0.512166 -3.62816563,-1.5294623 0.588765 -3.74984847,-1.3934823 0.862901 -3.74989652,-0.1588263 -1.632707 -3.75033794,-0.13216626 -1.172999 -3.62816595,-0.26266926 -1.150826 -3.62816591,-0.4555393 -1.575544 -3.75023184,-1.2133073 -1.102238 -3.74996158,-0.92289226 -0.735981 -3.62816568,-1.3934823 -0.862901 -3.74989652,-0.99949226 -0.628022 -3.62816565,-1.6119943 0.295083 -3.74981844,-1.15082726 0.262668 -3.6281656,-1.2133073 1.102238 -3.74996158,-0.92289226 0.735981 -3.62816568,-0.99949226 0.628022 -3.62816565,-0.60068623 0.377435 -3.54594479,-0.19327721 0.130239 -3.50494293,-0.83468526 0.834684 -3.62816571,-0.9973413 1.30121 -3.75003865,-0.73598226 0.922891 -3.62816575,-0.62802326 0.999491 -3.62816578,-0.37743623 0.600685 -3.54594487,-0.30780823 0.639167 -3.54594489,-0.12399921 0.199193 -3.50500996,-0.07940821 0.223047 -3.50509797,-0.23430823 0.669612 -3.54594492,-0.15786223 0.691635 -3.54594495,-0.38986926 1.11418 -3.62816586,-0.26266926 1.150826 -3.62816591,-0.4555393 1.575544 -3.75023184,-0.1588263 1.632707 -3.75033794,-0.7405513 1.463002 -3.75012974,-0.51216726 1.063523 -3.62816582,0.1341687 1.635255 -3.75044305,-1.26E-06 1.180421 -3.628166,-0.13216626 1.172999 -3.62816595,-0.07943123 0.704961 -3.54594497,-0.03096621 0.237466 -3.50521899,0.4310227 1.583479 -3.75054915,0.26266674 1.150826 -3.62816609,0.13216374 1.172999 -3.62816605,0.07942877 0.704961 -3.54594503,-1.23E-06 0.709422 -3.545945,0.01785279 0.242156 -3.50536201,0.92288974 0.735981 -3.62816632,1.3816527 0.887608 -3.75088848,0.99948974 0.628022 -3.62816635,1.06352174 0.512166 -3.62816637,1.5223877 0.616186 -3.75093953,-0.23220021 -0.06036 -3.50523792,-0.70496223 -0.07943 -3.54594476,-0.23690421 -0.01148 -3.50511592,-0.70942323 0 -3.54594475,-0.69163623 -0.157861 -3.54594476,-0.16284421 -0.191386 -3.50574394,-0.44231823 -0.554649 -3.54594485,-0.12494421 -0.222629 -3.50593096,-0.37743623 -0.600685 -3.54594487,0.07942877 -0.704961 -3.54594503,0.06561279 -0.261526 -3.50661602,0.15785977 -0.691635 -3.54594505,0.22785579 -0.154312 -3.50689208,0.60068377 -0.377435 -3.54594521,0.63916577 -0.307807 -3.54594522,0.25190279 -0.109873 -3.50687009,0.66961077 -0.234307 -3.54594523,0.70942077 0 -3.54594525,0.27148379 -0.012599 -3.50671909,0.15960379 0.198501 -3.50590406,0.44231577 0.554649 -3.54594515,0.37743377 0.600685 -3.54594513,0.15785977 0.691635 -3.54594505,-0.44231823 0.554649 -3.54594485,-0.16205721 0.168102 -3.50495894,-0.50163823 0.501637 -3.54594483,-0.55465023 0.442317 -3.54594481,-0.04812314 0 -3.29234698,-0.10750114 0 -3.29234696,-0.04895114 -0.016392 -3.29234698,-0.11722714 -0.039936 -3.29234696,-0.04568514 -0.032478 -3.29234698,-0.10106114 -0.06455 -3.29234696,-0.03853014 -0.047249 -3.29234699,-0.07939214 -0.084502 -3.29234697,-0.06274114 -0.094355 -3.29234698,-0.10832114 0.028098 -3.29234696,-0.13047014 0.020621 -3.29234695,-0.12715914 -0.012203 -3.29234696,-0.12559114 0.053242 -3.29234696,-0.10214014 0.055538 -3.29234696,-0.11272214 0.084357 -3.29234696,-0.09064214 0.07904 -3.29234697,-0.09285214 0.111543 -3.29234697,-0.07293514 0.100909 -3.29234697,-0.07113814 0.130719 -3.29234698,-0.04673014 0.120628 -3.29234698,-0.04611214 0.145325 -3.29234698,-0.01638614 0.133099 -3.29234699,-0.01003414 0.156823 -3.292347,0.01609186 0.137778 -3.29234701,0.02775486 0.159309 -3.29234701,0.02393286 0.137728 -3.29234701,0.05244386 0.15606 -3.29234702,0.05636686 0.13275 -3.29234702,0.07637286 0.149083 -3.29234703,0.09090486 0.118174 -3.29234703,0.11357986 0.129454 -3.29234704,0.12063486 0.09533 -3.29234704,0.14483486 0.10129 -3.29234705,0.14230086 0.068349 -3.29234705,0.16819086 0.066927 -3.29234706,0.15745286 0.037237 -3.29234705,0.18407686 0.023465 -3.29234706,0.16586186 0.000687 -3.29234706,0.18854586 -0.022596 -3.29234707,0.16507886 -0.041487 -3.29234706,0.18374986 -0.059854 -3.29234706,0.15807386 -0.070719 -3.29234705,0.16795986 -0.103373 -3.29234706,0.14604986 -0.098262 -3.29234705,0.13958486 -0.145128 -3.29234705,0.12154686 -0.132612 -3.29234704,0.11856586 -0.165616 -3.29234704,0.08570586 -0.162814 -3.29234703,0.07619886 -0.193073 -3.29234703,0.06333086 -0.175055 -3.29234702,0.03949386 -0.184093 -3.29234701,0.02841786 -0.209411 -3.29234701,-0.00671014 -0.191993 -3.292347,0.00348486 -0.213144 -3.292347,-0.05116114 -0.211005 -3.29234698,-0.05346214 -0.188421 -3.29234698,-0.10353814 -0.195262 -3.29234696,-0.09762914 -0.174008 -3.29234697,-0.12252314 -0.185747 -3.29234696,-0.14126914 -0.14657 -3.29234695,-0.16657314 -0.153315 -3.29234694,-0.17665214 -0.109063 -3.29234694,-0.20386114 -0.107719 -3.29234693,-0.19791514 -0.072867 -3.29234693,-0.21033714 -0.096654 -3.29234693,-0.23195014 -0.041861 -3.29234692,-0.21365714 -0.023772 -3.29234693,-0.23937714 0.016572 -3.29234692,-0.21705214 0.032354 -3.29234692,-0.23924414 0.025411 -3.29234692,-0.21240914 0.064779 -3.29234693,-0.22898514 0.087663 -3.29234692,-0.19357314 0.117778 -3.29234693,-0.20324214 0.145277 -3.29234693,-0.20079914 0.149206 -3.29234693,-0.16231014 0.164537 -3.29234694,-0.16058414 0.197849 -3.29234694,-0.14255214 0.184806 -3.29234695,-0.10944014 0.235272 -3.29234696,-0.09253914 0.219589 -3.29234697,-0.04667714 0.260269 -3.29234698,-0.03532514 0.240564 -3.29234699,-0.01203214 0.244711 -3.292347,0.01836086 0.268531 -3.29234701,0.04889586 0.244923 -3.29234702,0.08346286 0.260782 -3.29234703,0.10805386 0.230317 -3.29234704,0.14485886 0.237705 -3.29234705,0.12571386 0.222823 -3.29234704,0.18103386 0.187546 -3.29234706,0.19911086 0.200826 -3.29234707,0.22571186 0.139477 -3.29234708,0.24334386 0.152352 -3.29234708,0.23384686 0.127474 -3.29234708,0.27531886 0.095039 -3.2923471,0.26205186 0.068222 -3.29234709,0.29354386 0.031944 -3.2923471,0.27536086 -0.000793 -3.2923471,0.29725186 -0.033618 -3.2923471,0.27563286 -0.006132 -3.2923471,0.26951286 -0.076157 -3.29234709,0.28643686 -0.098446 -3.2923471,0.24600186 -0.142412 -3.29234709,0.26179286 -0.159368 -3.29234709,0.24355686 -0.147156 -3.29234708,0.22461086 -0.213624 -3.29234708,0.20329686 -0.204803 -3.29234707,0.17676786 -0.258745 -3.29234706,0.14795186 -0.252429 -3.29234705,0.12047986 -0.292852 -3.29234704,0.08249686 -0.284787 -3.29234703,0.05834486 -0.314535 -3.29234702,0.01100686 -0.300113 -3.292347,-0.00485114 -0.322949 -3.292347,-0.06206714 -0.297675 -3.29234698,-0.07262114 -0.318054 -3.29234697,-0.13247314 -0.277846 -3.29234695,-0.13598214 -0.299997 -3.29234695,-0.19448814 -0.269701 -3.29234693,-0.19622914 -0.241974 -3.29234693,-0.24590814 -0.228465 -3.29234691,-0.24990014 -0.192237 -3.29234691,-0.28830714 -0.177995 -3.2923469,-0.29071014 -0.131492 -3.2923469,-0.32018014 -0.12027 -3.29234689,-0.31608914 -0.065302 -3.29234689,-0.34043014 -0.057513 -3.29234688,-0.32661814 0.009516 -3.29234689,-0.34843214 0.007969 -3.29234688,-0.34400114 0.07379 -3.29234688,-0.32021614 0.082513 -3.29234689,-0.32739914 0.137667 -3.29234689,-0.29796014 0.152322 -3.2923469,-0.29930814 0.197385 -3.2923469,-0.26244914 0.213797 -3.29234691,-0.26075314 0.250994 -3.29234691,-0.21142414 0.269658 -3.29234693,-0.21313114 0.29672 -3.29234693,-0.15141514 0.311882 -3.29234695,-0.15802514 0.333171 -3.29234695,-0.09732814 0.359207 -3.29234697,-0.08387414 0.340545 -3.29234697,-0.03291414 0.374116 -3.29234699,-0.01180614 0.354534 -3.292347,0.03306186 0.377493 -3.29234701,0.06159986 0.353372 -3.29234702,0.09870886 0.369324 -3.29234703,0.13324886 0.33725 -3.29234705,0.16189786 0.349958 -3.29234706,0.20016986 0.306976 -3.29234707,0.22088986 0.320022 -3.29234708,0.25969086 0.263904 -3.29234709,0.27392386 0.280489 -3.29234709,0.31951386 0.232579 -3.29234711,0.30949086 0.209872 -3.29234711,0.35646986 0.17764 -3.29234712,0.34770686 0.147087 -3.29234712,0.38374086 0.117368 -3.29234713,0.37295886 0.078048 -3.29234713,0.40069286 0.053358 -3.29234714,0.38440186 0.005414 -3.29234713,0.40690586 -0.01252 -3.29234714,0.38172086 -0.068082 -3.29234713,0.40230086 -0.078556 -3.29234714,0.36512686 -0.139745 -3.29234713,0.38706586 -0.142989 -3.29234713,0.36167686 -0.20412 -3.29234713,0.33532586 -0.207011 -3.29234712,0.32679686 -0.260493 -3.29234711,0.29497886 -0.265734 -3.2923471,0.28346086 -0.310557 -3.2923471,0.24112386 -0.319264 -3.29234708,0.23269386 -0.353226 -3.29234708,0.18013986 -0.360493 -3.29234706,0.17591086 -0.387383 -3.29234706,0.11265486 -0.389905 -3.29234704,0.11451086 -0.412279 -3.29234704,0.04989686 -0.427394 -3.29234702,0.04092986 -0.406618 -3.29234701,-0.01618114 -0.432381 -3.29234699,-0.03262414 -0.410169 -3.29234699,-0.08230014 -0.427204 -3.29234697,-0.10568214 -0.400534 -3.29234696,-0.14684314 -0.412045 -3.29234695,-0.17585014 -0.37812 -3.29234694,-0.20833814 -0.387319 -3.29234693,-0.24104914 -0.343682 -3.29234692,-0.26553614 -0.353567 -3.29234691,-0.29919214 -0.29842 -3.2923469,-0.31696114 -0.311722 -3.29234689,-0.36165614 -0.262647 -3.29234687,-0.34866914 -0.24369 -3.29234688,-0.39862814 -0.207482 -3.29234686,-0.38794114 -0.181318 -3.29234687,-0.42706014 -0.147564 -3.29234685,-0.41599914 -0.11307 -3.29234686,-0.44647214 -0.084018 -3.29234685,-0.43204314 -0.041081 -3.29234685,-0.45643214 -0.018419 -3.29234684,-0.43570814 0.032588 -3.29234685,-0.45681614 0.047929 -3.29234684,-0.42695814 0.105901 -3.29234685,-0.44764014 0.11378 -3.29234684,-0.42917814 0.177523 -3.29234685,-0.40613114 0.176672 -3.29234686,-0.40181014 0.238059 -3.29234686,-0.37384014 0.24309 -3.29234687,-0.36611714 0.294162 -3.29234687,-0.33109814 0.303238 -3.29234689,-0.32295514 0.344595 -3.29234689,-0.27906814 0.355621 -3.2923469,-0.27307714 0.388557 -3.29234691,-0.21922914 0.398847 -3.29234692,-0.21759314 0.425115 -3.29234692,-0.15320314 0.431842 -3.29234695,-0.15761914 0.45361 -3.29234695,-0.09412914 0.473605 -3.29234697,-0.08264914 0.453835 -3.29234697,-0.02860214 0.484669 -3.29234699,-0.00955714 0.464275 -3.292347,0.03780786 0.486677 -3.29234701,0.06204586 0.463201 -3.29234702,0.10401986 0.479615 -3.29234704,0.13711386 0.450045 -3.29234705,0.16852486 0.463687 -3.29234706,0.20693386 0.425856 -3.29234707,0.23031486 0.439212 -3.29234708,0.27220186 0.391028 -3.29234709,0.28840386 0.406587 -3.2923471,0.34147986 0.366598 -3.29234712,0.33119886 0.346551 -3.29234711,0.38880786 0.31988 -3.29234713,0.38269186 0.29344 -3.29234713,0.42961986 0.267198 -3.29234715,0.42538186 0.233117 -3.29234715,0.46304886 0.209748 -3.29234716,0.45837586 0.166983 -3.29234716,0.48868186 0.14836 -3.29234717,0.48097886 0.096504 -3.29234717,0.51500186 0.018132 -3.29234718,0.49266486 0.023517 -3.29234717,0.49325386 -0.050533 -3.29234717,0.50698686 -0.114582 -3.29234718,0.48277486 -0.123769 -3.29234717,0.46153286 -0.194612 -3.29234716,0.46550086 -0.240731 -3.29234716,0.42998386 -0.261653 -3.29234715,0.39342186 -0.352463 -3.29234714,0.38898486 -0.323204 -3.29234713,0.33938186 -0.378129 -3.29234712,0.29558886 -0.442621 -3.2923471,0.28226186 -0.425271 -3.2923471,0.21897786 -0.463589 -3.29234708,0.17857386 -0.505563 -3.29234706,0.15068086 -0.49243 -3.29234705,0.07903886 -0.511131 -3.29234703,0.04944286 -0.537771 -3.29234702,0.00548086 -0.519398 -3.292347,-0.08364714 -0.537391 -3.29234697,-0.06865314 -0.517104 -3.29234698,-0.14156514 -0.504354 -3.29234695,-0.21254114 -0.504745 -3.29234693,-0.21198714 -0.481446 -3.29234693,-0.27860114 -0.448825 -3.2923469,-0.32998214 -0.441882 -3.29234689,-0.33989014 -0.40729 -3.29234688,-0.42886614 -0.352835 -3.29234685,-0.39489214 -0.357557 -3.29234686,-0.44248314 -0.300666 -3.29234685,-0.50381814 -0.242796 -3.29234683,-0.48171814 -0.237848 -3.29234683,-0.51200814 -0.170122 -3.29234682,-0.55074314 -0.118054 -3.29234681,-0.53273514 -0.098952 -3.29234682,-0.54357914 -0.025672 -3.29234681,-0.56713214 0.014005 -3.2923468,-0.54438914 0.048587 -3.29234681,-0.55233714 0.14651 -3.29234681,-0.53517714 0.122157 -3.29234681,-0.51617614 0.19378 -3.29234682,-0.50736514 0.271912 -3.29234682,-0.48767814 0.262399 -3.29234683,-0.45036514 0.326458 -3.29234684,-0.43481814 0.383678 -3.29234685,-0.40488714 0.384996 -3.29234686,-0.35192214 0.437143 -3.29234688,-0.33859214 0.476071 -3.29234688,-0.29268914 0.481747 -3.2923469,-0.22413214 0.544175 -3.29234692,-0.22811014 0.518206 -3.29234692,-0.15914314 0.545978 -3.29234694,-0.09702314 0.584876 -3.29234697,-0.01370514 0.573534 -3.292347,0.03577786 0.596119 -3.29234701,0.13415886 0.562902 -3.29234705,0.16791986 0.577573 -3.29234706,0.27448986 0.514988 -3.2923471,0.29272186 0.530304 -3.2923471,0.40403286 0.456873 -3.29234714,0.39804086 0.433303 -3.29234714,0.49681086 0.360777 -3.29234717,0.49734586 0.323086 -3.29234717,0.56643686 0.247065 -3.2923472,0.56608486 0.191623 -3.2923472,0.61002886 0.120744 -3.29234721,0.60018686 0.04739 -3.29234721,0.62552886 -0.011744 -3.29234722,0.59785286 -0.101062 -3.29234721,0.61244186 -0.144738 -3.29234721,0.55942986 -0.244359 -3.29234719,0.57153586 -0.271814 -3.2923472,0.48747186 -0.374099 -3.29234717,0.50474386 -0.387527 -3.29234717,0.41519186 -0.486707 -3.29234714,0.38628586 -0.482873 -3.29234713,0.30701286 -0.565033 -3.29234711,0.26223186 -0.564205 -3.29234709,0.18480486 -0.619331 -3.29234706,0.12221286 -0.613852 -3.29234704,0.05421886 -0.647263 -3.29234702,-0.02558014 -0.629067 -3.29234699,-0.07957914 -0.647858 -3.29234697,-0.17267614 -0.609252 -3.29234694,-0.21044714 -0.621233 -3.29234693,-0.31137114 -0.555627 -3.29234689,-0.33348314 -0.568519 -3.29234688,-0.43370314 -0.471481 -3.29234685,-0.44313514 -0.492241 -3.29234685,-0.53548014 -0.395288 -3.29234681,-0.53353514 -0.361311 -3.29234682,-0.60646814 -0.282099 -3.29234679,-0.60553014 -0.231204 -3.29234679,-0.65368114 -0.156769 -3.29234677,-0.64603214 -0.088281 -3.29234678,-0.67515614 -0.024862 -3.29234677,-0.65320014 0.060373 -3.29234677,-0.67026814 0.109009 -3.29234677,-0.62683314 0.20658 -3.29234678,-0.63934914 0.239063 -3.29234678,-0.56836914 0.343457 -3.2923468,-0.58356914 0.360894 -3.2923468,-0.50540614 0.469379 -3.29234682,-0.48102614 0.463825 -3.29234683,-0.40755714 0.560971 -3.29234686,-0.36922514 0.56196 -3.29234687,-0.29419114 0.631925 -3.2923469,-0.23847714 0.633197 -3.29234692,-0.16905514 0.680029 -3.29234694,-0.09552814 0.674095 -3.29234697,-0.03734614 0.703407 -3.29234699,0.05319686 0.682974 -3.29234702,0.09673886 0.701423 -3.29234703,0.20004586 0.659546 -3.29234707,0.22774786 0.674268 -3.29234708,0.33871486 0.604986 -3.29234712,0.35165086 0.622888 -3.29234712,0.46351586 0.549439 -3.29234716,0.46232686 0.522151 -3.29234716,0.56001586 0.456235 -3.29234719,0.56562186 0.41478 -3.2923472,0.63741686 0.347021 -3.29234722,0.64381986 0.288016 -3.29234722,0.69349086 0.225125 -3.29234724,0.69356886 0.147643 -3.29234724,0.72617186 0.095264 -3.29234725,0.71281586 -0.00018 -3.29234725,0.73458586 -0.038642 -3.29234725,0.70083986 -0.148583 -3.29234724,0.71850786 -0.171653 -3.29234725,0.65825686 -0.291534 -3.29234723,0.67854586 -0.299699 -3.29234724,0.61615586 -0.418372 -3.29234721,0.58721286 -0.422374 -3.2923472,0.53345286 -0.523902 -3.29234718,0.49058786 -0.536082 -3.29234717,0.43310386 -0.612999 -3.29234715,0.37299886 -0.627441 -3.29234713,0.31862086 -0.682693 -3.29234711,0.23896586 -0.693115 -3.29234708,0.19333386 -0.731042 -3.29234707,0.09470786 -0.730202 -3.29234703,0.06174986 -0.756415 -3.29234702,-0.05439914 -0.737463 -3.29234698,-0.07259314 -0.758213 -3.29234697,-0.20164914 -0.714697 -3.29234693,-0.20484014 -0.736459 -3.29234693,-0.33157014 -0.69181 -3.29234689,-0.34167014 -0.66287 -3.29234688,-0.44834514 -0.625908 -3.29234684,-0.46837114 -0.584367 -3.29234684,-0.55209214 -0.540611 -3.29234681,-0.57722414 -0.482148 -3.2923468,-0.63947014 -0.438742 -3.29234678,-0.66366414 -0.360664 -3.29234677,-0.70800414 -0.323366 -3.29234675,-0.72468714 -0.224354 -3.29234675,-0.75579414 -0.197777 -3.29234674,-0.75785714 -0.07895 -3.29234674,-0.78137514 -0.066108 -3.29234673,-0.76211714 0.070363 -3.29234674,-0.78417114 0.068334 -3.29234673,-0.76416914 0.200968 -3.29234674,-0.73740714 0.217476 -3.29234674,-0.72193314 0.328635 -3.29234675,-0.68470614 0.35728 -3.29234676,-0.65891514 0.447138 -3.29234677,-0.60624414 0.484184 -3.29234679,-0.57682514 0.553501 -3.2923468,-0.50479214 0.593921 -3.29234683,-0.47807514 0.644662 -3.29234683,-0.38448014 0.682191 -3.29234687,-0.36565214 0.718012 -3.29234687,-0.24936114 0.746154 -3.29234691,-0.24232314 0.771799 -3.29234692,-0.10484414 0.783376 -3.29234696,-0.11212114 0.804355 -3.29234696,0.02201786 0.815025 -3.29234701,0.04440386 0.792762 -3.29234702,0.15581986 0.803525 -3.29234705,0.19247286 0.774051 -3.29234707,0.28605386 0.770245 -3.2923471,0.33477586 0.727924 -3.29234712,0.40918386 0.716115 -3.29234714,0.46573186 0.656305 -3.29234716,0.52169486 0.642797 -3.29234718,0.58144786 0.561435 -3.2923472,0.62108686 0.551968 -3.29234722,0.67745186 0.447117 -3.29234723,0.70427786 0.446544 -3.29234724,0.75100186 0.316771 -3.29234726,0.76955086 0.32884 -3.29234727,0.81502386 0.202322 -3.29234728,0.79933386 0.175492 -3.29234728,0.83966986 0.070201 -3.29234729,0.82114586 0.027413 -3.29234728,0.84292786 -0.064429 -3.29234729,0.81570086 -0.12186 -3.29234728,0.82478586 -0.197535 -3.29234729,0.78326786 -0.267964 -3.29234727,0.78567486 -0.326425 -3.29234727,0.72509786 -0.405632 -3.29234725,0.72679886 -0.447288 -3.29234725,0.64306086 -0.530739 -3.29234722,0.64960086 -0.557421 -3.29234723,0.53997586 -0.639112 -3.29234719,0.55592786 -0.654206 -3.29234719,0.44850486 -0.734959 -3.29234716,0.41925386 -0.72734 -3.29234715,0.32947186 -0.798135 -3.29234711,0.28461086 -0.792784 -3.2923471,0.20232886 -0.841928 -3.29234707,0.14073086 -0.833292 -3.29234705,0.06985286 -0.865501 -3.29234702,-0.00836914 -0.847805 -3.292347,-0.06485614 -0.868306 -3.29234698,-0.15735314 -0.835903 -3.29234695,-0.19809014 -0.850357 -3.29234693,-0.30232814 -0.797979 -3.2923469,-0.32733714 -0.81204 -3.29234689,-0.43812414 -0.735474 -3.29234685,-0.44893614 -0.754485 -3.29234684,-0.56036314 -0.679011 -3.29234681,-0.56125714 -0.650097 -3.29234681,-0.65915714 -0.587284 -3.29234677,-0.66753514 -0.544837 -3.29234677,-0.74266914 -0.481876 -3.29234674,-0.75411714 -0.422671 -3.29234674,-0.80943114 -0.364733 -3.29234672,-0.81836314 -0.28741 -3.29234672,-0.85765714 -0.239047 -3.2923467,-0.85840914 -0.143249 -3.2923467,-0.88641314 -0.107574 -3.29234669,-0.87322414 0.005921 -3.2923467,-0.89511814 0.027039 -3.29234669,-0.86241014 0.155101 -3.2923467,-0.88360114 0.16108 -3.29234669,-0.85214714 0.292163 -3.2923467,-0.82630114 0.300661 -3.29234671,-0.80153814 0.417055 -3.29234672,-0.76619914 0.437661 -3.29234673,-0.73304914 0.532899 -3.29234675,-0.68365314 0.562816 -3.29234676,-0.64792514 0.637618 -3.29234678,-0.58134814 0.672145 -3.2923468,-0.54851314 0.728396 -3.29234681,-0.46212714 0.76279 -3.29234684,-0.43674714 0.803611 -3.29234685,-0.32926914 0.832296 -3.29234689,-0.31495514 0.861685 -3.29234689,-0.18694414 0.878598 -3.29234694,-0.18629014 0.901201 -3.29234694,-0.05290914 0.921558 -3.29234698,-0.03851714 0.900659 -3.29234699,0.08186986 0.922262 -3.29234703,0.11113186 0.897828 -3.29234704,0.21519986 0.90341 -3.29234707,0.25859686 0.870261 -3.29234709,0.34474686 0.865333 -3.29234712,0.39930786 0.818858 -3.29234714,0.46712086 0.809074 -3.29234716,0.52970286 0.74505 -3.29234718,0.58019786 0.735725 -3.2923472,0.64641886 0.650764 -3.29234722,0.68172286 0.64673 -3.29234724,0.74598486 0.538932 -3.29234726,0.76921686 0.544362 -3.29234727,0.82625186 0.412048 -3.29234729,0.84133786 0.430287 -3.29234729,0.89641586 0.30715 -3.29234731,0.88472886 0.274166 -3.29234731,0.93337386 0.177618 -3.29234732,0.92021186 0.12839 -3.29234732,0.95162686 0.043775 -3.29234733,0.93171686 -0.021133 -3.29234732,0.95074586 -0.09102 -3.29234733,0.91905886 -0.170433 -3.29234732,0.93085986 -0.224328 -3.29234732,0.88254586 -0.316111 -3.29234731,0.89229586 -0.353827 -3.29234731,0.82337386 -0.453725 -3.29234729,0.83607186 -0.476291 -3.29234729,0.74283386 -0.580465 -3.29234726,0.76317486 -0.589797 -3.29234726,0.67499586 -0.692136 -3.29234723,0.64332786 -0.692621 -3.29234722,0.57366386 -0.780959 -3.2923472,0.52731286 -0.787607 -3.29234718,0.46072586 -0.854985 -3.29234716,0.39751586 -0.863199 -3.29234714,0.33862986 -0.912602 -3.29234712,0.25776586 -0.917271 -3.29234709,0.20995586 -0.952704 -3.29234707,0.11086186 -0.948801 -3.29234704,0.07661486 -0.974713 -3.29234703,-0.03886914 -0.956905 -3.29234699,-0.05827714 -0.978128 -3.29234698,-0.18809914 -0.941523 -3.29234693,-0.19225114 -0.962997 -3.29234693,-0.32325414 -0.929543 -3.29234689,-0.33331614 -0.903016 -3.29234688,-0.44815714 -0.878596 -3.29234684,-0.47047814 -0.842553 -3.29234684,-0.56494114 -0.811096 -3.2923468,-0.59695914 -0.761347 -3.29234679,-0.67171914 -0.728108 -3.29234677,-0.70913614 -0.661772 -3.29234675,-0.76597914 -0.63164 -3.29234673,-0.80468114 -0.546054 -3.29234672,-0.84635914 -0.52323 -3.29234671,-0.88141614 -0.416824 -3.29234669,-0.91147214 -0.404697 -3.29234668,-0.93730514 -0.277687 -3.29234668,-0.95986614 -0.278808 -3.29234667,-0.99092814 -0.147398 -3.29234666,-0.97135714 -0.13125 -3.29234666,-1.00407314 -0.01281 -3.29234665,-0.98265414 0.018392 -3.29234666,-0.99908214 0.121977 -3.29234665,-0.97107614 0.168022 -3.29234666,-0.97609214 0.255109 -3.29234666,-0.93686114 0.314453 -3.29234668,-0.93550914 0.384086 -3.29234668,-0.88102914 0.453664 -3.29234669,-0.87826114 0.506231 -3.2923467,-0.80465214 0.583167 -3.29234672,-0.80516214 0.619927 -3.29234672,-0.70975514 0.69956 -3.29234675,-0.71761914 0.722949 -3.29234675,-0.59854714 0.800327 -3.29234679,-0.61743714 0.813314 -3.29234679,-0.50596214 0.889853 -3.29234682,-0.47318114 0.883513 -3.29234684,-0.38541314 0.951028 -3.29234687,-0.33715814 0.946867 -3.29234688,-0.25810914 0.995768 -3.29234691,-0.19299214 0.989325 -3.29234693,-0.12572014 1.023512 -3.29234696,-0.04406414 1.009883 -3.29234698,0.00907986 1.03369 -3.292347,0.10599486 1.008148 -3.29234704,0.14383086 1.026214 -3.29234705,0.25456186 0.984172 -3.29234709,0.27679486 1.001199 -3.2923471,0.39765586 0.938635 -3.29234714,0.40528086 0.959142 -3.29234714,0.52703986 0.900885 -3.29234718,0.53252786 0.872535 -3.29234718,0.64052586 0.827182 -3.29234722,0.65648286 0.787174 -3.29234723,0.74346086 0.739504 -3.29234726,0.76630986 0.684852 -3.29234727,0.83410386 0.639462 -3.29234729,0.86021386 0.567343 -3.2923473,0.91132686 0.528326 -3.29234732,0.93595086 0.437453 -3.29234732,0.97360386 0.408272 -3.29234734,0.99193086 0.298133 -3.29234734,1.01992686 0.281452 -3.29234735,1.02720986 0.151754 -3.29234736,1.04974286 0.149442 -3.29234736,1.06246686 0.014757 -3.29234737,1.04089786 0.002155 -3.29234736,1.03286286 -0.147897 -3.29234736,1.03632286 -0.253786 -3.29234736,1.00323186 -0.295532 -3.29234735,0.95283186 -0.436999 -3.29234733,0.94351586 -0.50717 -3.29234733,0.88255486 -0.570029 -3.29234731,0.79002386 -0.729493 -3.29234727,0.79395586 -0.691651 -3.29234728,0.68910686 -0.799198 -3.29234724,0.58618286 -0.906278 -3.2923472,0.56968686 -0.890978 -3.2923472,0.43867586 -0.964726 -3.29234715,0.34463886 -1.026983 -3.29234712,0.29860186 -1.019156 -3.2923471,0.15185286 -1.05332 -3.29234705,0.08052586 -1.084172 -3.29234703,0.00214786 -1.066402 -3.292347,-0.18914114 -1.074497 -3.29234693,-0.14803214 -1.058291 -3.29234695,-0.29583014 -1.029113 -3.2923469,-0.44853514 -0.998796 -3.29234684,-0.43771214 -0.979643 -3.29234685,-0.57154914 -0.910696 -3.2923468,-0.68154014 -0.861881 -3.29234676,-0.69446014 -0.823739 -3.29234676,-0.80387414 -0.720717 -3.29234672,-0.87391114 -0.672542 -3.2923467,-0.89817214 -0.603183 -3.29234669,-1.01478714 -0.441758 -3.29234665,-0.97514914 -0.473899 -3.29234666,-1.03347114 -0.335339 -3.29234664,-1.09555314 -0.183931 -3.29234662,-1.07222014 -0.189645 -3.29234663,-1.09048814 -0.040351 -3.29234662,-1.11179514 0.085702 -3.29234661,-1.08808714 0.110038 -3.29234662,-1.06502414 0.25905 -3.29234663,-1.06271614 0.351697 -3.29234663,-1.02190114 0.403113 -3.29234665,-0.95157214 0.597836 -3.29234667,-0.95948014 0.540053 -3.29234667,-0.87882414 0.667445 -3.2923467,-0.78472814 0.810654 -3.29234673,-0.78185814 0.782377 -3.29234673,-0.67004214 0.883247 -3.29234677,-0.57204014 0.977734 -3.2923468,-0.54546314 0.968127 -3.29234681,-0.41088514 1.035237 -3.29234686,-0.32614214 1.089574 -3.29234689,-0.26820214 1.083695 -3.29234691,-0.12028014 1.112504 -3.29234696,-0.06032014 1.140326 -3.29234698,0.02987386 1.121179 -3.29234701,0.20963186 1.127155 -3.29234707,0.18020286 1.109629 -3.29234706,0.32752386 1.07809 -3.29234711,0.46917086 1.051053 -3.29234716,0.46910686 1.027259 -3.29234716,0.60301686 0.957836 -3.29234721,0.70390786 0.916335 -3.29234724,0.72633786 0.871334 -3.29234725,0.83697486 0.769362 -3.29234729,0.90055386 0.730975 -3.29234731,0.93340386 0.653314 -3.29234732,1.04912786 0.504635 -3.29234736,1.01350386 0.525757 -3.29234735,1.07604086 0.388872 -3.29234737,1.14123286 0.250387 -3.2923474,1.12013886 0.244539 -3.29234739,1.14483186 0.095957 -3.2923474,1.17231486 -0.018399 -3.29234741,1.14984486 -0.054482 -3.2923474,1.13508086 -0.204707 -3.29234739,1.14080386 -0.287329 -3.2923474,1.10088686 -0.351401 -3.29234738,1.04872686 -0.541526 -3.29234736,1.04790386 -0.492318 -3.29234736,0.97683186 -0.625517 -3.29234734,0.90080586 -0.768456 -3.29234731,0.88925086 -0.748081 -3.29234731,0.78658186 -0.85822 -3.29234727,0.70544686 -0.955522 -3.29234724,0.67019586 -0.954418 -3.29234723,0.54264186 -1.034595 -3.29234719,0.47253086 -1.093603 -3.29234716,0.40588986 -1.097649 -3.29234714,0.21438186 -1.175489 -3.29234707,0.26175486 -1.14271 -3.29234709,0.11334686 -1.168822 -3.29234704,-0.05527514 -1.197123 -3.29234698,-0.03709714 -1.175712 -3.29234699,-0.18761214 -1.16326 -3.29234694,-0.32338714 -1.157597 -3.29234689,-0.33500114 -1.131744 -3.29234688,-0.47707514 -1.081751 -3.29234683,-0.57539214 -1.059257 -3.2923468,-0.61201214 -1.013894 -3.29234679,-0.73700514 -0.929596 -3.29234674,-0.79951814 -0.90691 -3.29234672,-0.85020714 -0.830237 -3.29234671,-0.98397014 -0.708711 -3.29234666,-0.95020314 -0.717041 -3.29234667,-1.03496414 -0.592299 -3.29234664,-1.11993814 -0.474494 -3.29234661,-1.10325114 -0.458036 -3.29234662,-1.15423214 -0.315876 -3.2923466,-1.20082814 -0.215803 -3.29234658,-1.18690514 -0.168579 -3.29234659,-1.20083814 -0.018582 -3.29234658,-1.22270414 0.053953 -3.29234658,-1.19587914 0.13233 -3.29234659,-1.18471214 0.322456 -3.29234659,-1.17209214 0.281399 -3.29234659,-1.12998614 0.426053 -3.29234661,-1.08901814 0.575638 -3.29234662,-1.07009114 0.564605 -3.29234663,-0.99337514 0.694715 -3.29234666,-0.94007814 0.802241 -3.29234667,-0.90132914 0.814015 -3.29234669,-0.79507614 0.921154 -3.29234672,-0.74559214 0.99076 -3.29234674,-0.67620114 1.014462 -3.29234677,-0.51468014 1.132668 -3.29234682,-0.54706214 1.09217 -3.29234681,-0.40922114 1.153439 -3.29234686,-0.25842314 1.221257 -3.29234691,-0.26456614 1.197371 -3.29234691,-0.11601614 1.223128 -3.29234696,0.01062186 1.252435 -3.292347,0.03460786 1.230496 -3.29234701,0.18540386 1.219335 -3.29234706,0.28053286 1.224942 -3.2923471,0.33333886 1.189893 -3.29234712,0.53777286 1.140346 -3.29234719,0.47652386 1.14266 -3.29234717,0.61327386 1.078157 -3.29234721,0.77146186 1.002386 -3.29234727,0.74093186 0.997639 -3.29234726,0.85775186 0.902339 -3.2923473,0.96996686 0.818099 -3.29234734,0.96242586 0.793314 -3.29234733,1.05307686 0.672488 -3.29234736,1.12501386 0.595409 -3.29234739,1.12833786 0.541847 -3.29234739,1.18740986 0.402846 -3.29234741,1.22916786 0.34519 -3.29234743,1.22934886 0.257588 -3.29234743,1.27808786 0.078393 -3.29234744,1.25346386 0.108726 -3.29234743,1.25956486 -0.042092 -3.29234744,1.26961986 -0.19274 -3.29234744,1.24751486 -0.19289 -3.29234743,1.21758886 -0.340761 -3.29234742,1.20436086 -0.455861 -3.29234742,1.17023586 -0.484012 -3.29234741,1.10595586 -0.620975 -3.29234738,1.08520286 -0.69975 -3.29234738,1.02599286 -0.749031 -3.29234736,0.91793386 -0.912982 -3.29234732,0.93147286 -0.866583 -3.29234732,0.82339686 -0.972363 -3.29234729,0.70944786 -1.086974 -3.29234725,0.70362686 -1.064516 -3.29234724,0.57404186 -1.141722 -3.2923472,0.46981386 -1.21353 -3.29234716,0.43602586 -1.203196 -3.29234715,0.29152986 -1.248014 -3.2923471,0.20855486 -1.287781 -3.29234707,0.14315686 -1.275434 -3.29234705,-0.06185614 -1.306326 -3.29234698,-0.00750114 -1.285249 -3.292347,-0.15865514 -1.277285 -3.29234695,-0.33083614 -1.268592 -3.29234689,-0.30745514 -1.251719 -3.29234689,-0.45217914 -1.208957 -3.29234684,-0.58584414 -1.176463 -3.2923468,-0.59129714 -1.149417 -3.2923468,-0.72234814 -1.074141 -3.29234675,-0.81689214 -1.033718 -3.29234672,-0.84355614 -0.984265 -3.29234671,-0.95369614 -0.880729 -3.29234667,-1.01358314 -0.84691 -3.29234665,-1.05116514 -0.764968 -3.29234664,-1.16813914 -0.623656 -3.2923466,-1.13434014 -0.639017 -3.29234661,-1.20243414 -0.50421 -3.29234658,-1.27393314 -0.37371 -3.29234656,-1.25461714 -0.362066 -3.29234657,-1.28994814 -0.215213 -3.29234655,-1.32675914 -0.107442 -3.29234654,-1.30812914 -0.065358 -3.29234655,-1.30894914 0.08599 -3.29234655,-1.32453014 0.16411 -3.29234654,-1.29237414 0.236304 -3.29234655,-1.26750614 0.429439 -3.29234656,-1.25873614 0.383455 -3.29234656,-1.20840414 0.525992 -3.29234658,-1.15804614 0.678089 -3.2923466,-1.14197114 0.662068 -3.2923466,-1.06064914 0.789316 -3.29234663,-1.00101614 0.899384 -3.29234665,-0.96534814 0.906486 -3.29234667,-0.85701814 1.012332 -3.2923467,-0.80248314 1.084973 -3.29234672,-0.60854714 1.183394 -3.29234679,-0.57120914 1.226864 -3.2923468,-0.32742514 1.294272 -3.29234689,-0.31578914 1.31992 -3.29234689,-0.04746214 1.360193 -3.29234698,-0.02912314 1.339082 -3.29234699,0.22408886 1.346351 -3.29234708,0.27216386 1.315898 -3.29234709,0.48697686 1.279131 -3.29234717,0.56041586 1.226054 -3.29234719,0.73194586 1.161026 -3.29234725,0.82143886 1.074255 -3.29234728,0.94835986 0.997302 -3.29234733,1.04241986 0.868055 -3.29234736,1.12877086 0.793749 -3.29234739,1.21196786 0.618427 -3.29234742,1.26544086 0.559279 -3.29234744,1.32240286 0.336948 -3.29234746,1.35379186 0.30199 -3.29234747,1.36802486 0.038598 -3.29234747,1.39012986 0.03301 -3.29234748,1.37334386 -0.238543 -3.29234748,1.34695386 -0.262987 -3.29234747,1.30426886 -0.501063 -3.29234745,1.26036486 -0.552397 -3.29234744,1.18533086 -0.745798 -3.29234741,1.11261786 -0.815921 -3.29234739,1.02168086 -0.962416 -3.29234735,0.91080186 -1.041095 -3.29234732,0.81882286 -1.143824 -3.29234728,0.66523286 -1.216763 -3.29234723,0.58537286 -1.282472 -3.2923472,0.38687786 -1.335247 -3.29234713,0.32902486 -1.373925 -3.29234711,0.09007186 -1.390635 -3.29234703,0.06051886 -1.41447 -3.29234702,-0.21230214 -1.380697 -3.29234693,-0.21143914 -1.402909 -3.29234693,-0.47559614 -1.33983 -3.29234684,-0.50501814 -1.30606 -3.29234683,-0.72351114 -1.227368 -3.29234675,-0.77522614 -1.170212 -3.29234673,-0.94506514 -1.07023 -3.29234667,-1.01003614 -0.979728 -3.29234665,-1.13327314 -0.87351 -3.29234661,-1.19871214 -0.743615 -3.29234658,-1.28058414 -0.645251 -3.29234656,-1.33294114 -0.472432 -3.29234654,-1.38242614 -0.392752 -3.29234652,-1.40641614 -0.179391 -3.29234651,-1.43482514 -0.126132 -3.2923465,-1.41617114 0.123164 -3.29234651,-1.43623414 0.146127 -3.2923465,-1.36189414 0.420348 -3.29234653,-1.38669214 0.413361 -3.29234652,-1.28790114 0.667049 -3.29234655,-1.24595714 0.700024 -3.29234657,-1.14371714 0.897537 -3.2923466,-1.07413914 0.948605 -3.29234663,-0.95892714 1.097408 -3.29234667,-0.85362214 1.156001 -3.2923467,-0.74041314 1.259339 -3.29234674,-0.59491914 1.312477 -3.29234679,-0.49552914 1.378043 -3.29234683,-0.30899314 1.411621 -3.29234689,-0.23294514 1.449399 -3.29234692,-0.00875214 1.449052 -3.292347,0.03824086 1.471075 -3.29234701,0.29263586 1.423331 -3.2923471,0.30898286 1.442414 -3.29234711,0.56958286 1.364574 -3.2923472,0.58241486 1.335644 -3.2923472,0.81185186 1.240076 -3.29234728,0.84748786 1.190149 -3.29234729,1.02688386 1.073632 -3.29234736,1.07725486 0.992793 -3.29234737,1.20828186 0.870294 -3.29234742,1.26118086 0.752841 -3.29234744,1.34928086 0.637812 -3.29234747,1.39223486 0.479676 -3.29234748,1.44588486 0.382943 -3.2923475,1.46444286 0.186087 -3.29234751,1.49451186 0.115421 -3.29234752,1.47519486 -0.116747 -3.29234751,1.49388286 -0.157171 -3.29234752,1.42412686 -0.414784 -3.29234749,1.44411086 -0.424531 -3.2923475,1.34671286 -0.679106 -3.29234747,1.31330086 -0.696833 -3.29234745,1.20534686 -0.911543 -3.29234742,1.14789686 -0.95005 -3.2923474,1.02424186 -1.115133 -3.29234735,0.93426886 -1.164977 -3.29234732,0.80978786 -1.282779 -3.29234728,0.68205786 -1.332078 -3.29234724,0.56869586 -1.409416 -3.2923472,0.40092486 -1.445132 -3.29234714,0.30877286 -1.49099 -3.29234711,0.10316586 -1.499314 -3.29234704,0.03871486 -1.524916 -3.29234701,-0.19974014 -1.492689 -3.29234693,-0.23350914 -1.51024 -3.29234692,-0.49498414 -1.425643 -3.29234683,-0.49829514 -1.4476 -3.29234683,-0.74838714 -1.338779 -3.29234674,-0.77106814 -1.300942 -3.29234673,-0.97474314 -1.187823 -3.29234666,-1.01672814 -1.123789 -3.29234665,-1.17141314 -0.998805 -3.29234659,-1.22230414 -0.901334 -3.29234658,-1.33133714 -0.778618 -3.29234654,-1.37972614 -0.642465 -3.29234652,-1.45032014 -0.533234 -3.2923465,-1.48278514 -0.35767 -3.29234649,-1.52428314 -0.271187 -3.29234647,-1.52762014 -0.057942 -3.29234647,-1.55125114 0 -3.29234646,-1.51254714 0.244536 -3.29234648,-1.63875114 0 -3.29234643,-1.60516714 0.330255 -3.29234644,-1.43824414 0.538423 -3.2923465,-1.50579114 0.64699 -3.29234648,-1.30786614 0.811776 -3.29234655,-1.34469114 0.937237 -3.29234653,-1.12630714 1.054599 -3.29234661,-1.12846214 1.189113 -3.29234661,-0.90107014 1.25707 -3.29234669,-0.86595814 1.392307 -3.2923467,-0.64036714 1.411961 -3.29234678,-0.56792414 1.5385 -3.2923468,-0.35486214 1.513078 -3.29234688,-0.24656214 1.621706 -3.29234691,-0.05476414 1.556931 -3.29234698,0.08496986 1.638519 -3.29234703,0.24777086 1.541862 -3.29234709,0.41310086 1.588252 -3.29234714,0.54208786 1.468519 -3.29234719,0.72439586 1.472961 -3.29234725,0.81640186 1.339957 -3.29234728,1.00610986 1.297366 -3.29234735,1.06116986 1.16078 -3.29234737,1.24671186 1.068658 -3.29234743,1.26673586 0.938193 -3.29234744,1.43634886 0.796199 -3.2923475,1.42603186 0.680027 -3.29234749,1.56725886 0.491143 -3.29234754,1.53290286 0.396455 -3.29234753,1.63408186 0.165979 -3.29234757,1.58374586 0.097387 -3.29234755,1.63408186 -0.165979 -3.29234757,1.57670286 -0.205637 -3.29234755,1.56725886 -0.491143 -3.29234754,1.51214086 -0.502037 -3.29234752,1.43634886 -0.796199 -3.2923475,1.39259286 -0.780652 -3.29234748,1.22238486 -1.031721 -3.29234742,1.24671186 -1.068658 -3.29234743,1.00784486 -1.24607 -3.29234735,1.00610986 -1.297366 -3.29234735,0.75672886 -1.416135 -3.29234726,0.72439586 -1.472961 -3.29234725,0.47800986 -1.535941 -3.29234717,0.41310086 -1.588252 -3.29234714,0.18188686 -1.601246 -3.29234706,0.08496986 -1.638519 -3.29234703,-0.12147514 -1.609894 -3.29234696,-0.24656214 -1.621706 -3.29234691,-0.42081314 -1.561691 -3.29234685,-0.56792414 -1.5385 -3.2923468,-0.70626214 -1.458311 -3.29234676,-0.86595814 -1.392307 -3.2923467,-0.96707314 -1.303779 -3.29234666,-1.12846214 -1.189113 -3.29234661,-1.19499614 -1.103081 -3.29234659,-1.34469114 -0.937237 -3.29234653,-1.38136014 -0.864012 -3.29234652,-1.50579114 -0.64699 -3.29234648,-1.52058814 -0.593768 -3.29234647,-1.60516714 -0.330255 -3.29234644,-1.60736114 -0.302348 -3.29234644,-0.02793314 -0.059783 -3.29234699,-0.03890214 -0.102687 -3.29234699,-0.01455814 -0.069296 -3.29234699,-0.01378614 -0.105318 -3.292347,0.00075986 -0.075192 -3.292347,0.01122086 -0.101886 -3.292347,0.01706186 -0.077102 -3.29234701,0.03459786 -0.092352 -3.29234701,0.03332786 -0.074908 -3.29234701,0.04920186 -0.08215 -3.29234702,0.04853986 -0.068746 -3.29234702,0.06160286 -0.069356 -3.29234702,0.06174786 -0.059002 -3.29234702,0.07265786 -0.051443 -3.29234703,0.07212486 -0.046285 -3.29234702,0.07902186 -0.031391 -3.29234703,-0.04812314 0 -3.29234698,-0.04812308 0 -3.13140998,-0.10750114 0 -3.29234696,-0.10750001 0 -0.03609696,-0.02000001 0 -0.03609699,-0.02000108 0 -3.11496399,-0.04689915 0.005505 -3.31734698,-0.04812314 0 -3.29234698,-0.04913515 -0.01148 -3.31734698,-0.04895114 -0.016392 -3.29234698,-0.04689915 -0.028465 -3.31734698,-0.04568514 -0.032478 -3.29234698,-0.04034315 -0.044292 -3.31734699,-0.03853014 -0.047249 -3.29234699,-0.02991415 -0.057884 -3.31734699,-0.02793314 -0.059783 -3.29234699,-0.01632315 -0.068313 -3.31734699,-0.01455814 -0.069296 -3.29234699,-0.00049515 -0.074869 -3.317347,0.00075986 -0.075192 -3.292347,0.01648985 -0.077105 -3.31734701,0.01706186 -0.077102 -3.29234701,0.03347485 -0.074869 -3.31734701,0.03332786 -0.074908 -3.29234701,0.04853986 -0.068746 -3.29234702,-0.04034315 0.021333 -3.31734699,-0.04322408 0.015739 -3.13140999,-0.04812308 0 -3.13140998,-0.03455808 0.029761 -3.13140999,-0.02991415 0.034924 -3.31734699,-0.02267008 0.04118 -3.13140999,-0.01632315 0.045353 -3.31734699,-0.00831208 0.049278 -3.13141,-0.00049515 0.051909 -3.317347,0.00761092 0.053542 -3.13141,0.01648985 0.054145 -3.31734701,0.02409392 0.053703 -3.13141001,0.03347485 0.051909 -3.31734701,0.04009692 0.049752 -3.13141001,0.04930185 0.045353 -3.31734702,0.05461092 0.041938 -3.13141002,0.06289385 0.034924 -3.31734702,0.06671992 0.030753 -3.13141002,0.07332285 0.021333 -3.31734703,0.07565892 0.016904 -3.13141003,0.07987885 0.005505 -3.31734703,0.08086592 0.001264 -3.13141003,0.08211485 -0.01148 -3.31734703,0.08201092 -0.01518 -3.13141003,0.08201092 -0.01518 -3.13141003,0.08211485 -0.01148 -3.31734703,0.07987885 -0.028465 -3.31734703,0.07902192 -0.031391 -3.13141003,0.07902186 -0.031391 -3.29234703,0.07332285 -0.044292 -3.31734703,0.07212486 -0.046285 -3.29234702,0.06289385 -0.057884 -3.31734702,0.06174786 -0.059002 -3.29234702,0.04930185 -0.068313 -3.31734702,-1.63875114 0 -3.29234643,-1.63875001 0 -0.03609643,-1.55125114 0 -3.29234646,-1.55125001 0 -0.03609646,0.07902186 -0.031391 -3.29234703,0.07265786 -0.051443 -3.29234703,0.07902192 -0.031391 -3.13141003,0.07490915 -0.046047 -2.45172203,0.07992415 -0.024729 -2.45172203,0.07992444 -0.024729 -1.61109703,0.07916144 -0.003951 -1.61109703,0.07916158 -0.003951 -1.21734703,0.07332258 0.014888 -1.21734703,0.07332271 0.014888 -0.82359703,0.06322971 0.030466 -0.82359702,0.06322978 0.030466 -0.62672202,0.05112599 0.041465 -0.03609702,0.06322985 0.030466 -0.42984702,0.06322992 0.030466 -0.23297202,0.07332285 0.014888 -0.42984703,0.07332292 0.014888 -0.23297203,0.07737099 0.004141 -0.03609703,0.07082899 0.019711 -0.03609702,0.06385215 -0.066283 -2.45172202,0.06160286 -0.069356 -3.29234702,0.04722115 -0.083761 -2.45172202,0.04920186 -0.08215 -3.29234702,0.03459786 -0.092352 -3.29234701,0.02560015 -0.096827 -2.45172201,0.01122086 -0.101886 -3.292347,0.00020615 -0.104093 -2.451722,-0.01378614 -0.105318 -3.292347,-0.02726585 -0.104642 -2.45172199,-0.03890214 -0.102687 -3.29234699,-0.05504285 -0.097664 -2.45172198,-0.06274114 -0.094355 -3.29234698,-0.08106385 -0.083192 -2.45172197,-0.07939214 -0.084502 -3.29234697,-0.10106114 -0.06455 -3.29234696,-0.10330285 -0.061817 -2.45172196,-0.11722714 -0.039936 -3.29234696,-0.11975685 -0.034341 -2.45172196,-0.12715914 -0.012203 -3.29234696,-0.12894585 -0.002497 -2.45172196,-0.13047014 0.020621 -3.29234695,-0.13049385 0.016966 -2.45172195,-0.12905985 0.036829 -2.45172196,-0.13049356 0.016966 -1.61109695,-0.12905956 0.036829 -1.61109696,-0.13049342 0.016966 -1.21734695,-0.12905942 0.036829 -1.21734696,-0.13049329 0.016966 -0.82359695,-0.12905929 0.036829 -0.82359696,-0.13049322 0.016966 -0.62672195,-0.12905922 0.036829 -0.62672196,-0.13049315 0.016966 -0.42984695,-0.12905915 0.036829 -0.42984696,-0.13049308 0.016966 -0.23297195,-0.12905908 0.036829 -0.23297196,-0.13050901 0.017996 -0.03609695,-0.12607401 0.05145 -0.03609696,-0.12453308 0.056625 -0.23297196,-0.11580801 0.078563 -0.03609696,-0.11700408 0.075885 -0.23297196,-0.10657908 0.094149 -0.23297196,-0.10657915 0.094149 -0.42984696,-0.09336615 0.110962 -0.42984697,-0.09336622 0.110962 -0.62672197,-0.07748222 0.125859 -0.62672197,-0.07748229 0.125859 -0.82359697,-0.05920429 0.1384 -0.82359698,-0.05920442 0.1384 -1.21734698,-0.03894942 0.148286 -1.21734699,-0.03894956 0.148286 -1.61109699,-0.01714056 0.155234 -1.61109699,-0.01714085 0.155234 -2.45172199,0.00580215 0.158962 -2.451722,-0.01003414 0.156823 -3.292347,0.02775486 0.159309 -3.29234701,-0.12559114 0.053242 -3.29234696,-0.12453385 0.056625 -2.45172196,-0.12453356 0.056625 -1.61109696,-0.12453342 0.056625 -1.21734696,-0.12453329 0.056625 -0.82359696,-0.12453322 0.056625 -0.62672196,-0.12453315 0.056625 -0.42984696,-0.11700485 0.075885 -2.45172196,-0.11272214 0.084357 -3.29234696,-0.10657985 0.094149 -2.45172196,-0.09285214 0.111543 -3.29234697,-0.09336685 0.110962 -2.45172197,-0.07748285 0.125859 -2.45172197,-0.09336656 0.110962 -1.61109697,-0.07748256 0.125859 -1.61109697,-0.09336642 0.110962 -1.21734697,-0.07748242 0.125859 -1.21734697,-0.09336629 0.110962 -0.82359697,-0.07113814 0.130719 -3.29234698,-0.05920485 0.1384 -2.45172198,-0.05920456 0.1384 -1.61109698,-0.04611214 0.145325 -3.29234698,-0.03894985 0.148286 -2.45172199,0.02944215 0.159192 -2.45172201,0.05244386 0.15606 -3.29234702,0.05323115 0.155799 -2.45172202,0.07637286 0.149083 -3.29234703,0.07662315 0.148859 -2.45172203,0.09908115 0.138455 -2.45172203,0.07662344 0.148859 -1.61109703,0.09908144 0.138455 -1.61109703,0.07662358 0.148859 -1.21734703,0.09908158 0.138455 -1.21734703,0.07662371 0.148859 -0.82359703,0.09908171 0.138455 -0.82359703,0.07662378 0.148859 -0.62672203,0.09908178 0.138455 -0.62672203,0.07662385 0.148859 -0.42984703,0.09908185 0.138455 -0.42984703,0.07662392 0.148859 -0.23297203,0.09908192 0.138455 -0.23297203,0.09063699 0.142951 -0.03609703,0.11052099 0.131546 -0.03609704,0.12006592 0.124671 -0.23297204,0.12870199 0.117552 -0.03609704,0.13902892 0.107613 -0.23297205,0.15671599 0.085985 -0.03609705,0.15546092 0.087601 -0.23297205,0.16898892 0.065089 -0.23297206,0.16898885 0.065089 -0.42984706,0.17925085 0.040535 -0.42984706,0.17925078 0.040535 -0.62672206,0.18588378 0.014392 -0.62672206,0.18588371 0.014392 -0.82359706,0.18853571 -0.012853 -0.82359707,0.18853558 -0.012853 -1.21734707,0.18706058 -0.040573 -1.21734706,0.18706044 -0.040573 -1.61109706,0.18149544 -0.068145 -1.61109706,0.18149515 -0.068145 -2.45172206,0.17188315 -0.09495 -2.45172206,0.18374986 -0.059854 -3.29234706,0.16795986 -0.103373 -3.29234706,0.11357986 0.129454 -3.29234704,0.12006515 0.124671 -2.45172204,0.12006544 0.124671 -1.61109704,0.12006558 0.124671 -1.21734704,0.12006571 0.124671 -0.82359704,0.12006578 0.124671 -0.62672204,0.12006585 0.124671 -0.42984704,0.13902815 0.107613 -2.45172205,0.14483486 0.10129 -3.29234705,0.15546015 0.087601 -2.45172205,0.16819086 0.066927 -3.29234706,0.16898815 0.065089 -2.45172206,0.17925015 0.040535 -2.45172206,0.16898844 0.065089 -1.61109706,0.17925044 0.040535 -1.61109706,0.16898858 0.065089 -1.21734706,0.17925058 0.040535 -1.21734706,0.16898871 0.065089 -0.82359706,0.17925071 0.040535 -0.82359706,0.16898878 0.065089 -0.62672206,0.18407686 0.023465 -3.29234706,0.18588315 0.014392 -2.45172206,0.18588344 0.014392 -1.61109706,0.18588358 0.014392 -1.21734706,0.18853515 -0.012853 -2.45172207,0.18854586 -0.022596 -3.29234707,0.18706015 -0.040573 -2.45172206,0.15826715 -0.12037 -2.45172205,0.13958486 -0.145128 -3.29234705,0.14072715 -0.143766 -2.45172205,0.11962115 -0.164556 -2.45172204,0.14072744 -0.143766 -1.61109705,0.11962144 -0.164556 -1.61109704,0.14072758 -0.143766 -1.21734705,0.11962158 -0.164556 -1.21734704,0.14072771 -0.143766 -0.82359705,0.11962171 -0.164556 -0.82359704,0.14072778 -0.143766 -0.62672205,0.11962178 -0.164556 -0.62672204,0.14072785 -0.143766 -0.42984705,0.11962185 -0.164556 -0.42984704,0.14072792 -0.143766 -0.23297205,0.11962192 -0.164556 -0.23297204,0.13142199 -0.15381 -0.03609705,0.09144399 -0.184873 -0.03609703,0.09542492 -0.18228 -0.23297203,0.06861292 -0.196481 -0.23297202,0.06861285 -0.196481 -0.42984702,0.03966085 -0.206706 -0.42984701,0.03966078 -0.206706 -0.62672201,0.00909878 -0.212518 -0.626722,0.00909871 -0.212518 -0.823597,-0.02237129 -0.213739 -0.82359699,-0.02237142 -0.213739 -1.21734699,-0.05404942 -0.210349 -1.21734698,-0.05404956 -0.210349 -1.61109698,-0.08524156 -0.202329 -1.61109697,-0.08524185 -0.202329 -2.45172197,-0.11525085 -0.18966 -2.45172196,-0.10353814 -0.195262 -3.29234696,-0.12252314 -0.185747 -3.29234696,0.11856586 -0.165616 -3.29234704,0.09542415 -0.18228 -2.45172203,0.09542444 -0.18228 -1.61109703,0.09542458 -0.18228 -1.21734703,0.09542471 -0.18228 -0.82359703,0.09542478 -0.18228 -0.62672203,0.09542485 -0.18228 -0.42984703,0.07619886 -0.193073 -3.29234703,0.06861215 -0.196481 -2.45172202,0.06861244 -0.196481 -1.61109702,0.06861258 -0.196481 -1.21734702,0.06861271 -0.196481 -0.82359702,0.06861278 -0.196481 -0.62672202,0.03966015 -0.206706 -2.45172201,0.02841786 -0.209411 -3.29234701,0.00909815 -0.212518 -2.451722,0.00348486 -0.213144 -3.292347,-0.02237185 -0.213739 -2.45172199,-0.05116114 -0.211005 -3.29234698,-0.05404985 -0.210349 -2.45172198,-0.14334785 -0.172393 -2.45172195,-0.16657314 -0.153315 -3.29234694,-0.16886985 -0.150909 -2.45172194,-0.19125885 -0.125687 -2.45172193,-0.16886956 -0.150909 -1.61109694,-0.19125856 -0.125687 -1.61109693,-0.16886942 -0.150909 -1.21734694,-0.19125842 -0.125687 -1.21734693,-0.16886929 -0.150909 -0.82359694,-0.19125829 -0.125687 -0.82359693,-0.16886922 -0.150909 -0.62672194,-0.19125822 -0.125687 -0.62672193,-0.16886915 -0.150909 -0.42984694,-0.19125815 -0.125687 -0.42984693,-0.16886908 -0.150909 -0.23297194,-0.19125808 -0.125687 -0.23297193,-0.16990701 -0.150104 -0.03609694,-0.20635001 -0.103628 -0.03609693,-0.20995608 -0.097203 -0.23297193,-0.22440308 -0.065936 -0.23297192,-0.22440315 -0.065936 -0.42984692,-0.23407715 -0.032458 -0.42984692,-0.23407722 -0.032458 -0.62672192,-0.23875322 0.00246 -0.62672192,-0.23875329 0.00246 -0.82359692,-0.23833329 0.038051 -0.82359692,-0.23833342 0.038051 -1.21734692,-0.23271642 0.073548 -1.21734692,-0.23271656 0.073548 -1.61109692,-0.22180356 0.108185 -1.61109692,-0.22180385 0.108185 -2.45172192,-0.20561185 0.141138 -2.45172193,-0.20324214 0.145277 -3.29234693,-0.20079914 0.149206 -3.29234693,-0.20386114 -0.107719 -3.29234693,-0.20995685 -0.097203 -2.45172193,-0.20995656 -0.097203 -1.61109693,-0.20995642 -0.097203 -1.21734693,-0.20995629 -0.097203 -0.82359693,-0.20995622 -0.097203 -0.62672193,-0.20995615 -0.097203 -0.42984693,-0.21033714 -0.096654 -3.29234693,-0.22440385 -0.065936 -2.45172192,-0.22440356 -0.065936 -1.61109692,-0.22440342 -0.065936 -1.21734692,-0.22440329 -0.065936 -0.82359692,-0.22440322 -0.065936 -0.62672192,-0.23195014 -0.041861 -3.29234692,-0.23407785 -0.032458 -2.45172192,-0.23407756 -0.032458 -1.61109692,-0.23407742 -0.032458 -1.21734692,-0.23407729 -0.032458 -0.82359692,-0.23875385 0.00246 -2.45172192,-0.23937714 0.016572 -3.29234692,-0.23833385 0.038051 -2.45172192,-0.23924414 0.025411 -3.29234692,-0.23271685 0.073548 -2.45172192,-0.22898514 0.087663 -3.29234692,-0.18452985 0.171664 -2.45172194,-0.16058414 0.197849 -3.29234694,-0.15901685 0.199094 -2.45172194,-0.12953485 0.222761 -2.45172196,-0.15901656 0.199094 -1.61109694,-0.12953456 0.222761 -1.61109696,-0.15901642 0.199094 -1.21734694,-0.12953442 0.222761 -1.21734696,-0.15901629 0.199094 -0.82359694,-0.12953429 0.222761 -0.82359696,-0.15901622 0.199094 -0.62672194,-0.12953422 0.222761 -0.62672196,-0.15901615 0.199094 -0.42984694,-0.12953415 0.222761 -0.42984696,-0.15901608 0.199094 -0.23297194,-0.12953408 0.222761 -0.23297196,-0.15928101 0.199066 -0.03609694,-0.10795501 0.236093 -0.03609696,-0.09654408 0.241995 -0.23297197,-0.06066108 0.256182 -0.23297198,-0.06066115 0.256182 -0.42984698,-0.02271215 0.265035 -0.42984699,-0.02271222 0.265035 -0.62672199,0.01647478 0.268356 -0.62672201,0.01647471 0.268356 -0.82359701,0.05607571 0.265948 -0.82359702,0.05607558 0.265948 -1.21734702,0.09525858 0.257614 -1.21734703,0.09525844 0.257614 -1.61109703,0.13311044 0.243334 -1.61109705,0.13311015 0.243334 -2.45172205,0.16879715 0.223481 -2.45172206,0.14485886 0.237705 -3.29234705,0.19911086 0.200826 -3.29234707,-0.10944014 0.235272 -3.29234696,-0.09654485 0.241995 -2.45172197,-0.09654456 0.241995 -1.61109697,-0.09654442 0.241995 -1.21734697,-0.09654429 0.241995 -0.82359697,-0.09654422 0.241995 -0.62672197,-0.09654415 0.241995 -0.42984697,-0.04667714 0.260269 -3.29234698,-0.06066185 0.256182 -2.45172198,-0.06066156 0.256182 -1.61109698,-0.06066142 0.256182 -1.21734698,-0.06066129 0.256182 -0.82359698,-0.06066122 0.256182 -0.62672198,-0.02271285 0.265035 -2.45172199,0.01836086 0.268531 -3.29234701,0.01647415 0.268356 -2.45172201,0.05607515 0.265948 -2.45172202,0.01647444 0.268356 -1.61109701,0.05607544 0.265948 -1.61109702,0.01647458 0.268356 -1.21734701,0.08346286 0.260782 -3.29234703,0.09525815 0.257614 -2.45172203,0.24334386 0.152352 -3.29234708,0.23055215 0.168747 -2.45172208,0.20153815 0.198478 -2.45172207,0.16879744 0.223481 -1.61109706,0.13311058 0.243334 -1.21734705,0.09525871 0.257614 -0.82359703,0.05607578 0.265948 -0.62672202,0.01647485 0.268356 -0.42984701,-0.02271208 0.265035 -0.23297199,-0.04682001 0.260232 -0.03609698,0.25505415 0.134718 -2.45172209,0.27531886 0.095039 -3.2923471,0.27434015 0.097041 -2.4517221,0.28803915 0.05659 -2.4517221,0.27434044 0.097041 -1.6110971,0.28803944 0.05659 -1.6110971,0.27434058 0.097041 -1.2173471,0.28803958 0.05659 -1.2173471,0.27434071 0.097041 -0.8235971,0.28803971 0.05659 -0.8235971,0.27434078 0.097041 -0.6267221,0.28803978 0.05659 -0.6267221,0.27434085 0.097041 -0.4298471,0.28803985 0.05659 -0.4298471,0.27434092 0.097041 -0.2329721,0.28803992 0.05659 -0.2329721,0.27569299 0.094139 -0.0360971,0.29373499 0.030807 -0.0360971,0.29583892 0.014237 -0.2329721,0.29717299 -0.035019 -0.0360971,0.29748192 -0.027467 -0.2329721,0.29310492 -0.06934 -0.2329721,0.29310485 -0.06934 -0.4298471,0.28262885 -0.110492 -0.4298471,0.28262878 -0.110492 -0.6267221,0.26633778 -0.15009 -0.62672209,0.26633771 -0.15009 -0.82359709,0.24455371 -0.187338 -0.82359708,0.24455358 -0.187338 -1.21734708,0.21760158 -0.221442 -1.21734708,0.21760144 -0.221442 -1.61109708,0.18580444 -0.251603 -1.61109706,0.18580415 -0.251603 -2.45172206,0.14967515 -0.277052 -2.45172205,0.17676786 -0.258745 -3.29234706,0.12047986 -0.292852 -3.29234704,0.29354386 0.031944 -3.2923471,0.29583815 0.014237 -2.4517221,0.29583844 0.014237 -1.6110971,0.29583858 0.014237 -1.2173471,0.29583871 0.014237 -0.8235971,0.29583878 0.014237 -0.6267221,0.29583885 0.014237 -0.4298471,0.29725186 -0.033618 -3.2923471,0.29748115 -0.027467 -2.4517221,0.29748144 -0.027467 -1.6110971,0.29748158 -0.027467 -1.2173471,0.29748171 -0.027467 -0.8235971,0.29748178 -0.027467 -0.6267221,0.29748185 -0.027467 -0.4298471,0.29310415 -0.06934 -2.4517221,0.28643686 -0.098446 -3.2923471,0.28262815 -0.110492 -2.4517221,0.26179286 -0.159368 -3.29234709,0.26633715 -0.15009 -2.45172209,0.24455315 -0.187338 -2.45172208,0.26633744 -0.15009 -1.61109709,0.24455344 -0.187338 -1.61109708,0.26633758 -0.15009 -1.21734709,0.22461086 -0.213624 -3.29234708,0.21760115 -0.221442 -2.45172208,0.11000315 -0.297315 -2.45172204,0.05834486 -0.314535 -3.29234702,0.06758915 -0.311998 -2.45172202,0.02323615 -0.320709 -2.45172201,0.06758944 -0.311998 -1.61109702,0.02323644 -0.320709 -1.61109701,0.06758958 -0.311998 -1.21734702,0.02323658 -0.320709 -1.21734701,0.06758971 -0.311998 -0.82359702,0.02323671 -0.320709 -0.82359701,0.06758978 -0.311998 -0.62672202,0.02323678 -0.320709 -0.62672201,0.06758985 -0.311998 -0.42984702,0.02323685 -0.320709 -0.42984701,0.06758992 -0.311998 -0.23297202,0.02323692 -0.320709 -0.23297201,0.05576299 -0.315134 -0.03609702,-0.00979001 -0.323074 -0.036097,-0.02225308 -0.323054 -0.23297199,-0.07560301 -0.317506 -0.03609697,-0.06797208 -0.318747 -0.23297198,-0.11296808 -0.307934 -0.23297196,-0.11296815 -0.307934 -0.42984696,-0.15634715 -0.290864 -0.42984695,-0.15634722 -0.290864 -0.62672195,-0.19721522 -0.267787 -0.62672193,-0.19721529 -0.267787 -0.82359693,-0.23468029 -0.238954 -0.82359692,-0.23468042 -0.238954 -1.21734692,-0.26783442 -0.204728 -1.21734691,-0.26783456 -0.204728 -1.61109691,-0.29600356 -0.165856 -1.6110969,-0.29600385 -0.165856 -2.4517219,-0.31866685 -0.123147 -2.45172189,-0.32018014 -0.12027 -3.29234689,-0.33530485 -0.077413 -2.45172188,-0.34043014 -0.057513 -3.29234688,-0.34540085 -0.029463 -2.45172188,-0.34843214 0.007969 -3.29234688,-0.34847685 0.019821 -2.45172188,-0.34400114 0.07379 -3.29234688,-0.34447185 0.069394 -2.45172188,-0.33353985 0.118268 -2.45172188,-0.34447156 0.069394 -1.61109688,-0.33353956 0.118268 -1.61109688,-0.34447142 0.069394 -1.21734688,-0.33353942 0.118268 -1.21734688,-0.34447129 0.069394 -0.82359688,-0.33353929 0.118268 -0.82359688,-0.34447122 0.069394 -0.62672188,-0.33353922 0.118268 -0.62672188,-0.34447115 0.069394 -0.42984688,-0.33353915 0.118268 -0.42984688,-0.34447108 0.069394 -0.23297188,-0.33353908 0.118268 -0.23297188,-0.34322801 0.078358 -0.03609688,-0.32572001 0.142207 -0.03609689,-0.31583908 0.165459 -0.23297189,-0.29671701 0.201716 -0.0360969,-0.29152708 0.209983 -0.2329719,-0.25728201 0.254933 -0.03609691,-0.26081508 0.250834 -0.23297191,-0.22432508 0.287123 -0.23297192,-0.22432515 0.287123 -0.42984692,-0.18285815 0.318189 -0.42984694,-0.18285822 0.318189 -0.62672194,-0.13721222 0.34338 -0.62672195,-0.13721229 0.34338 -0.82359695,-0.08818629 0.362043 -0.82359697,-0.08818642 0.362043 -1.21734697,-0.03661642 0.373536 -1.21734699,-0.03661656 0.373536 -1.61109699,0.01642444 0.377537 -1.61109701,0.01642415 0.377537 -2.45172201,0.06985715 0.374076 -2.45172202,0.03306186 0.377493 -3.29234701,0.09870886 0.369324 -3.29234703,-0.00485114 -0.322949 -3.292347,-0.02225385 -0.323054 -2.45172199,-0.02225356 -0.323054 -1.61109699,-0.02225342 -0.323054 -1.21734699,-0.02225329 -0.323054 -0.82359699,-0.02225322 -0.323054 -0.62672199,-0.02225315 -0.323054 -0.42984699,-0.07262114 -0.318054 -3.29234697,-0.06797285 -0.318747 -2.45172198,-0.06797256 -0.318747 -1.61109698,-0.06797242 -0.318747 -1.21734698,-0.06797229 -0.318747 -0.82359698,-0.06797222 -0.318747 -0.62672198,-0.06797215 -0.318747 -0.42984698,-0.11296885 -0.307934 -2.45172196,-0.13598214 -0.299997 -3.29234695,-0.15634785 -0.290864 -2.45172195,-0.19448814 -0.269701 -3.29234693,-0.19721585 -0.267787 -2.45172193,-0.23468085 -0.238954 -2.45172192,-0.19721556 -0.267787 -1.61109693,-0.23468056 -0.238954 -1.61109692,-0.19721542 -0.267787 -1.21734693,-0.24590814 -0.228465 -3.29234691,-0.26783485 -0.204728 -2.45172191,-0.28830714 -0.177995 -3.2923469,-0.32739914 0.137667 -3.29234689,-0.31583985 0.165459 -2.45172189,-0.31583956 0.165459 -1.61109689,-0.31583942 0.165459 -1.21734689,-0.31583929 0.165459 -0.82359689,-0.31583922 0.165459 -0.62672189,-0.31583915 0.165459 -0.42984689,-0.29930814 0.197385 -3.2923469,-0.29152785 0.209983 -2.4517219,-0.29152756 0.209983 -1.6110969,-0.29152742 0.209983 -1.2173469,-0.29152729 0.209983 -0.8235969,-0.29152722 0.209983 -0.6267219,-0.29152715 0.209983 -0.4298469,-0.26075314 0.250994 -3.29234691,-0.26081585 0.250834 -2.45172191,-0.26081556 0.250834 -1.61109691,-0.26081542 0.250834 -1.21734691,-0.26081529 0.250834 -0.82359691,-0.26081522 0.250834 -0.62672191,-0.26081515 0.250834 -0.42984691,-0.22432585 0.287123 -2.45172192,-0.21313114 0.29672 -3.29234693,-0.18285885 0.318189 -2.45172194,-0.15802514 0.333171 -3.29234695,-0.13721285 0.34338 -2.45172195,-0.09732814 0.359207 -3.29234697,-0.08818685 0.362043 -2.45172197,-0.03291414 0.374116 -3.29234699,-0.03661685 0.373536 -2.45172199,0.12261815 0.363198 -2.45172204,0.16189786 0.349958 -3.29234706,0.17364115 0.344949 -2.45172206,0.22088986 0.320022 -3.29234708,0.22184815 0.319391 -2.45172208,0.26616315 0.286951 -2.45172209,0.22184844 0.319391 -1.61109708,0.26616344 0.286951 -1.61109709,0.22184858 0.319391 -1.21734708,0.26616358 0.286951 -1.21734709,0.22184871 0.319391 -0.82359708,0.26616371 0.286951 -0.82359709,0.22184878 0.319391 -0.62672208,0.26616378 0.286951 -0.62672209,0.22184885 0.319391 -0.42984708,0.26616385 0.286951 -0.42984709,0.22184892 0.319391 -0.23297208,0.26616392 0.286951 -0.23297209,0.22658599 0.31642 -0.03609708,0.27910199 0.275814 -0.0360971,0.30576092 0.248383 -0.23297211,0.32394599 0.226953 -0.03609711,0.33985092 0.204454 -0.23297212,0.35999699 0.171169 -0.03609712,0.36764292 0.155929 -0.23297213,0.38620999 0.110215 -0.03609713,0.38834592 0.103585 -0.23297213,0.40197799 0.04572 -0.03609714,0.40136192 0.048452 -0.23297214,0.40655092 -0.008318 -0.23297214,0.40655085 -0.008318 -0.42984714,0.40382685 -0.065593 -0.42984714,0.40382678 -0.065593 -0.62672214,0.39310678 -0.122241 -0.62672214,0.39310671 -0.122241 -0.82359714,0.37430771 -0.177126 -0.82359713,0.37430758 -0.177126 -1.21734713,0.34760658 -0.22904 -1.21734712,0.34760644 -0.22904 -1.61109712,0.31366144 -0.276975 -1.61109711,0.31366115 -0.276975 -2.45172211,0.27318215 -0.32 -2.45172209,0.28346086 -0.310557 -3.2923471,0.23269386 -0.353226 -3.29234708,0.27392386 0.280489 -3.29234709,0.30576015 0.248383 -2.45172211,0.30576044 0.248383 -1.61109711,0.30576058 0.248383 -1.21734711,0.30576071 0.248383 -0.82359711,0.30576078 0.248383 -0.62672211,0.30576085 0.248383 -0.42984711,0.31951386 0.232579 -3.29234711,0.33985015 0.204454 -2.45172212,0.33985044 0.204454 -1.61109712,0.33985058 0.204454 -1.21734712,0.33985071 0.204454 -0.82359712,0.33985078 0.204454 -0.62672212,0.33985085 0.204454 -0.42984712,0.35646986 0.17764 -3.29234712,0.36764215 0.155929 -2.45172213,0.36764244 0.155929 -1.61109713,0.36764258 0.155929 -1.21734713,0.36764271 0.155929 -0.82359713,0.36764278 0.155929 -0.62672213,0.36764285 0.155929 -0.42984713,0.38374086 0.117368 -3.29234713,0.38834515 0.103585 -2.45172213,0.38834544 0.103585 -1.61109713,0.38834558 0.103585 -1.21734713,0.38834571 0.103585 -0.82359713,0.38834578 0.103585 -0.62672213,0.38834585 0.103585 -0.42984713,0.40069286 0.053358 -3.29234714,0.40136115 0.048452 -2.45172214,0.40136144 0.048452 -1.61109714,0.40136158 0.048452 -1.21734714,0.40136171 0.048452 -0.82359714,0.40136178 0.048452 -0.62672214,0.40136185 0.048452 -0.42984714,0.40690586 -0.01252 -3.29234714,0.40655015 -0.008318 -2.45172214,0.40655044 -0.008318 -1.61109714,0.40655058 -0.008318 -1.21734714,0.40655071 -0.008318 -0.82359714,0.40655078 -0.008318 -0.62672214,0.40382615 -0.065593 -2.45172214,0.40230086 -0.078556 -3.29234714,0.39310615 -0.122241 -2.45172214,0.38706586 -0.142989 -3.29234713,0.37430715 -0.177126 -2.45172213,0.36167686 -0.20412 -3.29234713,0.34760615 -0.22904 -2.45172212,0.32679686 -0.260493 -3.29234711,0.22687915 -0.357187 -2.45172208,0.17591086 -0.387383 -3.29234706,0.17546215 -0.387605 -2.45172206,0.11984415 -0.410402 -2.45172204,0.17546244 -0.387605 -1.61109706,0.11984444 -0.410402 -1.61109704,0.17546258 -0.387605 -1.21734706,0.11984458 -0.410402 -1.21734704,0.17546271 -0.387605 -0.82359706,0.11984471 -0.410402 -0.82359704,0.17546278 -0.387605 -0.62672206,0.11984478 -0.410402 -0.62672204,0.17546285 -0.387605 -0.42984706,0.11984485 -0.410402 -0.42984704,0.17546292 -0.387605 -0.23297206,0.11984492 -0.410402 -0.23297204,0.16745799 -0.391489 -0.03609706,0.10534699 -0.415076 -0.03609704,0.06121992 -0.425209 -0.23297202,0.04021699 -0.428768 -0.03609701,0.00076892 -0.431797 -0.232972,-0.02618301 -0.43225 -0.03609699,-0.06032408 -0.429935 -0.23297198,-0.09232801 -0.425521 -0.03609697,-0.12087808 -0.419392 -0.23297196,-0.15677601 -0.408768 -0.03609695,-0.17962508 -0.400081 -0.23297194,-0.21784901 -0.382489 -0.03609692,-0.23536408 -0.372486 -0.23297192,-0.27432401 -0.347286 -0.0360969,-0.28702808 -0.337238 -0.2329719,-0.32488601 -0.304036 -0.03609689,-0.33354908 -0.294968 -0.23297188,-0.36843201 -0.253769 -0.03609687,-0.37386108 -0.246306 -0.23297187,-0.40413601 -0.19749 -0.03609686,-0.40691108 -0.192002 -0.23297186,-0.43111901 -0.136675 -0.03609685,-0.43204608 -0.133226 -0.23297185,-0.44892701 -0.072522 -0.03609684,-0.44887208 -0.071192 -0.23297184,-0.45721401 -0.006377 -0.03609684,-0.45700108 -0.007113 -0.23297184,-0.45604108 0.057798 -0.23297184,-0.45604115 0.057798 -0.42984684,-0.44566115 0.122269 -0.42984685,-0.44566122 0.122269 -0.62672185,-0.42608422 0.184935 -0.62672185,-0.42608429 0.184935 -0.82359685,-0.39783329 0.244592 -0.82359686,-0.39783342 0.244592 -1.21734686,-0.36143542 0.300042 -1.21734687,-0.36143556 0.300042 -1.61109687,-0.31741856 0.350086 -1.61109689,-0.31741885 0.350086 -2.45172189,-0.26636385 0.393518 -2.45172191,-0.27307714 0.388557 -3.29234691,-0.21759314 0.425115 -3.29234692,0.11451086 -0.412279 -3.29234704,0.06121915 -0.425209 -2.45172202,0.06121944 -0.425209 -1.61109702,0.06121958 -0.425209 -1.21734702,0.06121971 -0.425209 -0.82359702,0.06121978 -0.425209 -0.62672202,0.06121985 -0.425209 -0.42984702,0.04989686 -0.427394 -3.29234702,0.00076815 -0.431797 -2.451722,0.00076844 -0.431797 -1.611097,0.00076858 -0.431797 -1.217347,0.00076871 -0.431797 -0.823597,0.00076878 -0.431797 -0.626722,0.00076885 -0.431797 -0.429847,-0.01618114 -0.432381 -3.29234699,-0.06032485 -0.429935 -2.45172198,-0.06032456 -0.429935 -1.61109698,-0.06032442 -0.429935 -1.21734698,-0.06032429 -0.429935 -0.82359698,-0.06032422 -0.429935 -0.62672198,-0.06032415 -0.429935 -0.42984698,-0.08230014 -0.427204 -3.29234697,-0.12087885 -0.419392 -2.45172196,-0.12087856 -0.419392 -1.61109696,-0.12087842 -0.419392 -1.21734696,-0.12087829 -0.419392 -0.82359696,-0.12087822 -0.419392 -0.62672196,-0.12087815 -0.419392 -0.42984696,-0.14684314 -0.412045 -3.29234695,-0.17962585 -0.400081 -2.45172194,-0.17962556 -0.400081 -1.61109694,-0.17962542 -0.400081 -1.21734694,-0.17962529 -0.400081 -0.82359694,-0.17962522 -0.400081 -0.62672194,-0.17962515 -0.400081 -0.42984694,-0.20833814 -0.387319 -3.29234693,-0.23536485 -0.372486 -2.45172192,-0.23536456 -0.372486 -1.61109692,-0.23536442 -0.372486 -1.21734692,-0.23536429 -0.372486 -0.82359692,-0.23536422 -0.372486 -0.62672192,-0.23536415 -0.372486 -0.42984692,-0.26553614 -0.353567 -3.29234691,-0.28702885 -0.337238 -2.4517219,-0.28702856 -0.337238 -1.6110969,-0.28702842 -0.337238 -1.2173469,-0.28702829 -0.337238 -0.8235969,-0.28702822 -0.337238 -0.6267219,-0.28702815 -0.337238 -0.4298469,-0.31696114 -0.311722 -3.29234689,-0.33354985 -0.294968 -2.45172188,-0.33354956 -0.294968 -1.61109688,-0.33354942 -0.294968 -1.21734688,-0.33354929 -0.294968 -0.82359688,-0.33354922 -0.294968 -0.62672188,-0.33354915 -0.294968 -0.42984688,-0.36165614 -0.262647 -3.29234687,-0.37386185 -0.246306 -2.45172187,-0.37386156 -0.246306 -1.61109687,-0.37386142 -0.246306 -1.21734687,-0.37386129 -0.246306 -0.82359687,-0.37386122 -0.246306 -0.62672187,-0.37386115 -0.246306 -0.42984687,-0.39862814 -0.207482 -3.29234686,-0.40691185 -0.192002 -2.45172186,-0.40691156 -0.192002 -1.61109686,-0.40691142 -0.192002 -1.21734686,-0.40691129 -0.192002 -0.82359686,-0.40691122 -0.192002 -0.62672186,-0.40691115 -0.192002 -0.42984686,-0.42706014 -0.147564 -3.29234685,-0.43204685 -0.133226 -2.45172185,-0.43204656 -0.133226 -1.61109685,-0.43204642 -0.133226 -1.21734685,-0.43204629 -0.133226 -0.82359685,-0.43204622 -0.133226 -0.62672185,-0.43204615 -0.133226 -0.42984685,-0.44647214 -0.084018 -3.29234685,-0.44887285 -0.071192 -2.45172184,-0.44887256 -0.071192 -1.61109684,-0.44887242 -0.071192 -1.21734684,-0.44887229 -0.071192 -0.82359684,-0.44887222 -0.071192 -0.62672184,-0.44887215 -0.071192 -0.42984684,-0.45643214 -0.018419 -3.29234684,-0.45700185 -0.007113 -2.45172184,-0.45700156 -0.007113 -1.61109684,-0.45700142 -0.007113 -1.21734684,-0.45700129 -0.007113 -0.82359684,-0.45700122 -0.007113 -0.62672184,-0.45700115 -0.007113 -0.42984684,-0.45681614 0.047929 -3.29234684,-0.45604185 0.057798 -2.45172184,-0.45604156 0.057798 -1.61109684,-0.45604142 0.057798 -1.21734684,-0.45604129 0.057798 -0.82359684,-0.45604122 0.057798 -0.62672184,-0.44764014 0.11378 -3.29234684,-0.44566185 0.122269 -2.45172185,-0.44566156 0.122269 -1.61109685,-0.44566142 0.122269 -1.21734685,-0.44566129 0.122269 -0.82359685,-0.42917814 0.177523 -3.29234685,-0.42608485 0.184935 -2.45172185,-0.42608456 0.184935 -1.61109685,-0.42608442 0.184935 -1.21734685,-0.40181014 0.238059 -3.29234686,-0.39783385 0.244592 -2.45172186,-0.39783356 0.244592 -1.61109686,-0.36611714 0.294162 -3.29234687,-0.36143585 0.300042 -2.45172187,-0.32295514 0.344595 -3.29234689,-0.20931785 0.429379 -2.45172193,-0.15761914 0.45361 -3.29234695,-0.14750485 0.457091 -2.45172195,-0.09412914 0.473605 -3.29234697,-0.08214585 0.47609 -2.45172197,-0.02860214 0.484669 -3.29234699,-0.01446285 0.485818 -2.45172199,0.03780786 0.486677 -3.29234701,0.05429415 0.485728 -2.45172202,0.10401986 0.479615 -3.29234704,0.12267515 0.47571 -2.45172204,0.16852486 0.463687 -3.29234706,0.18933415 0.456139 -2.45172207,0.23031486 0.439212 -3.29234708,0.25295015 0.427417 -2.45172209,0.28840386 0.406587 -3.2923471,0.31220615 0.389942 -2.45172211,0.34147986 0.366598 -3.29234712,0.36577415 0.344133 -2.45172213,0.38880786 0.31988 -3.29234713,0.41241915 0.290817 -2.45172214,0.42961986 0.267198 -3.29234715,0.45133715 0.231192 -2.45172216,0.46304886 0.209748 -3.29234716,0.48178915 0.166462 -2.45172217,0.48868186 0.14836 -3.29234717,0.50303615 0.09783 -2.45172217,0.51500186 0.018132 -3.29234718,0.51433915 0.026509 -2.45172218,0.51523115 -0.046055 -2.45172218,0.51433944 0.026509 -1.61109718,0.51523144 -0.046055 -1.61109718,0.51433958 0.026509 -1.21734718,0.51523158 -0.046055 -1.21734718,0.51433971 0.026509 -0.82359718,0.51523171 -0.046055 -0.82359718,0.51433978 0.026509 -0.62672218,0.51523178 -0.046055 -0.62672218,0.51433985 0.026509 -0.42984718,0.51523185 -0.046055 -0.42984718,0.51433992 0.026509 -0.23297218,0.51523192 -0.046055 -0.23297218,0.51400599 -0.065225 -0.03609718,0.50587892 -0.118386 -0.23297218,0.48461299 -0.195323 -0.03609717,0.48653092 -0.189056 -0.23297217,0.45744092 -0.256641 -0.23297216,0.45744085 -0.256641 -0.42984716,0.41885985 -0.319713 -0.42984715,0.41885978 -0.319713 -0.62672215,0.37133178 -0.376826 -0.62672213,0.37133171 -0.376826 -0.82359713,0.31596471 -0.426915 -0.82359711,0.31596458 -0.426915 -1.21734711,0.25391758 -0.469059 -1.21734709,0.25391744 -0.469059 -1.61109709,0.18635244 -0.502336 -1.61109706,0.18635215 -0.502336 -2.45172206,0.11442915 -0.525824 -2.45172204,0.17857386 -0.505563 -3.29234706,0.04944286 -0.537771 -3.29234702,0.50698686 -0.114582 -3.29234718,0.50587815 -0.118386 -2.45172218,0.50587844 -0.118386 -1.61109718,0.50587858 -0.118386 -1.21734718,0.50587871 -0.118386 -0.82359718,0.50587878 -0.118386 -0.62672218,0.50587885 -0.118386 -0.42984718,0.48653015 -0.189056 -2.45172217,0.46550086 -0.240731 -3.29234716,0.45744015 -0.256641 -2.45172216,0.41885915 -0.319713 -2.45172215,0.45744044 -0.256641 -1.61109716,0.41885944 -0.319713 -1.61109715,0.45744058 -0.256641 -1.21734716,0.41885958 -0.319713 -1.21734715,0.45744071 -0.256641 -0.82359716,0.41885971 -0.319713 -0.82359715,0.45744078 -0.256641 -0.62672216,0.39342186 -0.352463 -3.29234714,0.37133115 -0.376826 -2.45172213,0.37133144 -0.376826 -1.61109713,0.37133158 -0.376826 -1.21734713,0.29558886 -0.442621 -3.2923471,0.31596415 -0.426915 -2.45172211,0.31596444 -0.426915 -1.61109711,0.25391715 -0.469059 -2.45172209,-0.08364714 -0.537391 -3.29234697,-0.03686185 -0.540914 -2.45172199,0.03949815 -0.538725 -2.45172201,0.11442944 -0.525824 -1.61109704,0.18635258 -0.502336 -1.21734706,0.25391771 -0.469059 -0.82359709,0.31596478 -0.426915 -0.62672211,0.37133185 -0.376826 -0.42984713,0.41885992 -0.319713 -0.23297215,0.42314899 -0.313634 -0.03609715,-0.11313585 -0.532471 -2.45172196,-0.21254114 -0.504745 -3.29234693,-0.18780985 -0.513479 -2.45172193,-0.25936885 -0.484018 -2.45172191,-0.18780956 -0.513479 -1.61109693,-0.25936856 -0.484018 -1.61109691,-0.18780942 -0.513479 -1.21734693,-0.25936842 -0.484018 -1.21734691,-0.18780929 -0.513479 -0.82359693,-0.25936829 -0.484018 -0.82359691,-0.18780922 -0.513479 -0.62672193,-0.25936822 -0.484018 -0.62672191,-0.18780915 -0.513479 -0.42984693,-0.25936815 -0.484018 -0.42984691,-0.18780908 -0.513479 -0.23297193,-0.25936808 -0.484018 -0.23297191,-0.16816301 -0.519805 -0.03609694,-0.29068401 -0.467089 -0.0360969,-0.32624308 -0.444328 -0.23297189,-0.39707601 -0.386342 -0.03609686,-0.38708508 -0.395328 -0.23297187,-0.44078808 -0.338108 -0.23297185,-0.44078815 -0.338108 -0.42984685,-0.48624815 -0.273757 -0.42984683,-0.48624822 -0.273757 -0.62672183,-0.52235822 -0.203366 -0.62672182,-0.52235829 -0.203366 -0.82359682,-0.54805429 -0.128136 -0.82359681,-0.54805442 -0.128136 -1.21734681,-0.56283742 -0.049668 -1.21734681,-0.56283756 -0.049668 -1.61109681,-0.56659656 0.030451 -1.6110968,-0.56659685 0.030451 -2.4517218,-0.55922385 0.110638 -2.45172181,-0.56713214 0.014005 -3.2923468,-0.55233714 0.14651 -3.29234681,-0.32998214 -0.441882 -3.29234689,-0.32624385 -0.444328 -2.45172189,-0.32624356 -0.444328 -1.61109689,-0.32624342 -0.444328 -1.21734689,-0.32624329 -0.444328 -0.82359689,-0.32624322 -0.444328 -0.62672189,-0.32624315 -0.444328 -0.42984689,-0.38708585 -0.395328 -2.45172187,-0.42886614 -0.352835 -3.29234685,-0.44078885 -0.338108 -2.45172185,-0.48624885 -0.273757 -2.45172183,-0.44078856 -0.338108 -1.61109685,-0.48624856 -0.273757 -1.61109683,-0.44078842 -0.338108 -1.21734685,-0.48624842 -0.273757 -1.21734683,-0.44078829 -0.338108 -0.82359685,-0.48624829 -0.273757 -0.82359683,-0.44078822 -0.338108 -0.62672185,-0.50381814 -0.242796 -3.29234683,-0.52235885 -0.203366 -2.45172182,-0.52235856 -0.203366 -1.61109682,-0.52235842 -0.203366 -1.21734682,-0.55074314 -0.118054 -3.29234681,-0.54805485 -0.128136 -2.45172181,-0.54805456 -0.128136 -1.61109681,-0.56283785 -0.049668 -2.45172181,-0.54061385 0.189309 -2.45172181,-0.50736514 0.271912 -3.29234682,-0.51072385 0.264836 -2.45172182,-0.47016885 0.335619 -2.45172184,-0.51072356 0.264836 -1.61109682,-0.47016856 0.335619 -1.61109684,-0.51072342 0.264836 -1.21734682,-0.47016842 0.335619 -1.21734684,-0.51072329 0.264836 -0.82359682,-0.47016829 0.335619 -0.82359684,-0.51072322 0.264836 -0.62672182,-0.47016822 0.335619 -0.62672184,-0.51072315 0.264836 -0.42984682,-0.47016815 0.335619 -0.42984684,-0.51072308 0.264836 -0.23297182,-0.47016808 0.335619 -0.23297184,-0.46139601 0.34895 -0.03609684,-0.41993608 0.400356 -0.23297185,-0.37225201 0.448412 -0.03609687,-0.36101808 0.457762 -0.23297187,-0.29440308 0.506556 -0.2329719,-0.29440315 0.506556 -0.4298469,-0.22113215 0.545453 -0.42984692,-0.22113222 0.545453 -0.62672192,-0.14270922 0.573556 -0.62672195,-0.14270929 0.573556 -0.82359695,-0.06077529 0.59052 -0.82359698,-0.06077542 0.59052 -1.21734698,0.02304158 0.596033 -1.21734701,0.02304144 0.596033 -1.61109701,0.10711544 0.589785 -1.61109704,0.10711515 0.589785 -2.45172204,0.18979615 0.571482 -2.45172207,0.16791986 0.577573 -3.29234706,0.26931415 0.541349 -2.45172209,0.29272186 0.530304 -3.2923471,0.34415715 0.500215 -2.45172212,0.40403286 0.456873 -3.29234714,0.41287215 0.448945 -2.45172214,0.47514015 0.3871 -2.45172216,0.41287244 0.448945 -1.61109714,0.47514044 0.3871 -1.61109716,0.41287258 0.448945 -1.21734714,0.47514058 0.3871 -1.21734716,0.41287271 0.448945 -0.82359714,0.47514071 0.3871 -0.82359716,0.41287278 0.448945 -0.62672214,0.47514078 0.3871 -0.62672216,0.41287285 0.448945 -0.42984714,0.47514085 0.3871 -0.42984716,0.41287292 0.448945 -0.23297214,0.47514092 0.3871 -0.23297216,0.47078899 0.392202 -0.03609716,0.52797192 0.31654 -0.23297218,0.54814199 0.282786 -0.03609719,0.57003592 0.238657 -0.2329722,0.59989399 0.159417 -0.03609721,0.60067592 0.155207 -0.23297221,0.61933292 0.067933 -0.23297221,0.61933285 0.067933 -0.42984721,0.62544685 -0.021421 -0.42984722,0.62544678 -0.021421 -0.62672222,0.61846378 -0.111097 -0.62672221,0.61846371 -0.111097 -0.82359721,0.59829171 -0.199132 -0.82359721,0.59829158 -0.199132 -1.21734721,0.56560858 -0.283738 -1.2173472,0.56560844 -0.283738 -1.6110972,0.52116744 -0.363204 -1.61109718,0.52116715 -0.363204 -2.45172218,0.46571715 -0.435818 -2.45172216,0.50474386 -0.387527 -3.29234717,0.41519186 -0.486707 -3.29234714,-0.43481814 0.383678 -3.29234685,-0.41993685 0.400356 -2.45172185,-0.41993656 0.400356 -1.61109685,-0.41993642 0.400356 -1.21734685,-0.41993629 0.400356 -0.82359685,-0.41993622 0.400356 -0.62672185,-0.41993615 0.400356 -0.42984685,-0.36101885 0.457762 -2.45172187,-0.33859214 0.476071 -3.29234688,-0.29440385 0.506556 -2.4517219,-0.22413214 0.544175 -3.29234692,-0.22113285 0.545453 -2.45172192,-0.14270985 0.573556 -2.45172195,-0.22113256 0.545453 -1.61109692,-0.14270956 0.573556 -1.61109695,-0.22113242 0.545453 -1.21734692,-0.14270942 0.573556 -1.21734695,-0.22113229 0.545453 -0.82359692,-0.09702314 0.584876 -3.29234697,-0.06077585 0.59052 -2.45172198,-0.06077556 0.59052 -1.61109698,0.03577786 0.596119 -3.29234701,0.02304115 0.596033 -2.45172201,0.49681086 0.360777 -3.29234717,0.52797115 0.31654 -2.45172218,0.52797144 0.31654 -1.61109718,0.52797158 0.31654 -1.21734718,0.52797171 0.31654 -0.82359718,0.52797178 0.31654 -0.62672218,0.52797185 0.31654 -0.42984718,0.56643686 0.247065 -3.2923472,0.57003515 0.238657 -2.4517222,0.57003544 0.238657 -1.6110972,0.57003558 0.238657 -1.2173472,0.57003571 0.238657 -0.8235972,0.57003578 0.238657 -0.6267222,0.57003585 0.238657 -0.4298472,0.60067515 0.155207 -2.45172221,0.61002886 0.120744 -3.29234721,0.61933215 0.067933 -2.45172221,0.62552886 -0.011744 -3.29234722,0.62544615 -0.021421 -2.45172222,0.61846315 -0.111097 -2.45172221,0.62544644 -0.021421 -1.61109722,0.61846344 -0.111097 -1.61109721,0.62544658 -0.021421 -1.21734722,0.61846358 -0.111097 -1.21734721,0.62544671 -0.021421 -0.82359722,0.61244186 -0.144738 -3.29234721,0.59829115 -0.199132 -2.45172221,0.59829144 -0.199132 -1.61109721,0.57153586 -0.271814 -3.2923472,0.56560815 -0.283738 -2.4517222,0.30701286 -0.565033 -3.29234711,0.32532515 -0.553772 -2.45172211,0.40002315 -0.499865 -2.45172214,0.46571744 -0.435818 -1.61109716,0.52116758 -0.363204 -1.21734718,0.56560871 -0.283738 -0.8235972,0.59829178 -0.199132 -0.62672221,0.61846385 -0.111097 -0.42984721,0.62544692 -0.021421 -0.23297222,0.62392899 0.027604 -0.03609722,0.24334915 -0.596623 -2.45172208,0.18480486 -0.619331 -3.29234706,0.15582515 -0.62762 -2.45172205,0.05421886 -0.647263 -3.29234702,0.06448115 -0.645964 -2.45172202,-0.02893885 -0.650857 -2.45172199,0.06448144 -0.645964 -1.61109702,-0.02893856 -0.650857 -1.61109699,0.06448158 -0.645964 -1.21734702,-0.02893842 -0.650857 -1.21734699,0.06448171 -0.645964 -0.82359702,-0.02893829 -0.650857 -0.82359699,0.06448178 -0.645964 -0.62672202,-0.02893822 -0.650857 -0.62672199,0.06448185 -0.645964 -0.42984702,-0.02893815 -0.650857 -0.42984699,0.06448192 -0.645964 -0.23297202,-0.02893808 -0.650857 -0.23297199,-0.04324001 -0.650424 -0.03609699,-0.12243108 -0.641921 -0.23297196,-0.17605001 -0.630959 -0.03609694,-0.21405608 -0.619615 -0.23297193,-0.30187001 -0.584958 -0.0360969,-0.30195408 -0.584495 -0.2329719,-0.38426308 -0.537122 -0.23297187,-0.38426315 -0.537122 -0.42984687,-0.45911815 -0.47806 -0.42984684,-0.45911822 -0.47806 -0.62672184,-0.52472222 -0.408358 -0.62672182,-0.52472229 -0.408358 -0.82359682,-0.57989729 -0.329672 -0.8235968,-0.57989742 -0.329672 -1.2173468,-0.62359942 -0.243683 -1.21734678,-0.62359956 -0.243683 -1.61109678,-0.65478556 -0.152075 -1.61109677,-0.65478585 -0.152075 -2.45172177,-0.67241385 -0.056539 -2.45172177,-0.65368114 -0.156769 -3.29234677,-0.67515614 -0.024862 -3.29234677,-0.07957914 -0.647858 -3.29234697,-0.12243185 -0.641921 -2.45172196,-0.12243156 -0.641921 -1.61109696,-0.12243142 -0.641921 -1.21734696,-0.12243129 -0.641921 -0.82359696,-0.12243122 -0.641921 -0.62672196,-0.12243115 -0.641921 -0.42984696,-0.21044714 -0.621233 -3.29234693,-0.21405685 -0.619615 -2.45172193,-0.21405656 -0.619615 -1.61109693,-0.21405642 -0.619615 -1.21734693,-0.21405629 -0.619615 -0.82359693,-0.21405622 -0.619615 -0.62672193,-0.21405615 -0.619615 -0.42984693,-0.30195485 -0.584495 -2.4517219,-0.33348314 -0.568519 -3.29234688,-0.38426385 -0.537122 -2.45172187,-0.44313514 -0.492241 -3.29234685,-0.45911885 -0.47806 -2.45172184,-0.53548014 -0.395288 -3.29234681,-0.52472285 -0.408358 -2.45172182,-0.57989785 -0.329672 -2.4517218,-0.52472256 -0.408358 -1.61109682,-0.57989756 -0.329672 -1.6110968,-0.52472242 -0.408358 -1.21734682,-0.60646814 -0.282099 -3.29234679,-0.62359985 -0.243683 -2.45172178,-0.67580285 0.040924 -2.45172177,-0.67026814 0.109009 -3.29234677,-0.66516185 0.138249 -2.45172177,-0.63934914 0.239063 -3.29234678,-0.64082985 0.233447 -2.45172178,-0.60314585 0.324533 -2.45172179,-0.64082956 0.233447 -1.61109678,-0.60314556 0.324533 -1.61109679,-0.64082942 0.233447 -1.21734678,-0.60314542 0.324533 -1.21734679,-0.64082929 0.233447 -0.82359678,-0.60314529 0.324533 -0.82359679,-0.64082922 0.233447 -0.62672178,-0.60314522 0.324533 -0.62672179,-0.64082915 0.233447 -0.42984678,-0.60314515 0.324533 -0.42984679,-0.64082908 0.233447 -0.23297178,-0.60314508 0.324533 -0.23297179,-0.59919801 0.332523 -0.03609679,-0.55245408 0.409512 -0.23297181,-0.52583501 0.445046 -0.03609682,-0.48957008 0.486393 -0.23297183,-0.43215401 0.541147 -0.03609685,-0.41603908 0.553732 -0.23297186,-0.32158301 0.617479 -0.03609689,-0.33346208 0.610241 -0.23297188,-0.24343708 0.654635 -0.23297192,-0.24343715 0.654635 -0.42984692,-0.14757115 0.685624 -0.42984695,-0.14757122 0.685624 -0.62672195,-0.04781822 0.702222 -0.62672198,-0.04781829 0.702222 -0.82359698,0.05366571 0.704361 -0.82359702,0.05366558 0.704361 -1.21734702,0.15479458 0.692137 -1.21734705,0.15479444 0.692137 -1.61109705,0.25347944 0.665648 -1.61109709,0.25347915 0.665648 -2.45172209,0.34762715 0.624994 -2.45172212,0.35165086 0.622888 -3.29234712,0.43508015 0.57072 -2.45172215,0.46351586 0.549439 -3.29234716,0.51414015 0.504221 -2.45172218,0.56001586 0.456235 -3.29234719,0.58328115 0.426978 -2.4517222,0.63741686 0.347021 -3.29234722,0.64097615 0.340473 -2.45172222,0.68569715 0.24619 -2.45172224,0.64097644 0.340473 -1.61109722,0.68569744 0.24619 -1.61109724,0.64097658 0.340473 -1.21734722,0.68569758 0.24619 -1.21734724,0.64097671 0.340473 -0.82359722,0.68569771 0.24619 -0.82359724,0.64097678 0.340473 -0.62672222,0.68569778 0.24619 -0.62672224,0.64097685 0.340473 -0.42984722,0.68569785 0.24619 -0.42984724,0.64097692 0.340473 -0.23297222,0.68569792 0.24619 -0.23297224,0.68381999 0.251008 -0.03609724,0.71615392 0.14599 -0.23297225,0.72153599 0.121795 -0.03609725,0.73197692 0.042078 -0.23297225,0.73487299 -0.011834 -0.03609725,0.73300192 -0.063387 -0.23297225,0.72354299 -0.145997 -0.03609725,0.71906392 -0.168248 -0.23297225,0.68807499 -0.275553 -0.03609724,0.68999892 -0.270343 -0.23297224,0.64605492 -0.367386 -0.23297222,0.64605485 -0.367386 -0.42984722,0.58843085 -0.457437 -0.4298472,0.58843078 -0.457437 -0.6267222,0.51845278 -0.538743 -0.62672218,0.51845271 -0.538743 -0.82359718,0.43745071 -0.609547 -0.82359715,0.43745058 -0.609547 -1.21734715,0.34675258 -0.668093 -1.21734712,0.34675244 -0.668093 -1.61109712,0.24807444 -0.712792 -1.61109709,0.24807415 -0.712792 -2.45172209,0.14363215 -0.742962 -2.45172205,0.19333386 -0.731042 -3.29234707,0.06174986 -0.756415 -3.29234702,-0.58356914 0.360894 -3.2923468,-0.55245485 0.409512 -2.45172181,-0.55245456 0.409512 -1.61109681,-0.55245442 0.409512 -1.21734681,-0.55245429 0.409512 -0.82359681,-0.55245422 0.409512 -0.62672181,-0.55245415 0.409512 -0.42984681,-0.50540614 0.469379 -3.29234682,-0.48957085 0.486393 -2.45172183,-0.48957056 0.486393 -1.61109683,-0.48957042 0.486393 -1.21734683,-0.48957029 0.486393 -0.82359683,-0.48957022 0.486393 -0.62672183,-0.48957015 0.486393 -0.42984683,-0.40755714 0.560971 -3.29234686,-0.41603985 0.553732 -2.45172186,-0.41603956 0.553732 -1.61109686,-0.41603942 0.553732 -1.21734686,-0.41603929 0.553732 -0.82359686,-0.41603922 0.553732 -0.62672186,-0.41603915 0.553732 -0.42984686,-0.33346285 0.610241 -2.45172188,-0.29419114 0.631925 -3.2923469,-0.24343785 0.654635 -2.45172192,-0.16905514 0.680029 -3.29234694,-0.14757185 0.685624 -2.45172195,-0.03734614 0.703407 -3.29234699,-0.04781885 0.702222 -2.45172198,0.05366515 0.704361 -2.45172202,-0.04781856 0.702222 -1.61109698,0.05366544 0.704361 -1.61109702,-0.04781842 0.702222 -1.21734698,0.09673886 0.701423 -3.29234703,0.15479415 0.692137 -2.45172205,0.22774786 0.674268 -3.29234708,0.69349086 0.225125 -3.29234724,0.71615315 0.14599 -2.45172225,0.71615344 0.14599 -1.61109725,0.71615358 0.14599 -1.21734725,0.71615371 0.14599 -0.82359725,0.71615378 0.14599 -0.62672225,0.71615385 0.14599 -0.42984725,0.72617186 0.095264 -3.29234725,0.73197615 0.042078 -2.45172225,0.73197644 0.042078 -1.61109725,0.73197658 0.042078 -1.21734725,0.73197671 0.042078 -0.82359725,0.73197678 0.042078 -0.62672225,0.73197685 0.042078 -0.42984725,0.73458586 -0.038642 -3.29234725,0.73300115 -0.063387 -2.45172225,0.73300144 -0.063387 -1.61109725,0.73300158 -0.063387 -1.21734725,0.73300171 -0.063387 -0.82359725,0.73300178 -0.063387 -0.62672225,0.73300185 -0.063387 -0.42984725,0.71850786 -0.171653 -3.29234725,0.71906315 -0.168248 -2.45172225,0.71906344 -0.168248 -1.61109725,0.71906358 -0.168248 -1.21734725,0.71906371 -0.168248 -0.82359725,0.71906378 -0.168248 -0.62672225,0.71906385 -0.168248 -0.42984725,0.68999815 -0.270343 -2.45172224,0.67854586 -0.299699 -3.29234724,0.64605415 -0.367386 -2.45172222,0.61615586 -0.418372 -3.29234721,0.58843015 -0.457437 -2.4517222,0.53345286 -0.523902 -3.29234718,0.51845215 -0.538743 -2.45172218,0.43310386 -0.612999 -3.29234715,0.43745015 -0.609547 -2.45172215,0.34675215 -0.668093 -2.45172212,0.43745044 -0.609547 -1.61109715,0.31862086 -0.682693 -3.29234711,0.03562115 -0.758159 -2.45172201,-0.07259314 -0.758213 -3.29234697,-0.07376685 -0.75794 -2.45172197,-0.18233485 -0.741862 -2.45172194,-0.07376656 -0.75794 -1.61109697,-0.18233456 -0.741862 -1.61109694,-0.07376642 -0.75794 -1.21734697,-0.18233442 -0.741862 -1.21734694,-0.07376629 -0.75794 -0.82359697,-0.18233429 -0.741862 -0.82359694,-0.07376622 -0.75794 -0.62672197,-0.18233422 -0.741862 -0.62672194,-0.07376615 -0.75794 -0.42984697,-0.18233415 -0.741862 -0.42984694,-0.07376608 -0.75794 -0.23297197,-0.18233408 -0.741862 -0.23297194,-0.18295901 -0.741725 -0.03609694,-0.28771108 -0.709851 -0.2329719,-0.31103501 -0.70078 -0.03609689,-0.38774008 -0.662868 -0.23297187,-0.43027301 -0.637927 -0.03609685,-0.48045108 -0.602052 -0.23297183,-0.53648801 -0.555476 -0.03609681,-0.56387508 -0.528541 -0.2329718,-0.62703201 -0.455591 -0.03609678,-0.63604208 -0.443477 -0.23297178,-0.69879301 -0.341818 -0.03609676,-0.69508608 -0.348383 -0.23297176,-0.73999708 -0.245438 -0.23297174,-0.73999715 -0.245438 -0.42984674,-0.77004115 -0.136837 -0.42984673,-0.77004122 -0.136837 -0.62672173,-0.78448522 -0.024771 -0.62672173,-0.78448529 -0.024771 -0.82359673,-0.78259729 0.088566 -0.82359673,-0.78259742 0.088566 -1.21734673,-0.76396442 0.200766 -1.21734674,-0.76396456 0.200766 -1.61109674,-0.72926956 0.309479 -1.61109675,-0.72926985 0.309479 -2.45172175,-0.67942885 0.412543 -2.45172176,-0.72193314 0.328635 -3.29234675,-0.65891514 0.447138 -3.29234677,-0.20484014 -0.736459 -3.29234693,-0.28771185 -0.709851 -2.4517219,-0.28771156 -0.709851 -1.6110969,-0.28771142 -0.709851 -1.2173469,-0.28771129 -0.709851 -0.8235969,-0.28771122 -0.709851 -0.6267219,-0.28771115 -0.709851 -0.4298469,-0.33157014 -0.69181 -3.29234689,-0.38774085 -0.662868 -2.45172187,-0.38774056 -0.662868 -1.61109687,-0.38774042 -0.662868 -1.21734687,-0.38774029 -0.662868 -0.82359687,-0.38774022 -0.662868 -0.62672187,-0.38774015 -0.662868 -0.42984687,-0.44834514 -0.625908 -3.29234684,-0.48045185 -0.602052 -2.45172183,-0.48045156 -0.602052 -1.61109683,-0.48045142 -0.602052 -1.21734683,-0.48045129 -0.602052 -0.82359683,-0.48045122 -0.602052 -0.62672183,-0.48045115 -0.602052 -0.42984683,-0.55209214 -0.540611 -3.29234681,-0.56387585 -0.528541 -2.4517218,-0.56387556 -0.528541 -1.6110968,-0.56387542 -0.528541 -1.2173468,-0.56387529 -0.528541 -0.8235968,-0.56387522 -0.528541 -0.6267218,-0.56387515 -0.528541 -0.4298468,-0.63947014 -0.438742 -3.29234678,-0.63604285 -0.443477 -2.45172178,-0.63604256 -0.443477 -1.61109678,-0.63604242 -0.443477 -1.21734678,-0.63604229 -0.443477 -0.82359678,-0.63604222 -0.443477 -0.62672178,-0.63604215 -0.443477 -0.42984678,-0.69508685 -0.348383 -2.45172176,-0.70800414 -0.323366 -3.29234675,-0.73999785 -0.245438 -2.45172174,-0.75579414 -0.197777 -3.29234674,-0.77004185 -0.136837 -2.45172173,-0.78137514 -0.066108 -3.29234673,-0.78448585 -0.024771 -2.45172173,-0.78417114 0.068334 -3.29234673,-0.78259785 0.088566 -2.45172173,-0.76416914 0.200968 -3.29234674,-0.76396485 0.200766 -2.45172174,-0.61535985 0.507797 -2.45172179,-0.57682514 0.553501 -3.2923468,-0.53798185 0.593078 -2.45172181,-0.47807514 0.644662 -3.29234683,-0.44858185 0.666267 -2.45172184,-0.36565214 0.718012 -3.29234687,-0.34925285 0.726021 -2.45172188,-0.24232314 0.771799 -3.29234692,-0.24214885 0.77131 -2.45172192,-0.12942185 0.801106 -2.45172196,-0.24214856 0.77131 -1.61109692,-0.12942156 0.801106 -1.61109696,-0.24214842 0.77131 -1.21734692,-0.12942142 0.801106 -1.21734696,-0.24214829 0.77131 -0.82359692,-0.12942129 0.801106 -0.82359696,-0.24214822 0.77131 -0.62672192,-0.12942122 0.801106 -0.62672196,-0.24214815 0.77131 -0.42984692,-0.12942115 0.801106 -0.42984696,-0.24214808 0.77131 -0.23297192,-0.12942108 0.801106 -0.23297196,-0.12793501 0.801607 -0.03609696,-0.01322308 0.814381 -0.232972,0.00606499 0.814922 -0.036097,0.10404792 0.810372 -0.23297204,0.14075899 0.805935 -0.03609705,0.21989092 0.789448 -0.23297208,0.27180899 0.775015 -0.03609709,0.33197592 0.752272 -0.23297211,0.39633499 0.722923 -0.03609714,0.43797192 0.699511 -0.23297215,0.51049399 0.65132 -0.03609718,0.53554992 0.631829 -0.23297219,0.61153599 0.562071 -0.03609721,0.62237092 0.550238 -0.23297222,0.69686999 0.457488 -0.03609724,0.69676092 0.456693 -0.23297224,0.75739592 0.353265 -0.23297226,0.75739585 0.353265 -0.42984726,0.80294885 0.242026 -0.42984728,0.80294878 0.242026 -0.62672228,0.83209478 0.12505 -0.62672229,0.83209471 0.12505 -0.82359729,0.84372071 0.004665 -0.82359729,0.84372058 0.004665 -1.21734729,0.83784758 -0.116513 -1.21734729,0.83784744 -0.116513 -1.61109729,0.81486044 -0.236016 -1.61109728,0.81486015 -0.236016 -2.45172228,0.77514215 -0.351377 -2.45172227,0.78567486 -0.326425 -3.29234727,0.72679886 -0.447288 -3.29234725,-0.11212114 0.804355 -3.29234696,-0.01322385 0.814381 -2.451722,-0.01322356 0.814381 -1.611097,-0.01322342 0.814381 -1.217347,-0.01322329 0.814381 -0.823597,-0.01322322 0.814381 -0.626722,-0.01322315 0.814381 -0.429847,0.02201786 0.815025 -3.29234701,0.10404715 0.810372 -2.45172204,0.10404744 0.810372 -1.61109704,0.10404758 0.810372 -1.21734704,0.10404771 0.810372 -0.82359704,0.10404778 0.810372 -0.62672204,0.10404785 0.810372 -0.42984704,0.15581986 0.803525 -3.29234705,0.21989015 0.789448 -2.45172208,0.21989044 0.789448 -1.61109708,0.21989058 0.789448 -1.21734708,0.21989071 0.789448 -0.82359708,0.21989078 0.789448 -0.62672208,0.21989085 0.789448 -0.42984708,0.28605386 0.770245 -3.2923471,0.33197515 0.752272 -2.45172211,0.33197544 0.752272 -1.61109711,0.33197558 0.752272 -1.21734711,0.33197571 0.752272 -0.82359711,0.33197578 0.752272 -0.62672211,0.33197585 0.752272 -0.42984711,0.40918386 0.716115 -3.29234714,0.43797115 0.699511 -2.45172215,0.43797144 0.699511 -1.61109715,0.43797158 0.699511 -1.21734715,0.43797171 0.699511 -0.82359715,0.43797178 0.699511 -0.62672215,0.43797185 0.699511 -0.42984715,0.52169486 0.642797 -3.29234718,0.53554915 0.631829 -2.45172219,0.53554944 0.631829 -1.61109719,0.53554958 0.631829 -1.21734719,0.53554971 0.631829 -0.82359719,0.53554978 0.631829 -0.62672219,0.53554985 0.631829 -0.42984719,0.62108686 0.551968 -3.29234722,0.62237015 0.550238 -2.45172222,0.62237044 0.550238 -1.61109722,0.62237058 0.550238 -1.21734722,0.62237071 0.550238 -0.82359722,0.62237078 0.550238 -0.62672222,0.62237085 0.550238 -0.42984722,0.69676015 0.456693 -2.45172224,0.70427786 0.446544 -3.29234724,0.75739515 0.353265 -2.45172226,0.76955086 0.32884 -3.29234727,0.80294815 0.242026 -2.45172228,0.81502386 0.202322 -3.29234728,0.83209415 0.12505 -2.45172229,0.83966986 0.070201 -3.29234729,0.84372015 0.004665 -2.45172229,0.84292786 -0.064429 -3.29234729,0.83784715 -0.116513 -2.45172229,0.82478586 -0.197535 -3.29234729,0.71907915 -0.46013 -2.45172225,0.64960086 -0.557421 -3.29234723,0.64737115 -0.559754 -2.45172222,0.56178015 -0.648257 -2.45172219,0.64737144 -0.559754 -1.61109722,0.56178044 -0.648257 -1.61109719,0.64737158 -0.559754 -1.21734722,0.56178058 -0.648257 -1.21734719,0.64737171 -0.559754 -0.82359722,0.56178071 -0.648257 -0.82359719,0.64737178 -0.559754 -0.62672222,0.56178078 -0.648257 -0.62672219,0.64737185 -0.559754 -0.42984722,0.56178085 -0.648257 -0.42984719,0.64737192 -0.559754 -0.23297222,0.56178092 -0.648257 -0.23297219,0.56319299 -0.647723 -0.0360972,0.46425592 -0.724022 -0.23297216,0.45623099 -0.72999 -0.03609716,0.35674792 -0.785431 -0.23297212,0.33778099 -0.794475 -0.03609712,0.24120692 -0.830865 -0.23297208,0.21042599 -0.839786 -0.03609707,0.11984592 -0.858867 -0.23297204,0.07791899 -0.864667 -0.03609703,-0.00465708 -0.869085 -0.232972,-0.05716201 -0.868709 -0.03609698,-0.12973208 -0.861599 -0.23297196,-0.19108301 -0.851828 -0.03609693,-0.25281008 -0.836488 -0.23297191,-0.32074001 -0.814533 -0.03609689,-0.37132108 -0.793831 -0.23297187,-0.44340701 -0.757615 -0.03609685,-0.48260408 -0.733991 -0.23297183,-0.55560601 -0.682767 -0.03609681,-0.58437308 -0.658482 -0.2329718,-0.65527201 -0.591458 -0.03609677,-0.67472808 -0.56909 -0.23297177,-0.73978901 -0.486112 -0.03609674,-0.75176708 -0.467602 -0.23297174,-0.80727201 -0.36926 -0.03609672,-0.81359208 -0.355804 -0.23297172,-0.85640101 -0.243205 -0.0360967,-0.85841308 -0.235744 -0.2329717,-0.88584701 -0.111523 -0.03609669,-0.88548708 -0.110104 -0.23297169,-0.89456808 0.01848 -0.23297169,-0.89456815 0.01848 -0.42984669,-0.88541015 0.147374 -0.42984669,-0.88541022 0.147374 -0.62672169,-0.85777022 0.273946 -0.6267217,-0.85777029 0.273946 -0.8235967,-0.81164729 0.395442 -0.82359672,-0.81164742 0.395442 -1.21734672,-0.74825842 0.509311 -1.21734674,-0.74825856 0.509311 -1.61109674,-0.66918356 0.613385 -1.61109677,-0.66918385 0.613385 -2.45172177,-0.57600585 0.705498 -2.4517218,-0.64792514 0.637618 -3.29234678,-0.54851314 0.728396 -3.29234681,0.55592786 -0.654206 -3.29234719,0.46425515 -0.724022 -2.45172216,0.46425544 -0.724022 -1.61109716,0.46425558 -0.724022 -1.21734716,0.46425571 -0.724022 -0.82359716,0.46425578 -0.724022 -0.62672216,0.46425585 -0.724022 -0.42984716,0.44850486 -0.734959 -3.29234716,0.35674715 -0.785431 -2.45172212,0.35674744 -0.785431 -1.61109712,0.35674758 -0.785431 -1.21734712,0.35674771 -0.785431 -0.82359712,0.35674778 -0.785431 -0.62672212,0.35674785 -0.785431 -0.42984712,0.32947186 -0.798135 -3.29234711,0.24120615 -0.830865 -2.45172208,0.24120644 -0.830865 -1.61109708,0.24120658 -0.830865 -1.21734708,0.24120671 -0.830865 -0.82359708,0.24120678 -0.830865 -0.62672208,0.24120685 -0.830865 -0.42984708,0.20232886 -0.841928 -3.29234707,0.11984515 -0.858867 -2.45172204,0.11984544 -0.858867 -1.61109704,0.11984558 -0.858867 -1.21734704,0.11984571 -0.858867 -0.82359704,0.11984578 -0.858867 -0.62672204,0.11984585 -0.858867 -0.42984704,0.06985286 -0.865501 -3.29234702,-0.00465785 -0.869085 -2.451722,-0.00465756 -0.869085 -1.611097,-0.00465742 -0.869085 -1.217347,-0.00465729 -0.869085 -0.823597,-0.00465722 -0.869085 -0.626722,-0.00465715 -0.869085 -0.429847,-0.06485614 -0.868306 -3.29234698,-0.12973285 -0.861599 -2.45172196,-0.12973256 -0.861599 -1.61109696,-0.12973242 -0.861599 -1.21734696,-0.12973229 -0.861599 -0.82359696,-0.12973222 -0.861599 -0.62672196,-0.12973215 -0.861599 -0.42984696,-0.19809014 -0.850357 -3.29234693,-0.25281085 -0.836488 -2.45172191,-0.25281056 -0.836488 -1.61109691,-0.25281042 -0.836488 -1.21734691,-0.25281029 -0.836488 -0.82359691,-0.25281022 -0.836488 -0.62672191,-0.25281015 -0.836488 -0.42984691,-0.32733714 -0.81204 -3.29234689,-0.37132185 -0.793831 -2.45172187,-0.37132156 -0.793831 -1.61109687,-0.37132142 -0.793831 -1.21734687,-0.37132129 -0.793831 -0.82359687,-0.37132122 -0.793831 -0.62672187,-0.37132115 -0.793831 -0.42984687,-0.44893614 -0.754485 -3.29234684,-0.48260485 -0.733991 -2.45172183,-0.48260456 -0.733991 -1.61109683,-0.48260442 -0.733991 -1.21734683,-0.48260429 -0.733991 -0.82359683,-0.48260422 -0.733991 -0.62672183,-0.48260415 -0.733991 -0.42984683,-0.56036314 -0.679011 -3.29234681,-0.58437385 -0.658482 -2.4517218,-0.58437356 -0.658482 -1.6110968,-0.58437342 -0.658482 -1.2173468,-0.58437329 -0.658482 -0.8235968,-0.58437322 -0.658482 -0.6267218,-0.58437315 -0.658482 -0.4298468,-0.65915714 -0.587284 -3.29234677,-0.67472885 -0.56909 -2.45172177,-0.67472856 -0.56909 -1.61109677,-0.67472842 -0.56909 -1.21734677,-0.67472829 -0.56909 -0.82359677,-0.67472822 -0.56909 -0.62672177,-0.67472815 -0.56909 -0.42984677,-0.74266914 -0.481876 -3.29234674,-0.75176785 -0.467602 -2.45172174,-0.75176756 -0.467602 -1.61109674,-0.75176742 -0.467602 -1.21734674,-0.75176729 -0.467602 -0.82359674,-0.75176722 -0.467602 -0.62672174,-0.75176715 -0.467602 -0.42984674,-0.80943114 -0.364733 -3.29234672,-0.81359285 -0.355804 -2.45172172,-0.81359256 -0.355804 -1.61109672,-0.81359242 -0.355804 -1.21734672,-0.81359229 -0.355804 -0.82359672,-0.81359222 -0.355804 -0.62672172,-0.81359215 -0.355804 -0.42984672,-0.85765714 -0.239047 -3.2923467,-0.85841385 -0.235744 -2.4517217,-0.85841356 -0.235744 -1.6110967,-0.85841342 -0.235744 -1.2173467,-0.85841329 -0.235744 -0.8235967,-0.85841322 -0.235744 -0.6267217,-0.85841315 -0.235744 -0.4298467,-0.88641314 -0.107574 -3.29234669,-0.88548785 -0.110104 -2.45172169,-0.88548756 -0.110104 -1.61109669,-0.88548742 -0.110104 -1.21734669,-0.88548729 -0.110104 -0.82359669,-0.88548722 -0.110104 -0.62672169,-0.88548715 -0.110104 -0.42984669,-0.89456885 0.01848 -2.45172169,-0.89511814 0.027039 -3.29234669,-0.88541085 0.147374 -2.45172169,-0.88360114 0.16108 -3.29234669,-0.85777085 0.273946 -2.4517217,-0.85214714 0.292163 -3.2923467,-0.81164785 0.395442 -2.45172172,-0.80153814 0.417055 -3.29234672,-0.74825885 0.509311 -2.45172174,-0.73304914 0.532899 -3.29234675,-0.47030685 0.783485 -2.45172184,-0.43674714 0.803611 -3.29234685,-0.35392085 0.845245 -2.45172188,-0.31495514 0.861685 -3.29234689,-0.22947585 0.889636 -2.45172192,-0.18629014 0.901201 -3.29234694,-0.09962885 0.916068 -2.45172197,-0.05290914 0.921558 -3.29234698,0.03296215 0.923958 -2.45172201,0.08186986 0.922262 -3.29234703,0.16564315 0.912723 -2.45172206,0.21519986 0.90341 -3.29234707,0.29561715 0.881985 -2.4517221,0.34474686 0.865333 -3.29234712,0.42011115 0.832612 -2.45172215,0.46712086 0.809074 -3.29234716,0.53670915 0.765945 -2.45172219,0.58019786 0.735725 -3.2923472,0.64300215 0.68332 -2.45172222,0.68172286 0.64673 -3.29234724,0.73658015 0.586076 -2.45172226,0.76921686 0.544362 -3.29234727,0.81506115 0.475788 -2.45172228,0.84133786 0.430287 -3.29234729,0.87690015 0.354967 -2.4517223,0.89641586 0.30715 -3.29234731,0.92115715 0.226249 -2.45172232,0.93337386 0.177618 -3.29234732,0.94690115 0.092267 -2.45172233,0.95162686 0.043775 -3.29234733,0.95319915 -0.044345 -2.45172233,0.95074586 -0.09102 -3.29234733,0.93928515 -0.180801 -2.45172233,0.93085986 -0.224328 -3.29234732,0.90564515 -0.314152 -2.45172231,0.89229586 -0.353827 -3.29234731,0.85333215 -0.441762 -2.4517223,0.83607186 -0.476291 -3.29234729,0.78340615 -0.561007 -2.45172227,0.76317486 -0.589797 -3.29234726,0.69692415 -0.669263 -2.45172224,0.67499586 -0.692136 -3.29234723,0.59516015 -0.763896 -2.45172221,0.57366386 -0.780959 -3.2923472,0.48044315 -0.84297 -2.45172217,0.46072586 -0.854985 -3.29234716,0.35534415 -0.905191 -2.45172212,0.33862986 -0.912602 -3.29234712,0.22242415 -0.949275 -2.45172208,0.20995586 -0.952704 -3.29234707,0.08424915 -0.973938 -2.45172203,0.07661486 -0.974713 -3.29234703,-0.05645885 -0.978025 -2.45172198,-0.05827714 -0.978128 -3.29234698,-0.19225114 -0.962997 -3.29234693,-0.19662985 -0.9616 -2.45172193,-0.32325414 -0.929543 -3.29234689,-0.33344285 -0.9254 -2.45172188,-0.44815714 -0.878596 -3.29234684,-0.46409185 -0.870172 -2.45172184,-0.56494114 -0.811096 -3.2923468,-0.58576885 -0.796658 -2.4517218,-0.67171914 -0.728108 -3.29234677,-0.69563085 -0.705795 -2.45172176,-0.76597914 -0.63164 -3.29234673,-0.79137285 -0.599668 -2.45172173,-0.84635914 -0.52323 -3.29234671,-0.87134285 -0.48073 -2.4517217,-0.91147214 -0.404697 -3.29234668,-0.93391085 -0.351426 -2.45172168,-0.95986614 -0.278808 -3.29234667,-0.97744485 -0.214205 -2.45172166,-0.99092814 -0.147398 -3.29234666,-1.00040485 -0.071671 -2.45172165,-1.00407314 -0.01281 -3.29234665,-1.00240885 0.073046 -2.45172165,-0.99908214 0.121977 -3.29234665,-0.98384785 0.21698 -2.45172166,-0.97609214 0.255109 -3.29234666,-0.94512185 0.357179 -2.45172167,-0.93550914 0.384086 -3.29234668,-0.88663285 0.490693 -2.45172169,-0.87826114 0.506231 -3.2923467,-0.80894585 0.614512 -2.45172172,-0.80516214 0.619927 -3.29234672,-0.71384385 0.72599 -2.45172175,-0.71761914 0.722949 -3.29234675,-0.61743714 0.813314 -3.29234679,-0.60361185 0.823133 -2.45172179,-0.50596214 0.889853 -3.29234682,-0.48053085 0.903969 -2.45172183,-0.38541314 0.951028 -3.29234687,-0.34688385 0.966529 -2.45172188,-0.25810914 0.995768 -3.29234691,-0.20510685 1.008901 -2.45172193,-0.12572014 1.023512 -3.29234696,-0.05831585 1.030243 -2.45172198,0.00907986 1.03369 -3.292347,0.09041315 1.030567 -2.45172203,0.14383086 1.026214 -3.29234705,0.23803115 1.009908 -2.45172208,0.27679486 1.001199 -3.2923471,0.38148415 0.968301 -2.45172213,0.40528086 0.959142 -3.29234714,0.51764915 0.905915 -2.45172218,0.52703986 0.900885 -3.29234718,0.64357915 0.824172 -2.45172222,0.64052586 0.827182 -3.29234722,0.74346086 0.739504 -3.29234726,0.75695015 0.725141 -2.45172226,0.83410386 0.639462 -3.29234729,0.85546715 0.610891 -2.4517223,0.91132686 0.528326 -3.29234732,0.93683815 0.483494 -2.45172232,0.97360386 0.408272 -3.29234734,0.99880315 0.34516 -2.45172235,1.01992686 0.281452 -3.29234735,1.04005015 0.198931 -2.45172236,1.04974286 0.149442 -3.29234736,1.06019615 0.047935 -2.45172237,1.06246686 0.014757 -3.29234737,1.05888815 -0.104723 -2.45172237,1.03632286 -0.253786 -3.29234736,1.03577315 -0.255935 -2.45172236,0.99060915 -0.402514 -2.45172234,1.03577344 -0.255935 -1.61109736,0.99060944 -0.402514 -1.61109734,1.03577358 -0.255935 -1.21734736,0.99060958 -0.402514 -1.21734734,1.03577371 -0.255935 -0.82359736,0.99060971 -0.402514 -0.82359734,1.03577378 -0.255935 -0.62672236,0.99060978 -0.402514 -0.62672234,1.03577385 -0.255935 -0.42984736,0.99060985 -0.402514 -0.42984734,1.03577392 -0.255935 -0.23297236,0.99060992 -0.402514 -0.23297234,1.03053299 -0.277881 -0.03609736,0.98891699 -0.407231 -0.03609734,0.92440792 -0.541266 -0.23297232,0.85877999 -0.644395 -0.0360973,0.83896892 -0.669555 -0.23297229,0.73610692 -0.784791 -0.23297225,0.73610685 -0.784791 -0.42984725,0.61763485 -0.884381 -0.42984721,0.61763478 -0.884381 -0.62672221,0.48549278 -0.965741 -0.62672217,0.48549271 -0.965741 -0.82359717,0.34256871 -1.027098 -0.82359712,0.34256858 -1.027098 -1.21734712,0.19199658 -1.067655 -1.21734707,0.19199644 -1.067655 -1.61109707,0.03688644 -1.086661 -1.61109701,0.03688615 -1.086661 -2.45172201,-0.11965085 -1.083363 -2.45172196,0.08052586 -1.084172 -3.29234703,-0.18914114 -1.074497 -3.29234693,0.94351586 -0.50717 -3.29234733,0.92440715 -0.541266 -2.45172232,0.92440744 -0.541266 -1.61109732,0.92440758 -0.541266 -1.21734732,0.92440771 -0.541266 -0.82359732,0.92440778 -0.541266 -0.62672232,0.92440785 -0.541266 -0.42984732,0.83896815 -0.669555 -2.45172229,0.79002386 -0.729493 -3.29234727,0.73610615 -0.784791 -2.45172225,0.58618286 -0.906278 -3.2923472,0.61763415 -0.884381 -2.45172221,0.48549215 -0.965741 -2.45172217,0.61763444 -0.884381 -1.61109721,0.48549244 -0.965741 -1.61109717,0.61763458 -0.884381 -1.21734721,0.48549258 -0.965741 -1.21734717,0.61763471 -0.884381 -0.82359721,0.34463886 -1.026983 -3.29234712,0.34256815 -1.027098 -2.45172212,0.34256844 -1.027098 -1.61109712,0.19199615 -1.067655 -2.45172207,-0.27441985 -1.057092 -2.4517219,-0.44853514 -0.998796 -3.29234684,-0.42403585 -1.008407 -2.45172185,-0.56558585 -0.938797 -2.4517218,-0.42403556 -1.008407 -1.61109685,-0.56558556 -0.938797 -1.6110968,-0.42403542 -1.008407 -1.21734685,-0.56558542 -0.938797 -1.2173468,-0.42403529 -1.008407 -0.82359685,-0.56558529 -0.938797 -0.8235968,-0.42403522 -1.008407 -0.62672185,-0.56558522 -0.938797 -0.6267218,-0.42403515 -1.008407 -0.42984685,-0.56558515 -0.938797 -0.4298468,-0.42403508 -1.008407 -0.23297185,-0.56558508 -0.938797 -0.2329718,-0.59567401 -0.921514 -0.03609679,-0.69620708 -0.849773 -0.23297176,-0.80600701 -0.750362 -0.03609672,-0.81303808 -0.742849 -0.23297172,-0.91320708 -0.619648 -0.23297168,-0.91320715 -0.619648 -0.42984668,-0.99449415 -0.482836 -0.42984666,-0.99449422 -0.482836 -0.62672166,-1.05568122 -0.335493 -0.62672163,-1.05568129 -0.335493 -0.82359663,-1.09561129 -0.180683 -0.82359662,-1.09561142 -0.180683 -1.21734662,-1.11312642 -0.021467 -1.21734661,-1.11312656 -0.021467 -1.61109661,-1.10712756 0.139006 -1.61109662,-1.10712785 0.139006 -2.45172162,-1.07768485 0.297229 -2.45172163,-1.11179514 0.085702 -3.29234661,-1.06271614 0.351697 -3.29234663,-0.68154014 -0.861881 -3.29234676,-0.69620785 -0.849773 -2.45172176,-0.69620756 -0.849773 -1.61109676,-0.69620742 -0.849773 -1.21734676,-0.69620729 -0.849773 -0.82359676,-0.69620722 -0.849773 -0.62672176,-0.69620715 -0.849773 -0.42984676,-0.81303885 -0.742849 -2.45172172,-0.87391114 -0.672542 -3.2923467,-0.91320785 -0.619648 -2.45172168,-1.01478714 -0.441758 -3.29234665,-0.99449485 -0.482836 -2.45172166,-1.05568185 -0.335493 -2.45172163,-0.99449456 -0.482836 -1.61109666,-1.05568156 -0.335493 -1.61109663,-0.99449442 -0.482836 -1.21734666,-1.05568142 -0.335493 -1.21734663,-0.99449429 -0.482836 -0.82359666,-1.09555314 -0.183931 -3.29234662,-1.09561185 -0.180683 -2.45172162,-1.09561156 -0.180683 -1.61109662,-1.11312685 -0.021467 -2.45172161,-1.02593085 0.450047 -2.45172164,-0.95157214 0.597836 -3.29234667,-0.95303685 0.594364 -2.45172167,-0.86017685 0.727081 -2.4517217,-0.95303656 0.594364 -1.61109667,-0.86017656 0.727081 -1.6110967,-0.95303642 0.594364 -1.21734667,-0.86017642 0.727081 -1.2173467,-0.95303629 0.594364 -0.82359667,-0.86017629 0.727081 -0.8235967,-0.95303622 0.594364 -0.62672167,-0.86017622 0.727081 -0.6267217,-0.95303615 0.594364 -0.42984667,-0.86017615 0.727081 -0.4298467,-0.95303608 0.594364 -0.23297167,-0.86017608 0.727081 -0.2329717,-0.85133501 0.737903 -0.03609671,-0.74861508 0.845079 -0.23297174,-0.65357401 0.923208 -0.03609677,-0.62072508 0.945721 -0.23297178,-0.47947908 1.027367 -0.23297183,-0.47947915 1.027367 -0.42984683,-0.32783615 1.088453 -0.42984689,-0.32783622 1.088453 -0.62672189,-0.16875822 1.127417 -0.62672194,-0.16875829 1.127417 -0.82359694,-0.00528629 1.142734 -0.823597,-0.00528642 1.142734 -1.217347,0.15902058 1.13396 -1.21734706,0.15902044 1.13396 -1.61109706,0.32080944 1.101833 -1.61109711,0.32080915 1.101833 -2.45172211,0.47678915 1.04715 -2.45172217,0.46917086 1.051053 -3.29234716,0.62367015 0.970707 -2.45172222,0.70390786 0.916335 -3.29234724,0.75812815 0.873375 -2.45172226,0.90055386 0.730975 -3.29234731,0.87715115 0.757171 -2.4517223,0.97868015 0.624894 -2.45172234,0.87715144 0.757171 -1.6110973,0.97868044 0.624894 -1.61109734,0.87715158 0.757171 -1.2173473,0.97868058 0.624894 -1.21734734,0.87715171 0.757171 -0.8235973,0.97868071 0.624894 -0.82359734,0.87715178 0.757171 -0.6267223,0.97868078 0.624894 -0.62672234,0.87715185 0.757171 -0.4298473,0.97868085 0.624894 -0.42984734,0.87715192 0.757171 -0.2329723,0.97868092 0.624894 -0.23297234,1.00452499 0.585554 -0.03609735,1.06075692 0.47935 -0.23297237,1.11682199 0.338441 -0.03609739,1.12141992 0.323345 -0.23297239,1.15872892 0.159755 -0.2329724,1.15872885 0.159755 -0.4298474,1.17171485 -0.007887 -0.42984741,1.17171478 -0.007887 -0.62672241,1.16068478 -0.176077 -0.6267224,1.16068471 -0.176077 -0.8235974,1.12602971 -0.341378 -0.82359739,1.12602958 -0.341378 -1.21734739,1.06813958 -0.500353 -1.21734737,1.06813944 -0.500353 -1.61109737,0.98746544 -0.649527 -1.61109734,0.98746515 -0.649527 -2.45172234,0.88559915 -0.785559 -2.45172231,0.90080586 -0.768456 -3.29234731,0.76511615 -0.905991 -2.45172227,0.70544686 -0.955522 -3.29234724,0.62861015 -1.00848 -2.45172222,0.47253086 -1.093603 -3.29234716,0.47867715 -1.090684 -2.45172217,0.31797315 -1.150266 -2.45172211,0.47867744 -1.090684 -1.61109717,0.31797344 -1.150266 -1.61109711,0.47867758 -1.090684 -1.21734717,0.31797358 -1.150266 -1.21734711,0.47867771 -1.090684 -0.82359717,0.31797371 -1.150266 -0.82359711,0.47867778 -1.090684 -0.62672217,0.31797378 -1.150266 -0.62672211,0.47867785 -1.090684 -0.42984717,0.31797385 -1.150266 -0.42984711,0.47867792 -1.090684 -0.23297217,0.31797392 -1.150266 -0.23297211,0.29807899 -1.155943 -0.0360971,0.14992992 -1.18573 -0.23297205,0.02940299 -1.19694 -0.03609701,-0.02186008 -1.196923 -0.23297199,-0.24111001 -1.176369 -0.03609692,-0.19386308 -1.183807 -0.23297193,-0.36254408 -1.146342 -0.23297187,-0.36254415 -1.146342 -0.42984687,-0.52433315 -1.08453 -0.42984682,-0.52433322 -1.08453 -0.62672182,-0.67562022 -0.999496 -0.62672177,-0.67562029 -0.999496 -0.82359677,-0.81357029 -0.893522 -0.82359672,-0.81357042 -0.893522 -1.21734672,-0.93548042 -0.768942 -1.21734668,-0.93548056 -0.768942 -1.61109668,-1.03864856 -0.628088 -1.61109664,-1.03864885 -0.628088 -2.45172164,-1.12036885 -0.473346 -2.45172161,-1.11993814 -0.474494 -3.29234661,-1.17862685 -0.307958 -2.45172159,-1.20082814 -0.215803 -3.29234658,-1.21279185 -0.135553 -2.45172158,-1.22270414 0.053953 -3.29234658,-1.22237685 0.040294 -2.45172158,-1.20689185 0.216011 -2.45172158,-1.22237656 0.040294 -1.61109658,-1.20689156 0.216011 -1.61109658,-1.22237642 0.040294 -1.21734658,-1.20689142 0.216011 -1.21734658,-1.22237629 0.040294 -0.82359658,-1.20689129 0.216011 -0.82359658,-1.22237622 0.040294 -0.62672158,-1.20689122 0.216011 -0.62672158,-1.22237615 0.040294 -0.42984658,-1.20689115 0.216011 -0.42984658,-1.22237608 0.040294 -0.23297158,-1.20689108 0.216011 -0.23297158,-1.20182201 0.245636 -0.03609658,-1.16588008 0.387984 -0.2329716,-1.12200001 0.505582 -0.03609661,-1.09994808 0.552408 -0.23297162,-0.98723901 0.741512 -0.03609666,-1.01103408 0.7061 -0.23297165,-0.90115808 0.846029 -0.23297169,-0.90115815 0.846029 -0.42984669,-0.77234115 0.969161 -0.42984673,-0.77234122 0.969161 -0.62672173,-0.62664522 1.072455 -0.62672178,-0.62664529 1.072455 -0.82359678,-0.46704929 1.153403 -0.82359684,-0.46704942 1.153403 -1.21734684,-0.29714842 1.210881 -1.2173469,-0.29714856 1.210881 -1.6110969,-0.12049956 1.243942 -1.61109696,-0.12049985 1.243942 -2.45172196,0.04569415 1.251966 -2.45172202,0.01062186 1.252435 -3.292347,0.21179515 1.237575 -2.45172207,0.28053286 1.224942 -3.2923471,0.37468615 1.200621 -2.45172213,0.53777286 1.140346 -3.29234719,0.53154515 1.142246 -2.45172218,0.67974515 1.063762 -2.45172224,0.53154544 1.142246 -1.61109718,0.67974544 1.063762 -1.61109724,0.53154558 1.142246 -1.21734718,0.67974558 1.063762 -1.21734724,0.53154571 1.142246 -0.82359718,0.67974571 1.063762 -0.82359724,0.53154578 1.142246 -0.62672218,0.67974578 1.063762 -0.62672224,0.53154585 1.142246 -0.42984718,0.67974585 1.063762 -0.42984724,0.53154592 1.142246 -0.23297218,0.67974592 1.063762 -0.23297224,0.71309499 1.04342 -0.03609725,0.81665892 0.96648 -0.23297228,0.92251299 0.869755 -0.03609732,0.93965892 0.851712 -0.23297233,1.04611792 0.720989 -0.23297236,1.04611785 0.720989 -0.42984736,1.13418685 0.576883 -0.42984739,1.13418678 0.576883 -0.62672239,1.20273978 0.422151 -0.62672242,1.20273971 0.422151 -0.82359742,1.25066471 0.259541 -0.82359743,1.25066458 0.259541 -1.21734743,1.27684658 0.091803 -1.21734744,1.27684644 0.091803 -1.61109744,1.28018644 -0.078282 -1.61109744,1.28018615 -0.078282 -2.45172244,1.26033615 -0.247538 -2.45172244,1.26961986 -0.19274 -3.29234744,1.20436086 -0.455861 -3.29234742,-0.78472814 0.810654 -3.29234673,-0.74861585 0.845079 -2.45172174,-0.74861556 0.845079 -1.61109674,-0.74861542 0.845079 -1.21734674,-0.74861529 0.845079 -0.82359674,-0.74861522 0.845079 -0.62672174,-0.74861515 0.845079 -0.42984674,-0.62072585 0.945721 -2.45172178,-0.57204014 0.977734 -3.2923468,-0.47947985 1.027367 -2.45172183,-0.32614214 1.089574 -3.29234689,-0.32783685 1.088453 -2.45172189,-0.16875885 1.127417 -2.45172194,-0.32783656 1.088453 -1.61109689,-0.16875856 1.127417 -1.61109694,-0.32783642 1.088453 -1.21734689,-0.16875842 1.127417 -1.21734694,-0.32783629 1.088453 -0.82359689,-0.06032014 1.140326 -3.29234698,-0.00528685 1.142734 -2.451722,-0.00528656 1.142734 -1.611097,0.20963186 1.127155 -3.29234707,0.15902015 1.13396 -2.45172206,1.04912786 0.504635 -3.29234736,1.06075615 0.47935 -2.45172237,1.06075644 0.47935 -1.61109737,1.06075658 0.47935 -1.21734737,1.06075671 0.47935 -0.82359737,1.06075678 0.47935 -0.62672237,1.06075685 0.47935 -0.42984737,1.12141915 0.323345 -2.45172239,1.14123286 0.250387 -3.2923474,1.15872815 0.159755 -2.4517224,1.17231486 -0.018399 -3.29234741,1.17171415 -0.007887 -2.45172241,1.16068415 -0.176077 -2.4517224,1.17171444 -0.007887 -1.61109741,1.16068444 -0.176077 -1.6110974,1.17171458 -0.007887 -1.21734741,1.16068458 -0.176077 -1.2173474,1.17171471 -0.007887 -0.82359741,1.14080386 -0.287329 -3.2923474,1.12602915 -0.341378 -2.45172239,1.12602944 -0.341378 -1.61109739,1.04872686 -0.541526 -3.29234736,1.06813915 -0.500353 -2.45172237,0.21438186 -1.175489 -3.29234707,0.14992915 -1.18573 -2.45172205,0.14992944 -1.18573 -1.61109705,0.14992958 -1.18573 -1.21734705,0.14992971 -1.18573 -0.82359705,0.14992978 -1.18573 -0.62672205,0.14992985 -1.18573 -0.42984705,-0.05527514 -1.197123 -3.29234698,-0.02186085 -1.196923 -2.45172199,-0.02186056 -1.196923 -1.61109699,-0.02186042 -1.196923 -1.21734699,-0.02186029 -1.196923 -0.82359699,-0.02186022 -1.196923 -0.62672199,-0.02186015 -1.196923 -0.42984699,-0.19386385 -1.183807 -2.45172193,-0.32338714 -1.157597 -3.29234689,-0.36254485 -1.146342 -2.45172187,-0.52433385 -1.08453 -2.45172182,-0.36254456 -1.146342 -1.61109687,-0.52433356 -1.08453 -1.61109682,-0.36254442 -1.146342 -1.21734687,-0.52433342 -1.08453 -1.21734682,-0.36254429 -1.146342 -0.82359687,-0.52433329 -1.08453 -0.82359682,-0.36254422 -1.146342 -0.62672187,-0.57539214 -1.059257 -3.2923468,-0.67562085 -0.999496 -2.45172177,-0.67562056 -0.999496 -1.61109677,-0.67562042 -0.999496 -1.21734677,-0.79951814 -0.90691 -3.29234672,-0.81357085 -0.893522 -2.45172172,-0.81357056 -0.893522 -1.61109672,-0.93548085 -0.768942 -2.45172168,-0.98397014 -0.708711 -3.29234666,-1.18471214 0.322456 -3.29234659,-1.16588085 0.387984 -2.4517216,-1.16588056 0.387984 -1.6110966,-1.16588042 0.387984 -1.2173466,-1.16588029 0.387984 -0.8235966,-1.16588022 0.387984 -0.6267216,-1.16588015 0.387984 -0.4298466,-1.08901814 0.575638 -3.29234662,-1.09994885 0.552408 -2.45172162,-1.09994856 0.552408 -1.61109662,-1.09994842 0.552408 -1.21734662,-1.09994829 0.552408 -0.82359662,-1.09994822 0.552408 -0.62672162,-1.09994815 0.552408 -0.42984662,-1.01103485 0.7061 -2.45172165,-0.94007814 0.802241 -3.29234667,-0.90115885 0.846029 -2.45172169,-0.74559214 0.99076 -3.29234674,-0.77234185 0.969161 -2.45172173,-0.62664585 1.072455 -2.45172178,-0.77234156 0.969161 -1.61109673,-0.62664556 1.072455 -1.61109678,-0.77234142 0.969161 -1.21734673,-0.62664542 1.072455 -1.21734678,-0.77234129 0.969161 -0.82359673,-0.51468014 1.132668 -3.29234682,-0.46704985 1.153403 -2.45172184,-0.46704956 1.153403 -1.61109684,-0.25842314 1.221257 -3.29234691,-0.29714885 1.210881 -2.4517219,0.77146186 1.002386 -3.29234727,0.81665815 0.96648 -2.45172228,0.81665844 0.96648 -1.61109728,0.81665858 0.96648 -1.21734728,0.81665871 0.96648 -0.82359728,0.81665878 0.96648 -0.62672228,0.81665885 0.96648 -0.42984728,0.96996686 0.818099 -3.29234734,0.93965815 0.851712 -2.45172233,0.93965844 0.851712 -1.61109733,0.93965858 0.851712 -1.21734733,0.93965871 0.851712 -0.82359733,0.93965878 0.851712 -0.62672233,0.93965885 0.851712 -0.42984733,1.04611715 0.720989 -2.45172236,1.12501386 0.595409 -3.29234739,1.13418615 0.576883 -2.45172239,1.20273915 0.422151 -2.45172242,1.13418644 0.576883 -1.61109739,1.20273944 0.422151 -1.61109742,1.13418658 0.576883 -1.21734739,1.20273958 0.422151 -1.21734742,1.13418671 0.576883 -0.82359739,1.22916786 0.34519 -3.29234743,1.25066415 0.259541 -2.45172243,1.25066444 0.259541 -1.61109743,1.27808786 0.078393 -3.29234744,1.27684615 0.091803 -2.45172244,1.08520286 -0.69975 -3.29234738,1.15470915 -0.571891 -2.4517224,1.21817915 -0.413016 -2.45172242,1.26033644 -0.247538 -1.61109744,1.28018658 -0.078282 -1.21734744,1.27684671 0.091803 -0.82359744,1.25066478 0.259541 -0.62672243,1.20273985 0.422151 -0.42984742,1.13418692 0.576883 -0.23297239,1.08995099 0.655457 -0.03609738,0.91793386 -0.912982 -3.29234732,0.96781215 -0.858536 -2.45172234,1.07092215 -0.721339 -2.45172237,1.15470944 -0.571891 -1.6110974,1.21817944 -0.413016 -1.61109742,1.21817958 -0.413016 -1.21734742,1.26033658 -0.247538 -1.21734744,1.26033671 -0.247538 -0.82359744,1.28018671 -0.078282 -0.82359744,1.28018678 -0.078282 -0.62672244,1.27684678 0.091803 -0.62672244,1.27684685 0.091803 -0.42984744,1.25066485 0.259541 -0.42984743,1.25066492 0.259541 -0.23297243,1.20273992 0.422151 -0.23297242,1.20790899 0.410485 -0.03609742,0.84671515 -0.98064 -2.45172229,0.70944786 -1.086974 -3.29234725,0.71011215 -1.085618 -2.45172225,0.56064615 -1.171992 -2.45172219,0.71011244 -1.085618 -1.61109725,0.56064644 -1.171992 -1.61109719,0.71011258 -1.085618 -1.21734725,0.56064658 -1.171992 -1.21734719,0.71011271 -1.085618 -0.82359725,0.56064671 -1.171992 -0.82359719,0.71011278 -1.085618 -0.62672225,0.56064678 -1.171992 -0.62672219,0.71011285 -1.085618 -0.42984725,0.56064685 -1.171992 -0.42984719,0.71011292 -1.085618 -0.23297225,0.56064692 -1.171992 -0.23297219,0.52746499 -1.188779 -0.03609718,0.40095792 -1.23829 -0.23297214,0.26976399 -1.275602 -0.03609709,0.23368792 -1.283036 -0.23297208,0.06154492 -1.304783 -0.23297202,0.06154485 -1.304783 -0.42984702,-0.11225015 -1.302991 -0.42984696,-0.11225022 -1.302991 -0.62672196,-0.28464022 -1.278243 -0.6267219,-0.28464029 -1.278243 -0.8235969,-0.45264229 -1.231186 -0.82359684,-0.45264242 -1.231186 -1.21734684,-0.61327242 -1.16247 -1.21734679,-0.61327256 -1.16247 -1.61109679,-0.76354656 -1.072743 -1.61109674,-0.76354685 -1.072743 -2.45172174,-0.90043385 -0.963155 -2.45172169,-0.81689214 -1.033718 -3.29234672,-1.01358314 -0.84691 -3.29234665,0.46981386 -1.21353 -3.29234716,0.40095715 -1.23829 -2.45172214,0.40095744 -1.23829 -1.61109714,0.40095758 -1.23829 -1.21734714,0.40095771 -1.23829 -0.82359714,0.40095778 -1.23829 -0.62672214,0.40095785 -1.23829 -0.42984714,0.20855486 -1.287781 -3.29234707,0.23368715 -1.283036 -2.45172208,0.23368744 -1.283036 -1.61109708,0.23368758 -1.283036 -1.21734708,0.23368771 -1.283036 -0.82359708,0.23368778 -1.283036 -0.62672208,0.23368785 -1.283036 -0.42984708,0.06154415 -1.304783 -2.45172202,-0.06185614 -1.306326 -3.29234698,-0.11225085 -1.302991 -2.45172196,-0.33083614 -1.268592 -3.29234689,-0.28464085 -1.278243 -2.4517219,-0.45264285 -1.231186 -2.45172184,-0.28464056 -1.278243 -1.6110969,-0.45264256 -1.231186 -1.61109684,-0.28464042 -1.278243 -1.2173469,-0.58584414 -1.176463 -3.2923468,-0.61327285 -1.16247 -2.45172179,-1.16813914 -0.623656 -3.2923466,-1.12554685 -0.69393 -2.45172161,-1.02170885 -0.836056 -2.45172165,-0.90043356 -0.963155 -1.61109669,-0.76354642 -1.072743 -1.21734674,-0.61327229 -1.16247 -0.82359679,-0.45264222 -1.231186 -0.62672184,-0.28464015 -1.278243 -0.4298469,-0.11225008 -1.302991 -0.23297196,-0.00070101 -1.307063 -0.036097,-1.21012285 -0.539262 -2.45172158,-1.27393314 -0.37371 -3.29234656,-1.27361085 -0.374536 -2.45172156,-1.31423385 -0.202361 -2.45172154,-1.27361056 -0.374536 -1.61109656,-1.31423356 -0.202361 -1.61109654,-1.27361042 -0.374536 -1.21734656,-1.31423342 -0.202361 -1.21734654,-1.27361029 -0.374536 -0.82359656,-1.31423329 -0.202361 -0.82359654,-1.27361022 -0.374536 -0.62672156,-1.31423322 -0.202361 -0.62672154,-1.27361015 -0.374536 -0.42984656,-1.31423315 -0.202361 -0.42984654,-1.27361008 -0.374536 -0.23297156,-1.31423308 -0.202361 -0.23297154,-1.32041701 -0.16255 -0.03609654,-1.33125608 -0.025986 -0.23297154,-1.32944601 0.109312 -0.03609654,-1.32492308 0.151451 -0.23297154,-1.29551308 0.326852 -0.23297155,-1.29551315 0.326852 -0.42984655,-1.24330315 0.497117 -0.42984657,-1.24330322 0.497117 -0.62672157,-1.16857822 0.659139 -0.6267216,-1.16857829 0.659139 -0.8235966,-1.07230729 0.809726 -0.82359663,-1.07230742 0.809726 -1.21734663,-0.95666642 0.94645 -1.21734667,-0.95666656 0.94645 -1.61109667,-0.82393656 1.06715 -1.61109671,-0.82393685 1.06715 -2.45172171,-0.67639785 1.169667 -2.45172177,-0.80248314 1.084973 -3.29234672,-0.57120914 1.226864 -3.2923468,-1.32675914 -0.107442 -3.29234654,-1.33125685 -0.025986 -2.45172154,-1.33125656 -0.025986 -1.61109654,-1.33125642 -0.025986 -1.21734654,-1.33125629 -0.025986 -0.82359654,-1.33125622 -0.025986 -0.62672154,-1.33125615 -0.025986 -0.42984654,-1.32453014 0.16411 -3.29234654,-1.32492385 0.151451 -2.45172154,-1.32492356 0.151451 -1.61109654,-1.32492342 0.151451 -1.21734654,-1.32492329 0.151451 -0.82359654,-1.32492322 0.151451 -0.62672154,-1.32492315 0.151451 -0.42984654,-1.29551385 0.326852 -2.45172155,-1.26750614 0.429439 -3.29234656,-1.24330385 0.497117 -2.45172157,-1.15804614 0.678089 -3.2923466,-1.16857885 0.659139 -2.4517216,-1.07230785 0.809726 -2.45172163,-1.16857856 0.659139 -1.6110966,-1.07230756 0.809726 -1.61109663,-1.16857842 0.659139 -1.2173466,-1.00101614 0.899384 -3.29234665,-0.95666685 0.94645 -2.45172167,-0.51633085 1.25184 -2.45172182,-0.31578914 1.31992 -3.29234689,-0.34622685 1.311583 -2.45172188,-0.16934185 1.34796 -2.45172194,-0.34622656 1.311583 -1.61109688,-0.16934156 1.34796 -1.61109694,-0.34622642 1.311583 -1.21734688,-0.16934142 1.34796 -1.21734694,-0.34622629 1.311583 -0.82359688,-0.16934129 1.34796 -0.82359694,-0.34622622 1.311583 -0.62672188,-0.16934122 1.34796 -0.62672194,-0.34622615 1.311583 -0.42984688,-0.16934115 1.34796 -0.42984694,-0.34622608 1.311583 -0.23297188,-0.16934108 1.34796 -0.23297194,-0.36423401 1.306642 -0.03609687,-0.09621001 1.356922 -0.03609697,0.01114192 1.360846 -0.232972,0.17591899 1.352796 -0.03609706,0.19205392 1.350129 -0.23297207,0.37022792 1.315699 -0.23297213,0.37022785 1.315699 -0.42984713,0.54246885 1.257463 -0.42984719,0.54246878 1.257463 -0.62672219,0.70545478 1.176213 -0.62672224,0.70545471 1.176213 -0.82359724,0.85654271 1.073909 -0.8235973,0.85654258 1.073909 -1.2173473,0.99325958 0.952581 -1.21734734,0.99325944 0.952581 -1.61109734,1.11313344 0.814261 -1.61109739,1.11313315 0.814261 -2.45172239,1.21369415 0.660982 -2.45172242,1.12877086 0.793749 -3.29234739,1.26544086 0.559279 -3.29234744,-0.04746214 1.360193 -3.29234698,0.01114115 1.360846 -2.451722,0.01114144 1.360846 -1.611097,0.01114158 1.360846 -1.217347,0.01114171 1.360846 -0.823597,0.01114178 1.360846 -0.626722,0.01114185 1.360846 -0.429847,0.22408886 1.346351 -3.29234708,0.19205315 1.350129 -2.45172207,0.19205344 1.350129 -1.61109707,0.19205358 1.350129 -1.21734707,0.19205371 1.350129 -0.82359707,0.19205378 1.350129 -0.62672207,0.19205385 1.350129 -0.42984707,0.37022715 1.315699 -2.45172213,0.48697686 1.279131 -3.29234717,0.54246815 1.257463 -2.45172219,0.73194586 1.161026 -3.29234725,0.70545415 1.176213 -2.45172224,0.85654215 1.073909 -2.4517223,0.70545444 1.176213 -1.61109724,0.85654244 1.073909 -1.6110973,0.70545458 1.176213 -1.21734724,0.94835986 0.997302 -3.29234733,0.99325915 0.952581 -2.45172234,1.29257115 0.495107 -2.45172245,1.35379186 0.30199 -3.29234747,1.34861015 0.319868 -2.45172247,1.38129515 0.138456 -2.45172248,1.34861044 0.319868 -1.61109747,1.38129544 0.138456 -1.61109748,1.34861058 0.319868 -1.21734747,1.38129558 0.138456 -1.21734748,1.34861071 0.319868 -0.82359747,1.38129571 0.138456 -0.82359748,1.34861078 0.319868 -0.62672247,1.38129578 0.138456 -0.62672248,1.34861085 0.319868 -0.42984747,1.38129585 0.138456 -0.42984748,1.34861092 0.319868 -0.23297247,1.38129592 0.138456 -0.23297248,1.34306999 0.344322 -0.03609747,1.38794899 0.075294 -0.03609748,1.39011192 -0.045942 -0.23297248,1.37940099 -0.196957 -0.03609748,1.37454692 -0.230137 -0.23297248,1.33413192 -0.410888 -0.23297246,1.33413185 -0.410888 -0.42984746,1.26948085 -0.58476 -0.42984744,1.26948078 -0.58476 -0.62672244,1.18228778 -0.748898 -0.62672241,1.18228771 -0.748898 -0.82359741,1.07429271 -0.900547 -0.82359737,1.07429258 -0.900547 -1.21734737,0.94723458 -1.036952 -1.21734733,0.94723444 -1.036952 -1.61109733,0.80285544 -1.155359 -1.61109728,0.80285515 -1.155359 -2.45172228,0.64339515 -1.253139 -2.45172222,0.81882286 -1.143824 -3.29234728,0.58537286 -1.282472 -3.2923472,1.39012986 0.03301 -3.29234748,1.39011115 -0.045942 -2.45172248,1.39011144 -0.045942 -1.61109748,1.39011158 -0.045942 -1.21734748,1.39011171 -0.045942 -0.82359748,1.39011178 -0.045942 -0.62672248,1.39011185 -0.045942 -0.42984748,1.37334386 -0.238543 -3.29234748,1.37454615 -0.230137 -2.45172248,1.37454644 -0.230137 -1.61109748,1.37454658 -0.230137 -1.21734748,1.37454671 -0.230137 -0.82359748,1.37454678 -0.230137 -0.62672248,1.37454685 -0.230137 -0.42984748,1.33413115 -0.410888 -2.45172246,1.30426886 -0.501063 -3.29234745,1.26948015 -0.58476 -2.45172244,1.18533086 -0.745798 -3.29234741,1.18228715 -0.748898 -2.45172241,1.07429215 -0.900547 -2.45172237,1.18228744 -0.748898 -1.61109741,1.07429244 -0.900547 -1.61109737,1.18228758 -0.748898 -1.21734741,1.02168086 -0.962416 -3.29234735,0.94723415 -1.036952 -2.45172233,0.47201915 -1.328904 -2.45172216,0.32902486 -1.373925 -3.29234711,0.29188315 -1.38173 -2.4517221,0.10614215 -1.410695 -2.45172204,0.29188344 -1.38173 -1.6110971,0.10614244 -1.410695 -1.61109704,0.29188358 -1.38173 -1.2173471,0.10614258 -1.410695 -1.21734704,0.29188371 -1.38173 -0.8235971,0.10614271 -1.410695 -0.82359704,0.29188378 -1.38173 -0.6267221,0.10614278 -1.410695 -0.62672204,0.29188385 -1.38173 -0.4298471,0.10614285 -1.410695 -0.42984704,0.29188392 -1.38173 -0.2329721,0.10614292 -1.410695 -0.23297204,0.09623799 -1.412095 -0.03609703,-0.08204808 -1.414877 -0.23297197,-0.17622701 -1.407373 -0.03609694,-0.26943008 -1.393439 -0.23297191,-0.44315301 -1.350513 -0.03609685,-0.45247808 -1.346808 -0.23297184,-0.62813508 -1.27637 -0.23297178,-0.62813515 -1.27637 -0.42984678,-0.79339915 -1.183531 -0.42984673,-0.79339922 -1.183531 -0.62672173,-0.94526622 -1.069703 -0.62672167,-0.94526629 -1.069703 -0.82359667,-1.08073029 -0.936299 -0.82359663,-1.08073042 -0.936299 -1.21734663,-1.19693842 -0.785435 -1.21734659,-1.19693856 -0.785435 -1.61109659,-1.29223856 -0.620172 -1.61109655,-1.29223885 -0.620172 -2.45172155,-1.36529885 -0.443579 -2.45172153,-1.28058414 -0.645251 -3.29234656,-1.38242614 -0.392752 -3.29234652,0.06051886 -1.41447 -3.29234702,-0.08204885 -1.414877 -2.45172197,-0.08204856 -1.414877 -1.61109697,-0.08204842 -1.414877 -1.21734697,-0.08204829 -1.414877 -0.82359697,-0.08204822 -1.414877 -0.62672197,-0.08204815 -1.414877 -0.42984697,-0.21143914 -1.402909 -3.29234693,-0.26943085 -1.393439 -2.45172191,-0.26943056 -1.393439 -1.61109691,-0.26943042 -1.393439 -1.21734691,-0.26943029 -1.393439 -0.82359691,-0.26943022 -1.393439 -0.62672191,-0.26943015 -1.393439 -0.42984691,-0.47559614 -1.33983 -3.29234684,-0.45247885 -1.346808 -2.45172184,-0.45247856 -1.346808 -1.61109684,-0.45247842 -1.346808 -1.21734684,-0.45247829 -1.346808 -0.82359684,-0.45247822 -1.346808 -0.62672184,-0.45247815 -1.346808 -0.42984684,-0.62813585 -1.27637 -2.45172178,-0.72351114 -1.227368 -3.29234675,-0.79339985 -1.183531 -2.45172173,-0.94506514 -1.07023 -3.29234667,-0.94526685 -1.069703 -2.45172167,-1.08073085 -0.936299 -2.45172163,-0.94526656 -1.069703 -1.61109667,-1.08073056 -0.936299 -1.61109663,-0.94526642 -1.069703 -1.21734667,-1.13327314 -0.87351 -3.29234661,-1.19693885 -0.785435 -2.45172159,-1.41478785 -0.258726 -2.45172151,-1.43482514 -0.126132 -3.2923465,-1.43937685 -0.068683 -2.4517215,-1.43623414 0.146127 -3.2923465,-1.43787485 0.123303 -2.4517215,-1.41050785 0.313632 -2.45172151,-1.43787456 0.123303 -1.6110965,-1.41050756 0.313632 -1.61109651,-1.43787442 0.123303 -1.2173465,-1.41050742 0.313632 -1.21734651,-1.43787429 0.123303 -0.8235965,-1.41050729 0.313632 -0.82359651,-1.43787422 0.123303 -0.6267215,-1.41050722 0.313632 -0.62672151,-1.43787415 0.123303 -0.4298465,-1.41050715 0.313632 -0.42984651,-1.43787408 0.123303 -0.2329715,-1.41050708 0.313632 -0.23297151,-1.43852401 0.117253 -0.0360965,-1.39399501 0.386743 -0.03609652,-1.35830608 0.499072 -0.23297153,-1.29992201 0.642532 -0.03609655,-1.28231608 0.676411 -0.23297156,-1.18357708 0.84244 -0.23297159,-1.18357715 0.84244 -0.42984659,-1.06315915 0.993933 -0.42984663,-1.06315922 0.993933 -0.62672163,-0.92304222 1.127841 -0.62672168,-0.92304229 1.127841 -0.82359668,-0.76614329 1.242226 -0.82359673,-0.76614342 1.242226 -1.21734673,-0.59539342 1.335353 -1.21734679,-0.59539356 1.335353 -1.61109679,-0.41372356 1.405492 -1.61109686,-0.41372385 1.405492 -2.45172186,-0.22406485 1.450909 -2.45172192,-0.23294514 1.449399 -3.29234692,-0.02963185 1.470087 -2.45172199,0.03824086 1.471075 -3.29234701,0.16592115 1.463023 -2.45172206,0.30898286 1.442414 -3.29234711,0.35921915 1.430361 -2.45172212,0.56958286 1.364574 -3.2923472,0.54688815 1.372748 -2.45172219,0.72555615 1.29083 -2.45172225,0.54688844 1.372748 -1.61109719,0.72555644 1.29083 -1.61109725,0.54688858 1.372748 -1.21734719,0.72555658 1.29083 -1.21734725,0.54688871 1.372748 -0.82359719,0.72555671 1.29083 -0.82359725,0.54688878 1.372748 -0.62672219,0.72555678 1.29083 -0.62672225,0.54688885 1.372748 -0.42984719,0.72555685 1.29083 -0.42984725,0.54688892 1.372748 -0.23297219,0.72555692 1.29083 -0.23297225,0.55056399 1.372073 -0.03609719,0.79524699 1.250492 -0.03609728,0.89181492 1.185312 -0.23297231,1.01310999 1.086316 -0.03609735,1.04244492 1.058034 -0.23297236,1.19745999 0.884748 -0.03609741,1.17520092 0.911723 -0.23297241,1.28796392 0.749118 -0.23297245,1.28796385 0.749118 -0.42984745,1.37861585 0.572959 -0.42984748,1.37861578 0.572959 -0.62672248,1.44503778 0.385984 -0.6267225,1.44503771 0.385984 -0.8235975,1.48540471 0.191372 -0.82359751,1.48540458 0.191372 -1.21734751,1.49946058 -0.007208 -1.21734752,1.49946044 -0.007208 -1.61109752,1.48743044 -0.206272 -1.61109752,1.48743015 -0.206272 -2.45172252,1.44953815 -0.402335 -2.4517225,1.44411086 -0.424531 -3.2923475,1.38601115 -0.591911 -2.45172248,1.34671286 -0.679106 -3.29234747,1.29718815 -0.771448 -2.45172245,1.20534686 -0.911543 -3.29234742,1.18475315 -0.937568 -2.45172241,1.05119515 -1.087722 -2.45172236,1.18475344 -0.937568 -1.61109741,1.05119544 -1.087722 -1.61109736,1.18475358 -0.937568 -1.21734741,1.05119558 -1.087722 -1.21734736,1.18475371 -0.937568 -0.82359741,1.05119571 -1.087722 -0.82359736,1.18475378 -0.937568 -0.62672241,1.05119578 -1.087722 -0.62672236,1.18475385 -0.937568 -0.42984741,1.05119585 -1.087722 -0.42984736,1.18475392 -0.937568 -0.23297241,1.05119592 -1.087722 -0.23297236,1.03274499 -1.107094 -0.03609736,0.89900992 -1.219423 -0.23297231,0.81851899 -1.277097 -0.03609728,0.73069292 -1.330188 -0.23297225,0.57785099 -1.405577 -0.0360972,0.54874592 -1.417529 -0.23297219,0.35629992 -1.479351 -0.23297212,0.35629985 -1.479351 -0.42984712,0.15700685 -1.515101 -0.42984705,0.15700678 -1.515101 -0.62672205,-0.04558622 -1.524565 -0.62672198,-0.04558629 -1.524565 -0.82359698,-0.24793829 -1.50753 -0.82359691,-0.24793842 -1.50753 -1.21734691,-0.44650242 -1.463782 -1.21734685,-0.44650256 -1.463782 -1.61109685,-0.63761556 -1.393302 -1.61109678,-0.63761585 -1.393302 -2.45172178,-0.81775685 -1.297596 -2.45172172,-0.74838714 -1.338779 -3.29234674,-0.97474314 -1.187823 -3.29234666,-1.38669214 0.413361 -3.29234652,-1.35830685 0.499072 -2.45172153,-1.35830656 0.499072 -1.61109653,-1.35830642 0.499072 -1.21734653,-1.35830629 0.499072 -0.82359653,-1.35830622 0.499072 -0.62672153,-1.35830615 0.499072 -0.42984653,-1.28790114 0.667049 -3.29234655,-1.28231685 0.676411 -2.45172156,-1.28231656 0.676411 -1.61109656,-1.28231642 0.676411 -1.21734656,-1.28231629 0.676411 -0.82359656,-1.28231622 0.676411 -0.62672156,-1.28231615 0.676411 -0.42984656,-1.18357785 0.84244 -2.45172159,-1.14371714 0.897537 -3.2923466,-1.06315985 0.993933 -2.45172163,-0.95892714 1.097408 -3.29234667,-0.92304285 1.127841 -2.45172168,-0.74041314 1.259339 -3.29234674,-0.76614385 1.242226 -2.45172173,-0.59539385 1.335353 -2.45172179,-0.76614356 1.242226 -1.61109673,-0.49552914 1.378043 -3.29234683,0.81185186 1.240076 -3.29234728,0.89181415 1.185312 -2.45172231,0.89181444 1.185312 -1.61109731,0.89181458 1.185312 -1.21734731,0.89181471 1.185312 -0.82359731,0.89181478 1.185312 -0.62672231,0.89181485 1.185312 -0.42984731,1.02688386 1.073632 -3.29234736,1.04244415 1.058034 -2.45172236,1.04244444 1.058034 -1.61109736,1.04244458 1.058034 -1.21734736,1.04244471 1.058034 -0.82359736,1.04244478 1.058034 -0.62672236,1.04244485 1.058034 -0.42984736,1.17520015 0.911723 -2.45172241,1.20828186 0.870294 -3.29234742,1.28796315 0.749118 -2.45172245,1.34928086 0.637812 -3.29234747,1.37861515 0.572959 -2.45172248,1.44588486 0.382943 -3.2923475,1.44503715 0.385984 -2.4517225,1.48540415 0.191372 -2.45172251,1.44503744 0.385984 -1.6110975,1.48540444 0.191372 -1.61109751,1.44503758 0.385984 -1.2173475,1.49451186 0.115421 -3.29234752,1.49946015 -0.007208 -2.45172252,1.49388286 -0.157171 -3.29234752,1.02424186 -1.115133 -3.29234735,0.89900915 -1.219423 -2.45172231,0.89900944 -1.219423 -1.61109731,0.89900958 -1.219423 -1.21734731,0.89900971 -1.219423 -0.82359731,0.89900978 -1.219423 -0.62672231,0.89900985 -1.219423 -0.42984731,0.80978786 -1.282779 -3.29234728,0.73069215 -1.330188 -2.45172225,0.73069244 -1.330188 -1.61109725,0.73069258 -1.330188 -1.21734725,0.73069271 -1.330188 -0.82359725,0.73069278 -1.330188 -0.62672225,0.73069285 -1.330188 -0.42984725,0.56869586 -1.409416 -3.2923472,0.54874515 -1.417529 -2.45172219,0.54874544 -1.417529 -1.61109719,0.54874558 -1.417529 -1.21734719,0.54874571 -1.417529 -0.82359719,0.54874578 -1.417529 -0.62672219,0.54874585 -1.417529 -0.42984719,0.35629915 -1.479351 -2.45172212,0.30877286 -1.49099 -3.29234711,0.15700615 -1.515101 -2.45172205,0.03871486 -1.524916 -3.29234701,-0.04558685 -1.524565 -2.45172198,-0.23350914 -1.51024 -3.29234692,-0.24793885 -1.50753 -2.45172191,-0.44650285 -1.463782 -2.45172185,-0.24793856 -1.50753 -1.61109691,-0.49829514 -1.4476 -3.29234683,-1.17141314 -0.998805 -3.29234659,-1.13375185 -1.039313 -2.45172161,-0.98407585 -1.178866 -2.45172166,-0.81775656 -1.297596 -1.61109672,-0.63761542 -1.393302 -1.21734678,-0.44650229 -1.463782 -0.82359685,-0.24793822 -1.50753 -0.62672191,-0.04558615 -1.524565 -0.42984698,0.15700692 -1.515101 -0.23297205,0.31740599 -1.489084 -0.03609711,-1.26396085 -0.881142 -2.45172156,-1.33133714 -0.778618 -3.29234654,-1.37189785 -0.706587 -2.45172152,-1.45032014 -0.533234 -3.2923465,-1.45550285 -0.518762 -2.4517215,-1.52428314 -0.271187 -3.29234647,-1.52545885 -0.263699 -2.45172147,-1.55125114 0 -3.29234646,-1.52545856 -0.263699 -1.61109647,-1.55125001 0 -0.03609646,-1.52545842 -0.263699 -1.21734647,-1.52545829 -0.263699 -0.82359647,-1.45550229 -0.518762 -0.8235965,-1.45550222 -0.518762 -0.6267215,-1.37189722 -0.706587 -0.62672152,-1.37189715 -0.706587 -0.42984652,-1.26396015 -0.881142 -0.42984656,-1.26396008 -0.881142 -0.23297156,-1.13375108 -1.039313 -0.23297161,-1.16857201 -1.002056 -0.0360966,-0.97109801 -1.190742 -0.03609666,-1.52410401 -0.272126 -0.03609647,-1.52545808 -0.263699 -0.23297147,-1.52545815 -0.263699 -0.42984647,-1.52545822 -0.263699 -0.62672147,-1.45550215 -0.518762 -0.4298465,-1.45550208 -0.518762 -0.2329715,-1.44953601 -0.535291 -0.0360965,-1.37189708 -0.706587 -0.23297152,-1.32985001 -0.781095 -0.03609654,-0.74328101 -1.341552 -0.03609674,-0.81775608 -1.297596 -0.23297172,-0.98407508 -1.178866 -0.23297166,-1.13375115 -1.039313 -0.42984661,-1.26396022 -0.881142 -0.62672156,-1.37189729 -0.706587 -0.82359652,-1.45550242 -0.518762 -1.2173465,-0.63761508 -1.393302 -0.23297178,-0.49223101 -1.449603 -0.03609683,-0.44650208 -1.463782 -0.23297185,-0.22627801 -1.511265 -0.03609692,-0.24793808 -1.50753 -0.23297191,-0.04558608 -1.524565 -0.23297198,-0.24793815 -1.50753 -0.42984691,0.04684899 -1.524604 -0.03609702,1.21245999 -0.901845 -0.03609742,1.29718892 -0.771448 -0.23297245,1.29718885 -0.771448 -0.42984745,1.29718878 -0.771448 -0.62672245,1.29718871 -0.771448 -0.82359745,1.29718858 -0.771448 -1.21734745,1.29718844 -0.771448 -1.61109745,1.35255599 -0.667062 -0.03609747,1.38601192 -0.591911 -0.23297248,1.38601185 -0.591911 -0.42984748,1.38601178 -0.591911 -0.62672248,1.38601171 -0.591911 -0.82359748,1.38601158 -0.591911 -1.21734748,1.38601144 -0.591911 -1.61109748,1.44775899 -0.41136 -0.0360975,1.44953892 -0.402335 -0.2329725,1.44953885 -0.402335 -0.4298475,1.44953878 -0.402335 -0.6267225,1.44953871 -0.402335 -0.8235975,1.44953858 -0.402335 -1.2173475,1.44953844 -0.402335 -1.6110975,1.48743092 -0.206272 -0.23297252,1.49520699 -0.142236 -0.03609752,1.49946092 -0.007208 -0.23297252,1.49307499 0.130686 -0.03609752,1.48540492 0.191372 -0.23297251,1.44137299 0.398852 -0.0360975,1.44503792 0.385984 -0.2329725,1.37861592 0.572959 -0.23297248,1.44503785 0.385984 -0.4298475,1.34173299 0.653067 -0.03609746,0.35921992 1.430361 -0.23297212,0.28819799 1.446429 -0.0360971,0.16592192 1.463023 -0.23297206,0.01606699 1.471193 -0.03609701,-0.02963108 1.470087 -0.23297199,-0.25533301 1.44532 -0.03609691,-0.22406408 1.450909 -0.23297192,-0.41372308 1.405492 -0.23297186,-0.22406415 1.450909 -0.42984692,-0.41372315 1.405492 -0.42984686,-0.22406422 1.450909 -0.62672192,-0.41372322 1.405492 -0.62672186,-0.22406429 1.450909 -0.82359692,-0.41372329 1.405492 -0.82359686,-0.22406442 1.450909 -1.21734692,-0.41372342 1.405492 -1.21734686,-0.22406456 1.450909 -1.61109692,-0.51785101 1.369476 -0.03609682,-0.59539308 1.335353 -0.23297179,-0.59539315 1.335353 -0.42984679,-0.59539322 1.335353 -0.62672179,-0.59539329 1.335353 -0.82359679,-0.76114301 1.246547 -0.03609674,-0.76614308 1.242226 -0.23297173,-0.76614315 1.242226 -0.42984673,-0.76614322 1.242226 -0.62672173,-0.92304208 1.127841 -0.23297168,-0.97785101 1.080133 -0.03609666,-1.06315908 0.993933 -0.23297163,-1.15930601 0.876759 -0.0360966,-1.43937608 -0.068683 -0.2329715,-1.43162201 -0.155191 -0.0360965,-1.41478708 -0.258726 -0.23297151,-1.37340401 -0.422 -0.03609652,-1.36529808 -0.443579 -0.23297153,-1.29223808 -0.620172 -0.23297155,-1.36529815 -0.443579 -0.42984653,-1.29223815 -0.620172 -0.42984655,-1.36529822 -0.443579 -0.62672153,-1.29223822 -0.620172 -0.62672155,-1.36529829 -0.443579 -0.82359653,-1.29223829 -0.620172 -0.82359655,-1.36529842 -0.443579 -1.21734653,-1.29223842 -0.620172 -1.21734655,-1.36529856 -0.443579 -1.61109653,-1.26608001 -0.672505 -0.03609656,-1.19693808 -0.785435 -0.23297159,-1.19693815 -0.785435 -0.42984659,-1.19693822 -0.785435 -0.62672159,-1.19693829 -0.785435 -0.82359659,-1.11301701 -0.898593 -0.03609661,-1.08073008 -0.936299 -0.23297163,-1.08073015 -0.936299 -0.42984663,-1.08073022 -0.936299 -0.62672163,-0.92021301 -1.091195 -0.03609668,-0.94526608 -1.069703 -0.23297167,-0.94526615 -1.069703 -0.42984667,-0.79339908 -1.183531 -0.23297173,-0.69394701 -1.243892 -0.03609676,0.36490599 -1.364409 -0.03609713,0.47201992 -1.328904 -0.23297216,0.47201985 -1.328904 -0.42984716,0.47201978 -1.328904 -0.62672216,0.47201971 -1.328904 -0.82359716,0.47201958 -1.328904 -1.21734716,0.47201944 -1.328904 -1.61109716,0.61904099 -1.2661 -0.03609721,0.64339592 -1.253139 -0.23297222,0.64339585 -1.253139 -0.42984722,0.64339578 -1.253139 -0.62672222,0.64339571 -1.253139 -0.82359722,0.64339558 -1.253139 -1.21734722,0.64339544 -1.253139 -1.61109722,0.80285592 -1.155359 -0.23297228,0.84975699 -1.120485 -0.03609729,0.94723492 -1.036952 -0.23297233,1.04774199 -0.933302 -0.03609736,1.07429292 -0.900547 -0.23297237,1.18228792 -0.748898 -0.23297241,1.07429285 -0.900547 -0.42984737,1.18228785 -0.748898 -0.42984741,1.07429278 -0.900547 -0.62672237,1.20593699 -0.711065 -0.03609742,1.26948092 -0.58476 -0.23297244,1.31785399 -0.462687 -0.03609746,1.29257192 0.495107 -0.23297245,1.24650699 0.598963 -0.03609743,1.21369492 0.660982 -0.23297242,1.10161099 0.830021 -0.03609738,1.11313392 0.814261 -0.23297239,0.99325992 0.952581 -0.23297234,1.11313385 0.814261 -0.42984739,0.99325985 0.952581 -0.42984734,1.11313378 0.814261 -0.62672239,0.99325978 0.952581 -0.62672234,1.11313371 0.814261 -0.82359739,0.99325971 0.952581 -0.82359734,1.11313358 0.814261 -1.21734739,0.91438299 1.027711 -0.03609732,0.85654292 1.073909 -0.2329723,0.85654285 1.073909 -0.4298473,0.85654278 1.073909 -0.6267223,0.69146599 1.184827 -0.03609724,0.70545492 1.176213 -0.23297224,0.70545485 1.176213 -0.42984724,0.54246892 1.257463 -0.23297219,0.44233699 1.294547 -0.03609715,-0.51633008 1.25184 -0.23297182,-0.61626201 1.204063 -0.03609679,-0.67639708 1.169667 -0.23297177,-0.84312301 1.052773 -0.03609671,-0.82393608 1.06715 -0.23297171,-0.95666608 0.94645 -0.23297167,-0.82393615 1.06715 -0.42984671,-0.95666615 0.94645 -0.42984667,-0.82393622 1.06715 -0.62672171,-0.95666622 0.94645 -0.62672167,-0.82393629 1.06715 -0.82359671,-0.95666629 0.94645 -0.82359667,-0.82393642 1.06715 -1.21734671,-1.03455501 0.859463 -0.03609664,-1.07230708 0.809726 -0.23297163,-1.07230715 0.809726 -0.42984663,-1.07230722 0.809726 -0.62672163,-1.18348901 0.631085 -0.03609659,-1.16857808 0.659139 -0.2329716,-1.16857815 0.659139 -0.4298466,-1.24330308 0.497117 -0.23297157,-1.28305101 0.377937 -0.03609656,-1.25618001 -0.427402 -0.03609656,-1.21012208 -0.539262 -0.23297158,-1.21012215 -0.539262 -0.42984658,-1.21012222 -0.539262 -0.62672158,-1.21012229 -0.539262 -0.82359658,-1.21012242 -0.539262 -1.21734658,-1.21012256 -0.539262 -1.61109658,-1.13951301 -0.673144 -0.03609661,-1.12554608 -0.69393 -0.23297161,-1.12554615 -0.69393 -0.42984661,-1.12554622 -0.69393 -0.62672161,-1.12554629 -0.69393 -0.82359661,-1.12554642 -0.69393 -1.21734661,-1.12554656 -0.69393 -1.61109661,-1.02170808 -0.836056 -0.23297165,-0.97484301 -0.890173 -0.03609666,-0.90043308 -0.963155 -0.23297169,-0.76944901 -1.068624 -0.03609673,-0.76354608 -1.072743 -0.23297174,-0.61327208 -1.16247 -0.23297179,-0.76354615 -1.072743 -0.42984674,-0.61327215 -1.16247 -0.42984679,-0.76354622 -1.072743 -0.62672174,-0.61327222 -1.16247 -0.62672179,-0.76354629 -1.072743 -0.82359674,-0.53159801 -1.20117 -0.03609682,-0.45264208 -1.231186 -0.23297184,-0.45264215 -1.231186 -0.42984684,-0.27163501 -1.281836 -0.03609691,-0.28464008 -1.278243 -0.2329719,0.76178999 -1.049986 -0.03609726,0.84671592 -0.98064 -0.23297229,0.84671585 -0.98064 -0.42984729,0.84671578 -0.98064 -0.62672229,0.84671571 -0.98064 -0.82359729,0.84671558 -0.98064 -1.21734729,0.84671544 -0.98064 -1.61109729,0.96158299 -0.865692 -0.03609733,0.96781292 -0.858536 -0.23297234,0.96781285 -0.858536 -0.42984734,0.96781278 -0.858536 -0.62672234,0.96781271 -0.858536 -0.82359734,0.96781258 -0.858536 -1.21734734,0.96781244 -0.858536 -1.61109734,1.07092292 -0.721339 -0.23297237,1.11867499 -0.643212 -0.03609739,1.15470992 -0.571891 -0.2329724,1.22532599 -0.393261 -0.03609742,1.21817992 -0.413016 -0.23297242,1.26033692 -0.247538 -0.23297244,1.21817985 -0.413016 -0.42984742,1.26033685 -0.247538 -0.42984744,1.21817978 -0.413016 -0.62672242,1.26033678 -0.247538 -0.62672244,1.21817971 -0.413016 -0.82359742,1.27707299 -0.125927 -0.03609744,1.28018692 -0.078282 -0.23297244,1.28018685 -0.078282 -0.42984744,1.27684692 0.091803 -0.23297244,1.27122799 0.145784 -0.03609744,0.47166099 1.168068 -0.03609716,0.37468692 1.200621 -0.23297213,0.37468685 1.200621 -0.42984713,0.37468678 1.200621 -0.62672213,0.37468671 1.200621 -0.82359713,0.37468658 1.200621 -1.21734713,0.37468644 1.200621 -1.61109713,0.20868299 1.238071 -0.03609707,0.21179592 1.237575 -0.23297207,0.21179585 1.237575 -0.42984707,0.21179578 1.237575 -0.62672207,0.21179571 1.237575 -0.82359707,0.21179558 1.237575 -1.21734707,0.21179544 1.237575 -1.61109707,0.04569492 1.251966 -0.23297202,-0.06264501 1.249782 -0.03609698,-0.12049908 1.243942 -0.23297196,-0.33062501 1.202526 -0.03609689,-0.29714808 1.210881 -0.2329719,-0.46704908 1.153403 -0.23297184,-0.29714815 1.210881 -0.4298469,-0.46704915 1.153403 -0.42984684,-0.29714822 1.210881 -0.6267219,-0.46704922 1.153403 -0.62672184,-0.29714829 1.210881 -0.8235969,-0.58151701 1.098547 -0.0360968,-0.62664508 1.072455 -0.23297178,-0.62664515 1.072455 -0.42984678,-0.80415201 0.942329 -0.03609672,-0.77234108 0.969161 -0.23297173,-1.22251301 -0.025038 -0.03609658,-1.21279108 -0.135553 -0.23297158,-1.21279115 -0.135553 -0.42984658,-1.21279122 -0.135553 -0.62672158,-1.21279129 -0.135553 -0.82359658,-1.21279142 -0.135553 -1.21734658,-1.21279156 -0.135553 -1.61109658,-1.18293301 -0.294102 -0.03609659,-1.17862608 -0.307958 -0.23297159,-1.17862615 -0.307958 -0.42984659,-1.17862622 -0.307958 -0.62672159,-1.17862629 -0.307958 -0.82359659,-1.17862642 -0.307958 -1.21734659,-1.17862656 -0.307958 -1.61109659,-1.12036808 -0.473346 -0.23297161,-1.08501301 -0.547241 -0.03609662,-1.03864808 -0.628088 -0.23297164,-0.93314101 -0.772696 -0.03609668,-0.93548008 -0.768942 -0.23297168,-0.81357008 -0.893522 -0.23297172,-0.93548015 -0.768942 -0.42984668,-0.81357015 -0.893522 -0.42984672,-0.93548022 -0.768942 -0.62672168,-0.81357022 -0.893522 -0.62672172,-0.93548029 -0.768942 -0.82359668,-0.73506501 -0.95852 -0.03609675,-0.67562008 -0.999496 -0.23297177,-0.67562015 -0.999496 -0.42984677,-0.50055901 -1.095412 -0.03609683,-0.52433308 -1.08453 -0.23297182,0.55009999 -1.055426 -0.03609719,0.62861092 -1.00848 -0.23297222,0.62861085 -1.00848 -0.42984722,0.62861078 -1.00848 -0.62672222,0.62861071 -1.00848 -0.82359722,0.62861058 -1.00848 -1.21734722,0.62861044 -1.00848 -1.61109722,0.77296499 -0.900233 -0.03609727,0.76511692 -0.905991 -0.23297227,0.76511685 -0.905991 -0.42984727,0.76511678 -0.905991 -0.62672227,0.76511671 -0.905991 -0.82359727,0.76511658 -0.905991 -1.21734727,0.76511644 -0.905991 -1.61109727,0.88559992 -0.785559 -0.23297231,0.95465799 -0.698376 -0.03609733,0.98746592 -0.649527 -0.23297234,1.08530799 -0.460689 -0.03609738,1.06813992 -0.500353 -0.23297237,1.12602992 -0.341378 -0.23297239,1.06813985 -0.500353 -0.42984737,1.12602985 -0.341378 -0.42984739,1.06813978 -0.500353 -0.62672237,1.12602978 -0.341378 -0.62672239,1.06813971 -0.500353 -0.82359737,1.15815899 -0.198973 -0.0360974,1.16068492 -0.176077 -0.2329724,1.16068485 -0.176077 -0.4298474,1.17171492 -0.007887 -0.23297241,1.16889799 0.071981 -0.0360974,0.83813499 0.799618 -0.03609729,0.75812892 0.873375 -0.23297226,0.75812885 0.873375 -0.42984726,0.75812878 0.873375 -0.62672226,0.75812871 0.873375 -0.82359726,0.75812858 0.873375 -1.21734726,0.75812844 0.873375 -1.61109726,0.62614099 0.969297 -0.03609722,0.62367092 0.970707 -0.23297222,0.62367085 0.970707 -0.42984722,0.62367078 0.970707 -0.62672222,0.62367071 0.970707 -0.82359722,0.62367058 0.970707 -1.21734722,0.62367044 0.970707 -1.61109722,0.47678992 1.04715 -0.23297217,0.38079899 1.084529 -0.03609713,0.32080992 1.101833 -0.23297211,0.11498999 1.139089 -0.03609704,0.15902092 1.13396 -0.23297206,-0.00528608 1.142734 -0.232972,0.15902085 1.13396 -0.42984706,-0.00528615 1.142734 -0.429847,0.15902078 1.13396 -0.62672206,-0.00528622 1.142734 -0.626722,0.15902071 1.13396 -0.82359706,-0.15618501 1.129543 -0.03609695,-0.16875808 1.127417 -0.23297194,-0.16875815 1.127417 -0.42984694,-0.32783608 1.088453 -0.23297189,-0.41707901 1.056349 -0.03609686,-0.99923001 0.510683 -0.03609665,-1.02593008 0.450047 -0.23297164,-1.02593015 0.450047 -0.42984664,-1.02593022 0.450047 -0.62672164,-1.02593029 0.450047 -0.82359664,-1.02593042 0.450047 -1.21734664,-1.02593056 0.450047 -1.61109664,-1.08843601 0.254486 -0.03609662,-1.07768408 0.297229 -0.23297163,-1.07768415 0.297229 -0.42984663,-1.07768422 0.297229 -0.62672163,-1.07768429 0.297229 -0.82359663,-1.07768442 0.297229 -1.21734663,-1.07768456 0.297229 -1.61109663,-1.10712708 0.139006 -0.23297162,-1.11341001 -0.015174 -0.03609661,-1.11312608 -0.021467 -0.23297161,-1.09561108 -0.180683 -0.23297162,-1.11312615 -0.021467 -0.42984661,-1.09561115 -0.180683 -0.42984662,-1.11312622 -0.021467 -0.62672161,-1.09561122 -0.180683 -0.62672162,-1.11312629 -0.021467 -0.82359661,-1.07254601 -0.283276 -0.03609663,-1.05568108 -0.335493 -0.23297163,-1.05568115 -0.335493 -0.42984663,-0.99449408 -0.482836 -0.23297166,-0.96800501 -0.533384 -0.03609666,-0.35014001 -1.035802 -0.03609688,-0.27441908 -1.057092 -0.2329719,-0.27441915 -1.057092 -0.4298469,-0.27441922 -1.057092 -0.6267219,-0.27441929 -1.057092 -0.8235969,-0.27441942 -1.057092 -1.2173469,-0.27441956 -1.057092 -1.6110969,-0.08404201 -1.086263 -0.03609697,-0.11965008 -1.083363 -0.23297196,-0.11965015 -1.083363 -0.42984696,-0.11965022 -1.083363 -0.62672196,-0.11965029 -1.083363 -0.82359696,-0.11965042 -1.083363 -1.21734696,-0.11965056 -1.083363 -1.61109696,0.03688692 -1.086661 -0.23297201,0.18651299 -1.069484 -0.03609706,0.19199692 -1.067655 -0.23297207,0.34256892 -1.027098 -0.23297212,0.19199685 -1.067655 -0.42984707,0.34256885 -1.027098 -0.42984712,0.19199678 -1.067655 -0.62672207,0.34256878 -1.027098 -0.62672212,0.19199671 -1.067655 -0.82359707,0.44407299 -0.986358 -0.03609715,0.48549292 -0.965741 -0.23297217,0.48549285 -0.965741 -0.42984717,0.61763492 -0.884381 -0.23297221,0.67308199 -0.841706 -0.03609723,1.05530199 -0.14466 -0.03609737,1.05888892 -0.104723 -0.23297237,1.05888885 -0.104723 -0.42984737,1.05888878 -0.104723 -0.62672237,1.05888871 -0.104723 -0.82359737,1.05888858 -0.104723 -1.21734737,1.05888844 -0.104723 -1.61109737,1.06292499 -0.009353 -0.03609737,1.06019692 0.047935 -0.23297237,1.06019685 0.047935 -0.42984737,1.06019678 0.047935 -0.62672237,1.06019671 0.047935 -0.82359737,1.06019658 0.047935 -1.21734737,1.06019644 0.047935 -1.61109737,1.05319099 0.126161 -0.03609736,1.04005092 0.198931 -0.23297236,1.04005085 0.198931 -0.42984736,1.04005078 0.198931 -0.62672236,1.04005071 0.198931 -0.82359736,1.04005058 0.198931 -1.21734736,1.04005044 0.198931 -1.61109736,1.02627799 0.258958 -0.03609736,0.99880392 0.34516 -0.23297235,0.99880385 0.34516 -0.42984735,0.99880378 0.34516 -0.62672235,0.99880371 0.34516 -0.82359735,0.99880358 0.34516 -1.21734735,0.99880344 0.34516 -1.61109735,0.98259299 0.387213 -0.03609734,0.93683892 0.483494 -0.23297232,0.93683885 0.483494 -0.42984732,0.93683878 0.483494 -0.62672232,0.93683871 0.483494 -0.82359732,0.93683858 0.483494 -1.21734732,0.93683844 0.483494 -1.61109732,0.92264299 0.509112 -0.03609732,0.85546792 0.610891 -0.2329723,0.85546785 0.610891 -0.4298473,0.85546778 0.610891 -0.6267223,0.85546771 0.610891 -0.8235973,0.85546758 0.610891 -1.2173473,0.85546744 0.610891 -1.6110973,0.84770399 0.621984 -0.03609729,0.75695092 0.725141 -0.23297226,0.75695085 0.725141 -0.42984726,0.75695078 0.725141 -0.62672226,0.75695071 0.725141 -0.82359726,0.75695058 0.725141 -1.21734726,0.75695044 0.725141 -1.61109726,0.75886399 0.724251 -0.03609726,0.65728699 0.814417 -0.03609723,0.64357992 0.824172 -0.23297222,0.54518399 0.890469 -0.03609719,0.51764992 0.905915 -0.23297218,0.42418799 0.951344 -0.03609715,0.38148492 0.968301 -0.23297213,0.29596799 0.996083 -0.0360971,0.23803192 1.009908 -0.23297208,0.16336199 1.023658 -0.03609706,0.09041392 1.030567 -0.23297203,0.02830199 1.033701 -0.03609701,-0.05831508 1.030243 -0.23297198,-0.10725601 1.025961 -0.03609696,-0.20510608 1.008901 -0.23297193,-0.24026901 1.000577 -0.03609692,-0.34688308 0.966529 -0.23297188,-0.36880901 0.957949 -0.03609687,-0.48053008 0.903969 -0.23297183,-0.49091001 0.898613 -0.03609683,-0.60361108 0.823133 -0.23297179,-0.60379801 0.823885 -0.03609679,-0.70585201 0.734868 -0.03609676,-0.71384308 0.72599 -0.23297175,-0.79540201 0.632874 -0.03609672,-0.80894508 0.614512 -0.23297172,-0.87039301 0.520206 -0.0360967,-0.88663208 0.490693 -0.23297169,-0.92976801 0.398485 -0.03609668,-0.94512108 0.357179 -0.23297167,-0.97244201 0.26968 -0.03609666,-0.98384708 0.21698 -0.23297166,-0.99743501 0.136702 -0.03609665,-1.00240808 0.073046 -0.23297165,-1.00439901 0.001431 -0.03609665,-1.00040408 -0.071671 -0.23297165,-0.99310201 -0.133735 -0.03609666,-0.97744408 -0.214205 -0.23297166,-0.96378801 -0.265793 -0.03609667,-0.93391008 -0.351426 -0.23297168,-0.91685701 -0.392892 -0.03609668,-0.87134208 -0.48073 -0.2329717,-0.85311901 -0.512536 -0.0360967,-0.79137208 -0.599668 -0.23297173,-0.77394001 -0.62218 -0.03609673,-0.69563008 -0.705795 -0.23297176,-0.68039601 -0.720265 -0.03609676,-0.58576808 -0.796658 -0.2329718,-0.57441801 -0.804638 -0.0360968,-0.46409108 -0.870172 -0.23297184,-0.45812001 -0.873642 -0.03609684,-0.33344208 -0.9254 -0.23297188,-0.33314701 -0.926219 -0.03609688,-0.20235601 -0.961091 -0.03609693,-0.19662908 -0.9616 -0.23297193,-0.06814301 -0.977647 -0.03609698,-0.05645808 -0.978025 -0.23297198,0.06743899 -0.975537 -0.03609702,0.08424992 -0.973938 -0.23297203,0.20110199 -0.954761 -0.03609707,0.22242492 -0.949275 -0.23297208,0.33059299 -0.915692 -0.03609711,0.35534492 -0.905191 -0.23297212,0.45369199 -0.858886 -0.03609716,0.48044392 -0.84297 -0.23297217,0.56736599 -0.785707 -0.0360972,0.59516092 -0.763896 -0.23297221,0.66982199 -0.697314 -0.03609723,0.69692492 -0.669263 -0.23297224,0.75902299 -0.59532 -0.03609726,0.78340692 -0.561007 -0.23297227,0.83285299 -0.482129 -0.03609729,0.85333292 -0.441762 -0.2329723,0.89016499 -0.359437 -0.03609731,0.90564592 -0.314152 -0.23297231,0.92959299 -0.229953 -0.03609732,0.93928592 -0.180801 -0.23297233,0.95031199 -0.096425 -0.03609733,0.95319992 -0.044345 -0.23297233,0.95191999 0.039054 -0.03609733,0.94690192 0.092267 -0.23297233,0.93430899 0.173111 -0.03609732,0.92115792 0.226249 -0.23297232,0.89782699 0.303251 -0.03609731,0.87690092 0.354967 -0.2329723,0.84301299 0.427151 -0.03609729,0.81506192 0.475788 -0.23297228,0.77123899 0.541613 -0.03609727,0.73658092 0.586076 -0.23297226,0.68370799 0.644715 -0.03609724,0.64300292 0.68332 -0.23297222,0.58215599 0.734241 -0.0360972,0.53670992 0.765945 -0.23297219,0.46903599 0.808017 -0.03609716,0.42011192 0.832612 -0.23297215,0.34614299 0.864808 -0.03609712,0.29561792 0.881985 -0.2329721,0.21649899 0.903128 -0.03609707,0.16564392 0.912723 -0.23297206,0.08278399 0.9222 -0.03609703,0.03296292 0.923958 -0.23297201,-0.05263001 0.92158 -0.03609698,-0.09962808 0.916068 -0.23297197,-0.18613501 0.901237 -0.03609694,-0.22947508 0.889636 -0.23297192,-0.31534201 0.861533 -0.03609689,-0.35392008 0.845245 -0.23297188,-0.43744001 0.803215 -0.03609685,-0.47030608 0.783485 -0.23297184,-0.54935001 0.727737 -0.03609681,-0.57600508 0.705498 -0.2329718,-0.64913801 0.636331 -0.03609678,-0.66918308 0.613385 -0.23297177,-0.73413801 0.531331 -0.03609675,-0.74825808 0.509311 -0.23297174,-0.80258001 0.414941 -0.03609672,-0.81164708 0.395442 -0.23297172,-0.85303701 0.289366 -0.0360967,-0.85777008 0.273946 -0.2329717,-0.88408901 0.158034 -0.03609669,-0.88541008 0.147374 -0.23297169,-0.89514901 0.023303 -0.03609669,0.65600099 -0.549577 -0.03609723,0.71907992 -0.46013 -0.23297225,0.71907985 -0.46013 -0.42984725,0.71907978 -0.46013 -0.62672225,0.71907971 -0.46013 -0.82359725,0.71907958 -0.46013 -1.21734725,0.71907944 -0.46013 -1.61109725,0.73202799 -0.438289 -0.03609725,0.77514292 -0.351377 -0.23297227,0.77514285 -0.351377 -0.42984727,0.77514278 -0.351377 -0.62672227,0.77514271 -0.351377 -0.82359727,0.77514258 -0.351377 -1.21734727,0.77514244 -0.351377 -1.61109727,0.78966499 -0.316066 -0.03609727,0.81486092 -0.236016 -0.23297228,0.81486085 -0.236016 -0.42984728,0.81486078 -0.236016 -0.62672228,0.81486071 -0.236016 -0.82359728,0.81486058 -0.236016 -1.21734728,0.82710499 -0.186576 -0.03609729,0.83784792 -0.116513 -0.23297229,0.83784785 -0.116513 -0.42984729,0.83784778 -0.116513 -0.62672229,0.83784771 -0.116513 -0.82359729,0.84350499 -0.052638 -0.03609729,0.84372092 0.004665 -0.23297229,0.84372085 0.004665 -0.42984729,0.84372078 0.004665 -0.62672229,0.83832399 0.082234 -0.03609729,0.83209492 0.12505 -0.23297229,0.83209485 0.12505 -0.42984729,0.81167799 0.21432 -0.03609728,0.80294892 0.242026 -0.23297228,0.76405199 0.340726 -0.03609726,-0.25807001 0.766259 -0.03609691,-0.34925208 0.726021 -0.23297188,-0.34925215 0.726021 -0.42984688,-0.34925222 0.726021 -0.62672188,-0.34925229 0.726021 -0.82359688,-0.34925242 0.726021 -1.21734688,-0.34925256 0.726021 -1.61109688,-0.38046301 0.709821 -0.03609687,-0.44858108 0.666267 -0.23297184,-0.44858115 0.666267 -0.42984684,-0.44858122 0.666267 -0.62672184,-0.44858129 0.666267 -0.82359684,-0.44858142 0.666267 -1.21734684,-0.44858156 0.666267 -1.61109684,-0.49164801 0.633853 -0.03609683,-0.53798108 0.593078 -0.23297181,-0.53798115 0.593078 -0.42984681,-0.53798122 0.593078 -0.62672181,-0.53798129 0.593078 -0.82359681,-0.53798142 0.593078 -1.21734681,-0.53798156 0.593078 -1.61109681,-0.58874301 0.540189 -0.0360968,-0.61535908 0.507797 -0.23297179,-0.61535915 0.507797 -0.42984679,-0.61535922 0.507797 -0.62672179,-0.61535929 0.507797 -0.82359679,-0.61535942 0.507797 -1.21734679,-0.61535956 0.507797 -1.61109679,-0.66854501 0.431835 -0.03609677,-0.67942808 0.412543 -0.23297176,-0.67942815 0.412543 -0.42984676,-0.67942822 0.412543 -0.62672176,-0.67942829 0.412543 -0.82359676,-0.67942842 0.412543 -1.21734676,-0.67942856 0.412543 -1.61109676,-0.72911401 0.311285 -0.03609675,-0.72926908 0.309479 -0.23297175,-0.72926915 0.309479 -0.42984675,-0.72926922 0.309479 -0.62672175,-0.72926929 0.309479 -0.82359675,-0.72926942 0.309479 -1.21734675,-0.76396408 0.200766 -0.23297174,-0.76833701 0.182558 -0.03609673,-0.78259708 0.088566 -0.23297173,-0.78519101 0.048811 -0.03609673,-0.78448508 -0.024771 -0.23297173,-0.77903501 -0.085695 -0.03609673,-0.77004108 -0.136837 -0.23297173,-0.74999901 -0.217156 -0.03609674,-0.04944701 -0.759599 -0.03609698,0.03562192 -0.758159 -0.23297201,0.03562185 -0.758159 -0.42984701,0.03562178 -0.758159 -0.62672201,0.03562171 -0.758159 -0.82359701,0.03562158 -0.758159 -1.21734701,0.03562144 -0.758159 -1.61109701,0.08492899 -0.753683 -0.03609703,0.14363292 -0.742962 -0.23297205,0.14363285 -0.742962 -0.42984705,0.14363278 -0.742962 -0.62672205,0.14363271 -0.742962 -0.82359705,0.14363258 -0.742962 -1.21734705,0.14363244 -0.742962 -1.61109705,0.21620899 -0.724091 -0.03609707,0.24807492 -0.712792 -0.23297209,0.24807485 -0.712792 -0.42984709,0.24807478 -0.712792 -0.62672209,0.24807471 -0.712792 -0.82359709,0.24807458 -0.712792 -1.21734709,0.34015599 -0.671656 -0.03609712,0.34675292 -0.668093 -0.23297212,0.34675285 -0.668093 -0.42984712,0.34675278 -0.668093 -0.62672212,0.34675271 -0.668093 -0.82359712,0.43745092 -0.609547 -0.23297215,0.45266899 -0.598042 -0.03609716,0.51845292 -0.538743 -0.23297218,0.55032399 -0.505353 -0.03609719,0.58843092 -0.457437 -0.2329722,0.62957899 -0.396839 -0.03609722,0.62308899 0.370766 -0.03609722,0.58328192 0.426978 -0.2329722,0.58328185 0.426978 -0.4298472,0.58328178 0.426978 -0.6267222,0.58328171 0.426978 -0.8235972,0.58328158 0.426978 -1.2173472,0.58328144 0.426978 -1.6110972,0.54107399 0.477439 -0.03609719,0.51414092 0.504221 -0.23297218,0.51414085 0.504221 -0.42984718,0.51414078 0.504221 -0.62672218,0.51414071 0.504221 -0.82359718,0.51414058 0.504221 -1.21734718,0.51414044 0.504221 -1.61109718,0.44087799 0.566816 -0.03609715,0.43508092 0.57072 -0.23297215,0.43508085 0.57072 -0.42984715,0.43508078 0.57072 -0.62672215,0.43508071 0.57072 -0.82359715,0.43508058 0.57072 -1.21734715,0.43508044 0.57072 -1.61109715,0.34762792 0.624994 -0.23297212,0.32555499 0.63604 -0.03609711,0.25347992 0.665648 -0.23297209,0.19952699 0.682326 -0.03609707,0.15479492 0.692137 -0.23297205,0.06684699 0.704079 -0.03609702,0.05366592 0.704361 -0.23297202,-0.04781808 0.702222 -0.23297198,0.05366585 0.704361 -0.42984702,-0.04781815 0.702222 -0.42984698,0.05366578 0.704361 -0.62672202,-0.06734901 0.700341 -0.03609698,-0.14757108 0.685624 -0.23297195,-0.19853901 0.671132 -0.03609693,-0.64921001 0.208019 -0.03609678,-0.66516108 0.138249 -0.23297177,-0.66516115 0.138249 -0.42984677,-0.66516122 0.138249 -0.62672177,-0.66516129 0.138249 -0.82359677,-0.66516142 0.138249 -1.21734677,-0.66516156 0.138249 -1.61109677,-0.67393801 0.076015 -0.03609677,-0.67580208 0.040924 -0.23297177,-0.67580215 0.040924 -0.42984677,-0.67580222 0.040924 -0.62672177,-0.67580229 0.040924 -0.82359677,-0.67580242 0.040924 -1.21734677,-0.67580256 0.040924 -1.61109677,-0.67225401 -0.058103 -0.03609677,-0.67241308 -0.056539 -0.23297177,-0.67241315 -0.056539 -0.42984677,-0.67241322 -0.056539 -0.62672177,-0.67241329 -0.056539 -0.82359677,-0.67241342 -0.056539 -1.21734677,-0.67241356 -0.056539 -1.61109677,-0.65478508 -0.152075 -0.23297177,-0.64409201 -0.189398 -0.03609678,-0.62359908 -0.243683 -0.23297178,-0.59052201 -0.312309 -0.0360968,-0.57989708 -0.329672 -0.2329718,-0.51340901 -0.422222 -0.03609682,-0.52472208 -0.408358 -0.23297182,-0.45911808 -0.47806 -0.23297184,-0.52472215 -0.408358 -0.42984682,-0.41601201 -0.514284 -0.03609686,0.09043199 -0.642321 -0.03609703,0.15582592 -0.62762 -0.23297205,0.15582585 -0.62762 -0.42984705,0.15582578 -0.62762 -0.62672205,0.15582571 -0.62762 -0.82359705,0.15582558 -0.62762 -1.21734705,0.15582544 -0.62762 -1.61109705,0.21984499 -0.606818 -0.03609708,0.24334992 -0.596623 -0.23297208,0.24334985 -0.596623 -0.42984708,0.24334978 -0.596623 -0.62672208,0.24334971 -0.596623 -0.82359708,0.24334958 -0.596623 -1.21734708,0.24334944 -0.596623 -1.61109708,0.33884399 -0.545457 -0.03609712,0.32532592 -0.553772 -0.23297211,0.32532585 -0.553772 -0.42984711,0.32532578 -0.553772 -0.62672211,0.32532571 -0.553772 -0.82359711,0.32532558 -0.553772 -1.21734711,0.32532544 -0.553772 -1.61109711,0.40002392 -0.499865 -0.23297214,0.44267399 -0.460533 -0.03609715,0.46571792 -0.435818 -0.23297216,0.52629099 -0.355968 -0.03609718,0.52116792 -0.363204 -0.23297218,0.56560892 -0.283738 -0.2329722,0.52116785 -0.363204 -0.42984718,0.56560885 -0.283738 -0.4298472,0.52116778 -0.363204 -0.62672218,0.56560878 -0.283738 -0.6267222,0.52116771 -0.363204 -0.82359718,0.58612599 -0.236013 -0.0360972,0.59829192 -0.199132 -0.23297221,0.59829185 -0.199132 -0.42984721,0.61920499 -0.106232 -0.03609721,0.61846392 -0.111097 -0.23297221,0.37168399 0.481956 -0.03609713,0.34415792 0.500215 -0.23297212,0.34415785 0.500215 -0.42984712,0.34415778 0.500215 -0.62672212,0.34415771 0.500215 -0.82359712,0.34415758 0.500215 -1.21734712,0.34415744 0.500215 -1.61109712,0.25511399 0.547941 -0.03609709,0.26931492 0.541349 -0.23297209,0.26931485 0.541349 -0.42984709,0.26931478 0.541349 -0.62672209,0.26931471 0.541349 -0.82359709,0.26931458 0.541349 -1.21734709,0.26931444 0.541349 -1.61109709,0.18979692 0.571482 -0.23297207,0.12708699 0.586539 -0.03609704,0.10711592 0.589785 -0.23297204,0.02304192 0.596033 -0.23297201,0.10711585 0.589785 -0.42984704,0.02304185 0.596033 -0.42984701,0.10711578 0.589785 -0.62672204,0.02304178 0.596033 -0.62672201,0.10711571 0.589785 -0.82359704,0.02304171 0.596033 -0.82359701,0.10711558 0.589785 -1.21734704,-0.00641701 0.595794 -0.036097,-0.06077508 0.59052 -0.23297198,-0.06077515 0.59052 -0.42984698,-0.06077522 0.59052 -0.62672198,-0.13860601 0.575011 -0.03609695,-0.14270908 0.573556 -0.23297195,-0.14270915 0.573556 -0.42984695,-0.22113208 0.545453 -0.23297192,-0.26259101 0.525138 -0.03609691,-0.52548201 0.231549 -0.03609682,-0.54061308 0.189309 -0.23297181,-0.54061315 0.189309 -0.42984681,-0.54061322 0.189309 -0.62672181,-0.54061329 0.189309 -0.82359681,-0.54061342 0.189309 -1.21734681,-0.54061356 0.189309 -1.61109681,-0.56073201 0.102628 -0.03609681,-0.55922308 0.110638 -0.23297181,-0.55922315 0.110638 -0.42984681,-0.55922322 0.110638 -0.62672181,-0.55922329 0.110638 -0.82359681,-0.55922342 0.110638 -1.21734681,-0.55922356 0.110638 -1.61109681,-0.56659608 0.030451 -0.2329718,-0.56509001 -0.030849 -0.0360968,-0.56283708 -0.049668 -0.23297181,-0.54805408 -0.128136 -0.23297181,-0.56283715 -0.049668 -0.42984681,-0.54805415 -0.128136 -0.42984681,-0.56283722 -0.049668 -0.62672181,-0.54805422 -0.128136 -0.62672181,-0.56283729 -0.049668 -0.82359681,-0.53808601 -0.1618 -0.03609681,-0.52235808 -0.203366 -0.23297182,-0.52235815 -0.203366 -0.42984682,-0.48112301 -0.282481 -0.03609683,-0.48624808 -0.273757 -0.23297183,-0.11313508 -0.532471 -0.23297196,-0.03633501 -0.541286 -0.03609699,-0.03686108 -0.540914 -0.23297199,0.03949892 -0.538725 -0.23297201,-0.03686115 -0.540914 -0.42984699,0.03949885 -0.538725 -0.42984701,-0.03686122 -0.540914 -0.62672199,0.03949878 -0.538725 -0.62672201,-0.03686129 -0.540914 -0.82359699,0.03949871 -0.538725 -0.82359701,-0.03686142 -0.540914 -1.21734699,0.03949858 -0.538725 -1.21734701,-0.03686156 -0.540914 -1.61109699,0.03949844 -0.538725 -1.61109701,0.09657599 -0.529933 -0.03609703,0.11442992 -0.525824 -0.23297204,0.11442985 -0.525824 -0.42984704,0.11442978 -0.525824 -0.62672204,0.11442971 -0.525824 -0.82359704,0.11442958 -0.525824 -1.21734704,0.18635292 -0.502336 -0.23297206,0.22258299 -0.486243 -0.03609708,0.25391792 -0.469059 -0.23297209,0.33390899 -0.412602 -0.03609712,0.31596492 -0.426915 -0.23297211,0.37133192 -0.376826 -0.23297213,0.31596485 -0.426915 -0.42984711,0.50910499 0.067848 -0.03609718,0.50303692 0.09783 -0.23297217,0.50303685 0.09783 -0.42984717,0.50303678 0.09783 -0.62672217,0.50303671 0.09783 -0.82359717,0.50303658 0.09783 -1.21734717,0.50303644 0.09783 -1.61109717,0.49370499 0.132897 -0.03609717,0.48178992 0.166462 -0.23297217,0.48178985 0.166462 -0.42984717,0.48178978 0.166462 -0.62672217,0.48178971 0.166462 -0.82359717,0.48178958 0.166462 -1.21734717,0.48178944 0.166462 -1.61109717,0.46998799 0.19521 -0.03609716,0.45133792 0.231192 -0.23297216,0.45133785 0.231192 -0.42984716,0.45133778 0.231192 -0.62672216,0.45133771 0.231192 -0.82359716,0.45133758 0.231192 -1.21734716,0.45133744 0.231192 -1.61109716,0.43825899 0.253932 -0.03609715,0.41241992 0.290817 -0.23297214,0.41241985 0.290817 -0.42984714,0.41241978 0.290817 -0.62672214,0.41241971 0.290817 -0.82359714,0.41241958 0.290817 -1.21734714,0.41241944 0.290817 -1.61109714,0.39900699 0.308013 -0.03609714,0.36577492 0.344133 -0.23297213,0.36577485 0.344133 -0.42984713,0.36577478 0.344133 -0.62672213,0.36577471 0.344133 -0.82359713,0.36577458 0.344133 -1.21734713,0.36577444 0.344133 -1.61109713,0.35305199 0.356287 -0.03609712,0.31220692 0.389942 -0.23297211,0.31220685 0.389942 -0.42984711,0.31220678 0.389942 -0.62672211,0.31220671 0.389942 -0.82359711,0.31220658 0.389942 -1.21734711,0.31220644 0.389942 -1.61109711,0.30101399 0.398067 -0.0360971,0.25295092 0.427417 -0.23297209,0.25295085 0.427417 -0.42984709,0.25295078 0.427417 -0.62672209,0.25295071 0.427417 -0.82359709,0.25295058 0.427417 -1.21734709,0.25295044 0.427417 -1.61109709,0.24381399 0.432529 -0.03609708,0.18933492 0.456139 -0.23297207,0.18933485 0.456139 -0.42984707,0.18933478 0.456139 -0.62672207,0.18933471 0.456139 -0.82359707,0.18933458 0.456139 -1.21734707,0.18933444 0.456139 -1.61109707,0.18264199 0.458933 -0.03609706,0.12267592 0.47571 -0.23297204,0.12267585 0.47571 -0.42984704,0.12267578 0.47571 -0.62672204,0.12267571 0.47571 -0.82359704,0.12267558 0.47571 -1.21734704,0.12267544 0.47571 -1.61109704,0.11834899 0.476871 -0.03609704,0.05429492 0.485728 -0.23297202,0.05429485 0.485728 -0.42984702,0.05429478 0.485728 -0.62672202,0.05429471 0.485728 -0.82359702,0.05429458 0.485728 -1.21734702,0.05429444 0.485728 -1.61109702,0.05222999 0.485914 -0.03609702,-0.01446208 0.485818 -0.23297199,-0.01446215 0.485818 -0.42984699,-0.01446222 0.485818 -0.62672199,-0.01446229 0.485818 -0.82359699,-0.01446242 0.485818 -1.21734699,-0.01446256 0.485818 -1.61109699,-0.01439501 0.485864 -0.036097,-0.08049501 0.476676 -0.03609697,-0.08214508 0.47609 -0.23297197,-0.14462101 0.458501 -0.03609695,-0.14750408 0.457091 -0.23297195,-0.20557501 0.431659 -0.03609693,-0.20931708 0.429379 -0.23297193,-0.26233201 0.396528 -0.03609691,-0.26636308 0.393518 -0.23297191,-0.31352501 0.353898 -0.03609689,-0.31741808 0.350086 -0.23297189,-0.35822001 0.304521 -0.03609688,-0.36143508 0.300042 -0.23297187,-0.39557201 0.249226 -0.03609686,-0.39783308 0.244592 -0.23297186,-0.42463601 0.189339 -0.03609685,-0.42608408 0.184935 -0.23297185,-0.44488301 0.12589 -0.03609685,-0.44566108 0.122269 -0.23297185,-0.45583901 0.060158 -0.03609684,0.22519899 -0.358456 -0.03609708,0.22687992 -0.357187 -0.23297208,0.22687985 -0.357187 -0.42984708,0.22687978 -0.357187 -0.62672208,0.22687971 -0.357187 -0.82359708,0.22687958 -0.357187 -1.21734708,0.22687944 -0.357187 -1.61109708,0.27318292 -0.32 -0.23297209,0.27695899 -0.316829 -0.0360971,0.31366192 -0.276975 -0.23297211,0.32149799 -0.267544 -0.03609711,0.34760692 -0.22904 -0.23297212,0.35764299 -0.211788 -0.03609712,0.37430792 -0.177126 -0.23297213,0.38437999 -0.151006 -0.03609713,0.39310692 -0.122241 -0.23297214,0.40098799 -0.086638 -0.03609714,0.40382692 -0.065593 -0.23297214,0.40692399 -0.020525 -0.03609714,0.17364192 0.344949 -0.23297206,0.16798499 0.347441 -0.03609706,0.12261892 0.363198 -0.23297204,0.10490699 0.367943 -0.03609704,0.06985792 0.374076 -0.23297202,0.03927799 0.377215 -0.03609701,0.01642492 0.377537 -0.23297201,-0.02696201 0.3749 -0.03609699,-0.03661608 0.373536 -0.23297199,-0.09175101 0.360982 -0.03609697,-0.08818608 0.362043 -0.23297197,-0.13721208 0.34338 -0.23297195,-0.08818615 0.362043 -0.42984697,-0.13721215 0.34338 -0.42984695,-0.08818622 0.362043 -0.62672197,-0.15303601 0.335812 -0.03609695,-0.18285808 0.318189 -0.23297194,-0.20884001 0.300098 -0.03609693,-0.34852201 0.012395 -0.03609688,-0.34847608 0.019821 -0.23297188,-0.34847615 0.019821 -0.42984688,-0.34847622 0.019821 -0.62672188,-0.34847629 0.019821 -0.82359688,-0.34847642 0.019821 -1.21734688,-0.34847656 0.019821 -1.61109688,-0.34540008 -0.029463 -0.23297188,-0.34131101 -0.053389 -0.03609688,-0.33530408 -0.077413 -0.23297188,-0.32175101 -0.116574 -0.03609689,-0.31866608 -0.123147 -0.23297189,-0.29600308 -0.165856 -0.2329719,-0.31866615 -0.123147 -0.42984689,-0.29600315 -0.165856 -0.4298469,-0.31866622 -0.123147 -0.62672189,-0.29600322 -0.165856 -0.6267219,-0.31866629 -0.123147 -0.82359689,-0.29600329 -0.165856 -0.8235969,-0.31866642 -0.123147 -1.21734689,-0.29600342 -0.165856 -1.2173469,-0.31866656 -0.123147 -1.61109689,-0.28926401 -0.176592 -0.0360969,-0.26783408 -0.204728 -0.23297191,-0.26783415 -0.204728 -0.42984691,-0.26783422 -0.204728 -0.62672191,-0.26783429 -0.204728 -0.82359691,-0.24847701 -0.225923 -0.03609691,-0.23468008 -0.238954 -0.23297192,-0.23468015 -0.238954 -0.42984692,-0.23468022 -0.238954 -0.62672192,-0.19734301 -0.26782 -0.03609693,-0.19721508 -0.267787 -0.23297193,-0.19721515 -0.267787 -0.42984693,-0.15634708 -0.290864 -0.23297195,-0.13896901 -0.298793 -0.03609695,0.11826799 -0.293882 -0.03609704,0.11000392 -0.297315 -0.23297204,0.11000385 -0.297315 -0.42984704,0.11000378 -0.297315 -0.62672204,0.11000371 -0.297315 -0.82359704,0.11000358 -0.297315 -1.21734704,0.11000344 -0.297315 -1.61109704,0.14967592 -0.277052 -0.23297205,0.17496799 -0.260105 -0.03609706,0.18580492 -0.251603 -0.23297206,0.22328599 -0.215162 -0.03609708,0.21760192 -0.221442 -0.23297208,0.24455392 -0.187338 -0.23297208,0.21760185 -0.221442 -0.42984708,0.24455385 -0.187338 -0.42984708,0.21760178 -0.221442 -0.62672208,0.24455378 -0.187338 -0.62672208,0.21760171 -0.221442 -0.82359708,0.26091999 -0.160985 -0.03609709,0.26633792 -0.15009 -0.23297209,0.26633785 -0.15009 -0.42984709,0.28600099 -0.099977 -0.0360971,0.28262892 -0.110492 -0.2329721,0.25505492 0.134718 -0.23297209,0.24377999 0.151745 -0.03609708,0.23055292 0.168747 -0.23297208,0.19954399 0.200449 -0.03609707,0.20153892 0.198478 -0.23297207,0.16879792 0.223481 -0.23297206,0.20153885 0.198478 -0.42984707,0.16879785 0.223481 -0.42984706,0.20153878 0.198478 -0.62672207,0.16879778 0.223481 -0.62672206,0.20153871 0.198478 -0.82359707,0.16879771 0.223481 -0.82359706,0.20153858 0.198478 -1.21734707,0.16879758 0.223481 -1.21734706,0.20153844 0.198478 -1.61109707,0.14519499 0.237531 -0.03609705,0.13311092 0.243334 -0.23297205,0.13311085 0.243334 -0.42984705,0.13311078 0.243334 -0.62672205,0.13311071 0.243334 -0.82359705,0.08367099 0.260731 -0.03609703,0.09525892 0.257614 -0.23297203,0.09525885 0.257614 -0.42984703,0.09525878 0.257614 -0.62672203,0.05607592 0.265948 -0.23297202,0.01838899 0.268531 -0.03609701,0.01647492 0.268356 -0.23297201,-0.16272701 0.195807 -0.03609694,-0.18452908 0.171664 -0.23297194,-0.18452915 0.171664 -0.42984694,-0.18452922 0.171664 -0.62672194,-0.18452929 0.171664 -0.82359694,-0.18452942 0.171664 -1.21734694,-0.18452956 0.171664 -1.61109694,-0.20246401 0.146545 -0.03609693,-0.20561108 0.141138 -0.23297193,-0.20561115 0.141138 -0.42984693,-0.20561122 0.141138 -0.62672193,-0.20561129 0.141138 -0.82359693,-0.20561142 0.141138 -1.21734693,-0.20561156 0.141138 -1.61109693,-0.22180308 0.108185 -0.23297192,-0.22860501 0.088907 -0.03609692,-0.23271608 0.073548 -0.23297192,-0.22991201 0.084503 -0.03609692,-0.23833308 0.038051 -0.23297192,-0.23933401 0.02193 -0.03609692,-0.23875308 0.00246 -0.23297192,-0.23317901 -0.036818 -0.03609692,-0.23407708 -0.032458 -0.23297192,-0.22987401 -0.04945 -0.03609692,-0.15730601 -0.161586 -0.03609695,-0.14334708 -0.172393 -0.23297195,-0.14334715 -0.172393 -0.42984695,-0.14334722 -0.172393 -0.62672195,-0.14334729 -0.172393 -0.82359695,-0.14334742 -0.172393 -1.21734695,-0.14334756 -0.172393 -1.61109695,-0.11138501 -0.191603 -0.03609696,-0.11525008 -0.18966 -0.23297196,-0.11525015 -0.18966 -0.42984696,-0.11525022 -0.18966 -0.62672196,-0.11525029 -0.18966 -0.82359696,-0.11525042 -0.18966 -1.21734696,-0.11525056 -0.18966 -1.61109696,-0.08524108 -0.202329 -0.23297197,-0.05951501 -0.209433 -0.03609698,-0.05404908 -0.210349 -0.23297198,-0.03852401 -0.212747 -0.03609699,-0.02237108 -0.213739 -0.23297199,0.01630399 -0.211605 -0.03609701,0.00909892 -0.212518 -0.232972,0.03966092 -0.206706 -0.23297201,0.00909885 -0.212518 -0.429847,0.06509899 -0.198056 -0.03609702,0.16233099 -0.113726 -0.03609706,0.15826792 -0.12037 -0.23297205,0.15826785 -0.12037 -0.42984705,0.15826778 -0.12037 -0.62672205,0.15826771 -0.12037 -0.82359705,0.15826758 -0.12037 -1.21734705,0.15826744 -0.12037 -1.61109705,0.17188392 -0.09495 -0.23297206,0.17668999 -0.08339 -0.03609706,0.18149592 -0.068145 -0.23297206,0.18745299 -0.038227 -0.03609706,0.18706092 -0.040573 -0.23297206,0.18853592 -0.012853 -0.23297207,0.18706085 -0.040573 -0.42984706,0.18853585 -0.012853 -0.42984707,0.18706078 -0.040573 -0.62672206,0.18853578 -0.012853 -0.62672207,0.18706071 -0.040573 -0.82359706,0.18686199 0.008183 -0.03609706,0.18588392 0.014392 -0.23297206,0.18588385 0.014392 -0.42984706,0.17789799 0.044695 -0.03609706,0.17925092 0.040535 -0.23297206,0.05065599 0.156427 -0.03609702,0.05323192 0.155799 -0.23297202,0.05323185 0.155799 -0.42984702,0.05323178 0.155799 -0.62672202,0.05323171 0.155799 -0.82359702,0.05323158 0.155799 -1.21734702,0.05323144 0.155799 -1.61109702,0.02944292 0.159192 -0.23297201,0.01278199 0.15941 -0.036097,0.00580292 0.158962 -0.232972,-0.01402301 0.156019 -0.036097,-0.01714008 0.155234 -0.23297199,-0.03983701 0.148049 -0.03609699,-0.03894908 0.148286 -0.23297199,-0.05920408 0.1384 -0.23297198,-0.03894915 0.148286 -0.42984699,-0.05920415 0.1384 -0.42984698,-0.03894922 0.148286 -0.62672199,-0.05920422 0.1384 -0.62672198,-0.03894929 0.148286 -0.82359699,-0.07292701 0.129407 -0.03609697,-0.07748208 0.125859 -0.23297197,-0.07748215 0.125859 -0.42984697,-0.09336608 0.110962 -0.23297197,-0.10019501 0.102989 -0.03609697,-0.12894508 -0.002497 -0.23297196,-0.12635201 -0.015485 -0.03609696,-0.12894515 -0.002497 -0.42984696,-0.11975615 -0.034341 -0.42984696,-0.12894522 -0.002497 -0.62672196,-0.11975622 -0.034341 -0.62672196,-0.12894529 -0.002497 -0.82359696,-0.11975629 -0.034341 -0.82359696,-0.12894542 -0.002497 -1.21734696,-0.11975642 -0.034341 -1.21734696,-0.12894556 -0.002497 -1.61109696,-0.11975656 -0.034341 -1.61109696,-0.11975608 -0.034341 -0.23297196,-0.11563901 -0.04302 -0.03609696,-0.11219701 -0.049071 -0.03609696,-0.10330215 -0.061817 -0.42984696,-0.10330208 -0.061817 -0.23297196,-0.09392301 -0.072268 -0.03609697,-0.07048101 -0.090246 -0.03609698,-0.08106308 -0.083192 -0.23297197,-0.08106315 -0.083192 -0.42984697,-0.10330222 -0.061817 -0.62672196,-0.04729401 -0.100442 -0.03609698,-0.05504208 -0.097664 -0.23297198,-0.05504215 -0.097664 -0.42984698,-0.08106322 -0.083192 -0.62672197,-0.10330229 -0.061817 -0.82359696,-0.02726508 -0.104642 -0.23297199,-0.02240201 -0.105091 -0.03609699,-0.00648601 -0.104958 -0.036097,0.00922499 -0.102396 -0.036097,0.00020692 -0.104093 -0.232972,-0.02726515 -0.104642 -0.42984699,0.03285499 -0.093318 -0.03609701,0.02560092 -0.096827 -0.23297201,0.02560085 -0.096827 -0.42984701,0.00020685 -0.104093 -0.429847,0.00020678 -0.104093 -0.626722,-0.02726522 -0.104642 -0.62672199,-0.02726529 -0.104642 -0.82359699,-0.05504229 -0.097664 -0.82359698,-0.05504242 -0.097664 -1.21734698,-0.08106342 -0.083192 -1.21734697,-0.08106356 -0.083192 -1.61109697,-0.10330256 -0.061817 -1.61109696,0.05019899 -0.081291 -0.03609702,0.04722192 -0.083761 -0.23297202,0.04722185 -0.083761 -0.42984702,0.02560078 -0.096827 -0.62672201,0.00020671 -0.104093 -0.823597,-0.02726542 -0.104642 -1.21734699,-0.05504256 -0.097664 -1.61109698,0.06385292 -0.066283 -0.23297202,0.06438199 -0.065673 -0.03609702,0.07449799 -0.04715 -0.03609703,0.07490992 -0.046047 -0.23297203,0.07973499 -0.026725 -0.03609703,0.07992492 -0.024729 -0.23297203,0.08020199 -0.012508 -0.03609703,0.07992485 -0.024729 -0.42984703,0.07916185 -0.003951 -0.42984703,0.07992478 -0.024729 -0.62672203,0.07916178 -0.003951 -0.62672203,0.07992471 -0.024729 -0.82359703,0.07916171 -0.003951 -0.82359703,0.07992458 -0.024729 -1.21734703,0.07916192 -0.003951 -0.23297203,0.07332278 0.014888 -0.62672203,0.06075299 0.033244 -0.03609702,0.04002399 0.047578 -0.03609701,0.03541085 0.049292 -0.42984701,0.03541078 0.049292 -0.62672201,0.03541071 0.049292 -0.82359701,0.01525099 0.051913 -0.03609701,0.00467471 0.05008 -0.823597,0.00467478 0.05008 -0.626722,-0.00492201 0.046178 -0.036097,0.00467485 0.05008 -0.429847,0.00467492 0.05008 -0.232972,0.00282099 0.049542 -0.036097,0.03541092 0.049292 -0.23297201,0.02789099 0.051173 -0.03609701,-0.01189001 0.041403 -0.036097,-0.01712622 0.036013 -0.62672199,-0.01712629 0.036013 -0.82359699,0.00467458 0.05008 -1.217347,0.03541058 0.049292 -1.21734701,0.03541044 0.049292 -1.61109701,0.06322944 0.030466 -1.61109702,0.06322915 0.030466 -2.45172202,0.07332215 0.014888 -2.45172203,0.06544692 0.027802 -3.12969302,0.07215392 0.017265 -3.12962102,-0.01771501 0.035342 -0.03609699,-0.01712608 0.036013 -0.23297199,-0.01712615 0.036013 -0.42984699,-0.02207801 0.028116 -0.03609699,-0.02492629 0.016174 -0.82359699,-0.01712642 0.036013 -1.21734699,-0.02492642 0.016174 -1.21734699,-0.01712656 0.036013 -1.61109699,-0.02492656 0.016174 -1.61109699,-0.01712685 0.036013 -2.45172199,-0.02492685 0.016174 -2.45172199,-0.02237408 0.027445 -3.12502999,-0.02421408 0.02178 -3.12356199,-0.02495508 0.015941 -3.12183899,-0.02451508 0.010181 -3.11984299,-0.02285408 0.004752 -3.11755099,-0.02000108 0 -3.11496399,-0.02228001 0.003549 -0.03609699,-0.02000001 0 -0.03609699,-0.02455401 0.020043 -0.03609699,-0.02492615 0.016174 -0.42984699,-0.02492622 0.016174 -0.62672199,-0.02385801 0.007478 -0.03609699,-0.02492608 0.016174 -0.23297199,-0.02495701 0.015833 -0.03609699,-0.02473801 0.011605 -0.03609699,-0.01954208 0.032762 -3.12626199,-0.01584408 0.037583 -3.12728499,-0.01142408 0.041791 -3.128115,-0.00639608 0.04533 -3.128779,0.00467415 0.05008 -2.451722,0.00467444 0.05008 -1.611097,-0.00091508 0.048131 -3.129292,0.01097292 0.051467 -3.129946,0.02333992 0.051786 -3.13021501,0.03541015 0.049292 -2.45172201,0.03550192 0.049262 -3.13022201,0.04683892 0.044187 -3.13007402,0.05694092 0.036899 -3.12987002,0.07689292 0.005725 -3.12971603,0.07916115 -0.003951 -2.45172203,0.07332244 0.014888 -1.61109703,0.07961592 -0.006491 -3.13002703,0.08030692 -0.018955 -3.13058603,-1.45550256 -0.518762 -1.6110965,-1.37189756 -0.706587 -1.61109652,-1.37189742 -0.706587 -1.21734652,-1.26396056 -0.881142 -1.61109656,-1.26396042 -0.881142 -1.21734656,-1.26396029 -0.881142 -0.82359656,-1.13375156 -1.039313 -1.61109661,-1.13375142 -1.039313 -1.21734661,-1.13375129 -1.039313 -0.82359661,-1.13375122 -1.039313 -0.62672161,-0.98407556 -1.178866 -1.61109666,-0.98407542 -1.178866 -1.21734666,-0.98407529 -1.178866 -0.82359666,-0.98407522 -1.178866 -0.62672166,-0.98407515 -1.178866 -0.42984666,-0.04558656 -1.524565 -1.61109698,-0.04558642 -1.524565 -1.21734698,0.15700644 -1.515101 -1.61109705,0.15700658 -1.515101 -1.21734705,0.15700671 -1.515101 -0.82359705,0.35629944 -1.479351 -1.61109712,0.35629958 -1.479351 -1.21734712,0.35629971 -1.479351 -0.82359712,0.35629978 -1.479351 -0.62672212,1.37861544 0.572959 -1.61109748,1.37861558 0.572959 -1.21734748,1.37861571 0.572959 -0.82359748,1.28796344 0.749118 -1.61109745,1.28796358 0.749118 -1.21734745,1.28796371 0.749118 -0.82359745,1.28796378 0.749118 -0.62672245,1.17520044 0.911723 -1.61109741,1.17520058 0.911723 -1.21734741,1.17520071 0.911723 -0.82359741,1.17520078 0.911723 -0.62672241,1.17520085 0.911723 -0.42984741,0.35921944 1.430361 -1.61109712,0.35921958 1.430361 -1.21734712,0.35921971 1.430361 -0.82359712,0.35921978 1.430361 -0.62672212,0.35921985 1.430361 -0.42984712,0.16592144 1.463023 -1.61109706,0.16592158 1.463023 -1.21734706,0.16592171 1.463023 -0.82359706,0.16592178 1.463023 -0.62672206,0.16592185 1.463023 -0.42984706,-0.02963156 1.470087 -1.61109699,-0.02963142 1.470087 -1.21734699,-0.02963129 1.470087 -0.82359699,-0.02963122 1.470087 -0.62672199,-0.02963115 1.470087 -0.42984699,-0.92304256 1.127841 -1.61109668,-0.92304242 1.127841 -1.21734668,-1.06315956 0.993933 -1.61109663,-1.06315942 0.993933 -1.21734663,-1.06315929 0.993933 -0.82359663,-1.18357756 0.84244 -1.61109659,-1.18357742 0.84244 -1.21734659,-1.18357729 0.84244 -0.82359659,-1.18357722 0.84244 -0.62672159,-1.43937656 -0.068683 -1.6110965,-1.43937642 -0.068683 -1.2173465,-1.43937629 -0.068683 -0.8235965,-1.43937622 -0.068683 -0.6267215,-1.43937615 -0.068683 -0.4298465,-1.41478756 -0.258726 -1.61109651,-1.41478742 -0.258726 -1.21734651,-1.41478729 -0.258726 -0.82359651,-1.41478722 -0.258726 -0.62672151,-1.41478715 -0.258726 -0.42984651,-0.79339956 -1.183531 -1.61109673,-0.79339942 -1.183531 -1.21734673,-0.79339929 -1.183531 -0.82359673,-0.62813556 -1.27637 -1.61109678,-0.62813542 -1.27637 -1.21734678,-0.62813529 -1.27637 -0.82359678,-0.62813522 -1.27637 -0.62672178,1.26948044 -0.58476 -1.61109744,1.26948058 -0.58476 -1.21734744,1.26948071 -0.58476 -0.82359744,1.33413144 -0.410888 -1.61109746,1.33413158 -0.410888 -1.21734746,1.33413171 -0.410888 -0.82359746,1.33413178 -0.410888 -0.62672246,1.29257144 0.495107 -1.61109745,1.29257158 0.495107 -1.21734745,1.29257171 0.495107 -0.82359745,1.29257178 0.495107 -0.62672245,1.29257185 0.495107 -0.42984745,1.21369444 0.660982 -1.61109742,1.21369458 0.660982 -1.21734742,1.21369471 0.660982 -0.82359742,1.21369478 0.660982 -0.62672242,1.21369485 0.660982 -0.42984742,0.54246844 1.257463 -1.61109719,0.54246858 1.257463 -1.21734719,0.54246871 1.257463 -0.82359719,0.37022744 1.315699 -1.61109713,0.37022758 1.315699 -1.21734713,0.37022771 1.315699 -0.82359713,0.37022778 1.315699 -0.62672213,-0.51633056 1.25184 -1.61109682,-0.51633042 1.25184 -1.21734682,-0.51633029 1.25184 -0.82359682,-0.51633022 1.25184 -0.62672182,-0.51633015 1.25184 -0.42984682,-0.67639756 1.169667 -1.61109677,-0.67639742 1.169667 -1.21734677,-0.67639729 1.169667 -0.82359677,-0.67639722 1.169667 -0.62672177,-0.67639715 1.169667 -0.42984677,-1.24330356 0.497117 -1.61109657,-1.24330342 0.497117 -1.21734657,-1.24330329 0.497117 -0.82359657,-1.29551356 0.326852 -1.61109655,-1.29551342 0.326852 -1.21734655,-1.29551329 0.326852 -0.82359655,-1.29551322 0.326852 -0.62672155,-1.02170856 -0.836056 -1.61109665,-1.02170842 -0.836056 -1.21734665,-1.02170829 -0.836056 -0.82359665,-1.02170822 -0.836056 -0.62672165,-1.02170815 -0.836056 -0.42984665,-0.11225056 -1.302991 -1.61109696,-0.11225042 -1.302991 -1.21734696,-0.11225029 -1.302991 -0.82359696,0.06154444 -1.304783 -1.61109702,0.06154458 -1.304783 -1.21734702,0.06154471 -1.304783 -0.82359702,0.06154478 -1.304783 -0.62672202,1.07092244 -0.721339 -1.61109737,1.07092258 -0.721339 -1.21734737,1.07092271 -0.721339 -0.82359737,1.07092278 -0.721339 -0.62672237,1.07092285 -0.721339 -0.42984737,1.04611744 0.720989 -1.61109736,1.04611758 0.720989 -1.21734736,1.04611771 0.720989 -0.82359736,1.04611778 0.720989 -0.62672236,0.04569444 1.251966 -1.61109702,0.04569458 1.251966 -1.21734702,0.04569471 1.251966 -0.82359702,0.04569478 1.251966 -0.62672202,0.04569485 1.251966 -0.42984702,-0.90115856 0.846029 -1.61109669,-0.90115842 0.846029 -1.21734669,-0.90115829 0.846029 -0.82359669,-0.90115822 0.846029 -0.62672169,-1.01103456 0.7061 -1.61109665,-1.01103442 0.7061 -1.21734665,-1.01103429 0.7061 -0.82359665,-1.01103422 0.7061 -0.62672165,-1.01103415 0.7061 -0.42984665,-1.12036856 -0.473346 -1.61109661,-1.12036842 -0.473346 -1.21734661,-1.12036829 -0.473346 -0.82359661,-1.12036822 -0.473346 -0.62672161,-1.12036815 -0.473346 -0.42984661,-0.19386356 -1.183807 -1.61109693,-0.19386342 -1.183807 -1.21734693,-0.19386329 -1.183807 -0.82359693,-0.19386322 -1.183807 -0.62672193,-0.19386315 -1.183807 -0.42984693,0.88559944 -0.785559 -1.61109731,0.88559958 -0.785559 -1.21734731,0.88559971 -0.785559 -0.82359731,0.88559978 -0.785559 -0.62672231,0.88559985 -0.785559 -0.42984731,1.15872844 0.159755 -1.6110974,1.15872858 0.159755 -1.2173474,1.15872871 0.159755 -0.8235974,1.15872878 0.159755 -0.6267224,1.12141944 0.323345 -1.61109739,1.12141958 0.323345 -1.21734739,1.12141971 0.323345 -0.82359739,1.12141978 0.323345 -0.62672239,1.12141985 0.323345 -0.42984739,0.47678944 1.04715 -1.61109717,0.47678958 1.04715 -1.21734717,0.47678971 1.04715 -0.82359717,0.47678978 1.04715 -0.62672217,0.47678985 1.04715 -0.42984717,-0.47947956 1.027367 -1.61109683,-0.47947942 1.027367 -1.21734683,-0.47947929 1.027367 -0.82359683,-0.47947922 1.027367 -0.62672183,-0.62072556 0.945721 -1.61109678,-0.62072542 0.945721 -1.21734678,-0.62072529 0.945721 -0.82359678,-0.62072522 0.945721 -0.62672178,-0.62072515 0.945721 -0.42984678,-0.91320756 -0.619648 -1.61109668,-0.91320742 -0.619648 -1.21734668,-0.91320729 -0.619648 -0.82359668,-0.91320722 -0.619648 -0.62672168,-0.81303856 -0.742849 -1.61109672,-0.81303842 -0.742849 -1.21734672,-0.81303829 -0.742849 -0.82359672,-0.81303822 -0.742849 -0.62672172,-0.81303815 -0.742849 -0.42984672,0.73610644 -0.784791 -1.61109725,0.73610658 -0.784791 -1.21734725,0.73610671 -0.784791 -0.82359725,0.73610678 -0.784791 -0.62672225,0.83896844 -0.669555 -1.61109729,0.83896858 -0.669555 -1.21734729,0.83896871 -0.669555 -0.82359729,0.83896878 -0.669555 -0.62672229,0.83896885 -0.669555 -0.42984729,0.64357944 0.824172 -1.61109722,0.64357958 0.824172 -1.21734722,0.64357971 0.824172 -0.82359722,0.64357978 0.824172 -0.62672222,0.64357985 0.824172 -0.42984722,0.51764944 0.905915 -1.61109718,0.51764958 0.905915 -1.21734718,0.51764971 0.905915 -0.82359718,0.51764978 0.905915 -0.62672218,0.51764985 0.905915 -0.42984718,0.38148444 0.968301 -1.61109713,0.38148458 0.968301 -1.21734713,0.38148471 0.968301 -0.82359713,0.38148478 0.968301 -0.62672213,0.38148485 0.968301 -0.42984713,0.23803144 1.009908 -1.61109708,0.23803158 1.009908 -1.21734708,0.23803171 1.009908 -0.82359708,0.23803178 1.009908 -0.62672208,0.23803185 1.009908 -0.42984708,0.09041344 1.030567 -1.61109703,0.09041358 1.030567 -1.21734703,0.09041371 1.030567 -0.82359703,0.09041378 1.030567 -0.62672203,0.09041385 1.030567 -0.42984703,-0.05831556 1.030243 -1.61109698,-0.05831542 1.030243 -1.21734698,-0.05831529 1.030243 -0.82359698,-0.05831522 1.030243 -0.62672198,-0.05831515 1.030243 -0.42984698,-0.20510656 1.008901 -1.61109693,-0.20510642 1.008901 -1.21734693,-0.20510629 1.008901 -0.82359693,-0.20510622 1.008901 -0.62672193,-0.20510615 1.008901 -0.42984693,-0.34688356 0.966529 -1.61109688,-0.34688342 0.966529 -1.21734688,-0.34688329 0.966529 -0.82359688,-0.34688322 0.966529 -0.62672188,-0.34688315 0.966529 -0.42984688,-0.48053056 0.903969 -1.61109683,-0.48053042 0.903969 -1.21734683,-0.48053029 0.903969 -0.82359683,-0.48053022 0.903969 -0.62672183,-0.48053015 0.903969 -0.42984683,-0.60361156 0.823133 -1.61109679,-0.60361142 0.823133 -1.21734679,-0.60361129 0.823133 -0.82359679,-0.60361122 0.823133 -0.62672179,-0.60361115 0.823133 -0.42984679,-0.71384356 0.72599 -1.61109675,-0.71384342 0.72599 -1.21734675,-0.71384329 0.72599 -0.82359675,-0.71384322 0.72599 -0.62672175,-0.71384315 0.72599 -0.42984675,-0.80894556 0.614512 -1.61109672,-0.80894542 0.614512 -1.21734672,-0.80894529 0.614512 -0.82359672,-0.80894522 0.614512 -0.62672172,-0.80894515 0.614512 -0.42984672,-0.88663256 0.490693 -1.61109669,-0.88663242 0.490693 -1.21734669,-0.88663229 0.490693 -0.82359669,-0.88663222 0.490693 -0.62672169,-0.88663215 0.490693 -0.42984669,-0.94512156 0.357179 -1.61109667,-0.94512142 0.357179 -1.21734667,-0.94512129 0.357179 -0.82359667,-0.94512122 0.357179 -0.62672167,-0.94512115 0.357179 -0.42984667,-0.98384756 0.21698 -1.61109666,-0.98384742 0.21698 -1.21734666,-0.98384729 0.21698 -0.82359666,-0.98384722 0.21698 -0.62672166,-0.98384715 0.21698 -0.42984666,-1.00240856 0.073046 -1.61109665,-1.00240842 0.073046 -1.21734665,-1.00240829 0.073046 -0.82359665,-1.00240822 0.073046 -0.62672165,-1.00240815 0.073046 -0.42984665,-1.00040456 -0.071671 -1.61109665,-1.00040442 -0.071671 -1.21734665,-1.00040429 -0.071671 -0.82359665,-1.00040422 -0.071671 -0.62672165,-1.00040415 -0.071671 -0.42984665,-0.97744456 -0.214205 -1.61109666,-0.97744442 -0.214205 -1.21734666,-0.97744429 -0.214205 -0.82359666,-0.97744422 -0.214205 -0.62672166,-0.97744415 -0.214205 -0.42984666,-0.93391056 -0.351426 -1.61109668,-0.93391042 -0.351426 -1.21734668,-0.93391029 -0.351426 -0.82359668,-0.93391022 -0.351426 -0.62672168,-0.93391015 -0.351426 -0.42984668,-0.87134256 -0.48073 -1.6110967,-0.87134242 -0.48073 -1.2173467,-0.87134229 -0.48073 -0.8235967,-0.87134222 -0.48073 -0.6267217,-0.87134215 -0.48073 -0.4298467,-0.79137256 -0.599668 -1.61109673,-0.79137242 -0.599668 -1.21734673,-0.79137229 -0.599668 -0.82359673,-0.79137222 -0.599668 -0.62672173,-0.79137215 -0.599668 -0.42984673,-0.69563056 -0.705795 -1.61109676,-0.69563042 -0.705795 -1.21734676,-0.69563029 -0.705795 -0.82359676,-0.69563022 -0.705795 -0.62672176,-0.69563015 -0.705795 -0.42984676,-0.58576856 -0.796658 -1.6110968,-0.58576842 -0.796658 -1.2173468,-0.58576829 -0.796658 -0.8235968,-0.58576822 -0.796658 -0.6267218,-0.58576815 -0.796658 -0.4298468,-0.46409156 -0.870172 -1.61109684,-0.46409142 -0.870172 -1.21734684,-0.46409129 -0.870172 -0.82359684,-0.46409122 -0.870172 -0.62672184,-0.46409115 -0.870172 -0.42984684,-0.33344256 -0.9254 -1.61109688,-0.33344242 -0.9254 -1.21734688,-0.33344229 -0.9254 -0.82359688,-0.33344222 -0.9254 -0.62672188,-0.33344215 -0.9254 -0.42984688,-0.19662956 -0.9616 -1.61109693,-0.19662942 -0.9616 -1.21734693,-0.19662929 -0.9616 -0.82359693,-0.19662922 -0.9616 -0.62672193,-0.19662915 -0.9616 -0.42984693,-0.05645856 -0.978025 -1.61109698,-0.05645842 -0.978025 -1.21734698,-0.05645829 -0.978025 -0.82359698,-0.05645822 -0.978025 -0.62672198,-0.05645815 -0.978025 -0.42984698,0.08424944 -0.973938 -1.61109703,0.08424958 -0.973938 -1.21734703,0.08424971 -0.973938 -0.82359703,0.08424978 -0.973938 -0.62672203,0.08424985 -0.973938 -0.42984703,0.22242444 -0.949275 -1.61109708,0.22242458 -0.949275 -1.21734708,0.22242471 -0.949275 -0.82359708,0.22242478 -0.949275 -0.62672208,0.22242485 -0.949275 -0.42984708,0.35534444 -0.905191 -1.61109712,0.35534458 -0.905191 -1.21734712,0.35534471 -0.905191 -0.82359712,0.35534478 -0.905191 -0.62672212,0.35534485 -0.905191 -0.42984712,0.48044344 -0.84297 -1.61109717,0.48044358 -0.84297 -1.21734717,0.48044371 -0.84297 -0.82359717,0.48044378 -0.84297 -0.62672217,0.48044385 -0.84297 -0.42984717,0.59516044 -0.763896 -1.61109721,0.59516058 -0.763896 -1.21734721,0.59516071 -0.763896 -0.82359721,0.59516078 -0.763896 -0.62672221,0.59516085 -0.763896 -0.42984721,0.69692444 -0.669263 -1.61109724,0.69692458 -0.669263 -1.21734724,0.69692471 -0.669263 -0.82359724,0.69692478 -0.669263 -0.62672224,0.69692485 -0.669263 -0.42984724,0.78340644 -0.561007 -1.61109727,0.78340658 -0.561007 -1.21734727,0.78340671 -0.561007 -0.82359727,0.78340678 -0.561007 -0.62672227,0.78340685 -0.561007 -0.42984727,0.85333244 -0.441762 -1.6110973,0.85333258 -0.441762 -1.2173473,0.85333271 -0.441762 -0.8235973,0.85333278 -0.441762 -0.6267223,0.85333285 -0.441762 -0.4298473,0.90564544 -0.314152 -1.61109731,0.90564558 -0.314152 -1.21734731,0.90564571 -0.314152 -0.82359731,0.90564578 -0.314152 -0.62672231,0.90564585 -0.314152 -0.42984731,0.93928544 -0.180801 -1.61109733,0.93928558 -0.180801 -1.21734733,0.93928571 -0.180801 -0.82359733,0.93928578 -0.180801 -0.62672233,0.93928585 -0.180801 -0.42984733,0.95319944 -0.044345 -1.61109733,0.95319958 -0.044345 -1.21734733,0.95319971 -0.044345 -0.82359733,0.95319978 -0.044345 -0.62672233,0.95319985 -0.044345 -0.42984733,0.94690144 0.092267 -1.61109733,0.94690158 0.092267 -1.21734733,0.94690171 0.092267 -0.82359733,0.94690178 0.092267 -0.62672233,0.94690185 0.092267 -0.42984733,0.92115744 0.226249 -1.61109732,0.92115758 0.226249 -1.21734732,0.92115771 0.226249 -0.82359732,0.92115778 0.226249 -0.62672232,0.92115785 0.226249 -0.42984732,0.87690044 0.354967 -1.6110973,0.87690058 0.354967 -1.2173473,0.87690071 0.354967 -0.8235973,0.87690078 0.354967 -0.6267223,0.87690085 0.354967 -0.4298473,0.81506144 0.475788 -1.61109728,0.81506158 0.475788 -1.21734728,0.81506171 0.475788 -0.82359728,0.81506178 0.475788 -0.62672228,0.81506185 0.475788 -0.42984728,0.73658044 0.586076 -1.61109726,0.73658058 0.586076 -1.21734726,0.73658071 0.586076 -0.82359726,0.73658078 0.586076 -0.62672226,0.73658085 0.586076 -0.42984726,0.64300244 0.68332 -1.61109722,0.64300258 0.68332 -1.21734722,0.64300271 0.68332 -0.82359722,0.64300278 0.68332 -0.62672222,0.64300285 0.68332 -0.42984722,0.53670944 0.765945 -1.61109719,0.53670958 0.765945 -1.21734719,0.53670971 0.765945 -0.82359719,0.53670978 0.765945 -0.62672219,0.53670985 0.765945 -0.42984719,0.42011144 0.832612 -1.61109715,0.42011158 0.832612 -1.21734715,0.42011171 0.832612 -0.82359715,0.42011178 0.832612 -0.62672215,0.42011185 0.832612 -0.42984715,0.29561744 0.881985 -1.6110971,0.29561758 0.881985 -1.2173471,0.29561771 0.881985 -0.8235971,0.29561778 0.881985 -0.6267221,0.29561785 0.881985 -0.4298471,0.16564344 0.912723 -1.61109706,0.16564358 0.912723 -1.21734706,0.16564371 0.912723 -0.82359706,0.16564378 0.912723 -0.62672206,0.16564385 0.912723 -0.42984706,0.03296244 0.923958 -1.61109701,0.03296258 0.923958 -1.21734701,0.03296271 0.923958 -0.82359701,0.03296278 0.923958 -0.62672201,0.03296285 0.923958 -0.42984701,-0.09962856 0.916068 -1.61109697,-0.09962842 0.916068 -1.21734697,-0.09962829 0.916068 -0.82359697,-0.09962822 0.916068 -0.62672197,-0.09962815 0.916068 -0.42984697,-0.22947556 0.889636 -1.61109692,-0.22947542 0.889636 -1.21734692,-0.22947529 0.889636 -0.82359692,-0.22947522 0.889636 -0.62672192,-0.22947515 0.889636 -0.42984692,-0.35392056 0.845245 -1.61109688,-0.35392042 0.845245 -1.21734688,-0.35392029 0.845245 -0.82359688,-0.35392022 0.845245 -0.62672188,-0.35392015 0.845245 -0.42984688,-0.47030656 0.783485 -1.61109684,-0.47030642 0.783485 -1.21734684,-0.47030629 0.783485 -0.82359684,-0.47030622 0.783485 -0.62672184,-0.47030615 0.783485 -0.42984684,-0.57600556 0.705498 -1.6110968,-0.57600542 0.705498 -1.2173468,-0.57600529 0.705498 -0.8235968,-0.57600522 0.705498 -0.6267218,-0.57600515 0.705498 -0.4298468,-0.81164756 0.395442 -1.61109672,-0.85777056 0.273946 -1.6110967,-0.88541056 0.147374 -1.61109669,-0.89456856 0.01848 -1.61109669,0.84372044 0.004665 -1.61109729,0.83209444 0.12505 -1.61109729,0.80294844 0.242026 -1.61109728,0.75739544 0.353265 -1.61109726,0.69676044 0.456693 -1.61109724,-0.78259756 0.088566 -1.61109673,-0.78448556 -0.024771 -1.61109673,-0.78448542 -0.024771 -1.21734673,-0.77004156 -0.136837 -1.61109673,-0.77004142 -0.136837 -1.21734673,-0.77004129 -0.136837 -0.82359673,-0.73999756 -0.245438 -1.61109674,-0.73999742 -0.245438 -1.21734674,-0.73999729 -0.245438 -0.82359674,-0.73999722 -0.245438 -0.62672174,-0.69508656 -0.348383 -1.61109676,-0.69508642 -0.348383 -1.21734676,-0.69508629 -0.348383 -0.82359676,-0.69508622 -0.348383 -0.62672176,-0.69508615 -0.348383 -0.42984676,0.51845244 -0.538743 -1.61109718,0.51845258 -0.538743 -1.21734718,0.58843044 -0.457437 -1.6110972,0.58843058 -0.457437 -1.2173472,0.58843071 -0.457437 -0.8235972,0.64605444 -0.367386 -1.61109722,0.64605458 -0.367386 -1.21734722,0.64605471 -0.367386 -0.82359722,0.64605478 -0.367386 -0.62672222,0.68999844 -0.270343 -1.61109724,0.68999858 -0.270343 -1.21734724,0.68999871 -0.270343 -0.82359724,0.68999878 -0.270343 -0.62672224,0.68999885 -0.270343 -0.42984724,0.34762744 0.624994 -1.61109712,0.34762758 0.624994 -1.21734712,0.34762771 0.624994 -0.82359712,0.34762778 0.624994 -0.62672212,0.34762785 0.624994 -0.42984712,-0.14757156 0.685624 -1.61109695,-0.14757142 0.685624 -1.21734695,-0.14757129 0.685624 -0.82359695,-0.24343756 0.654635 -1.61109692,-0.24343742 0.654635 -1.21734692,-0.24343729 0.654635 -0.82359692,-0.24343722 0.654635 -0.62672192,-0.33346256 0.610241 -1.61109688,-0.33346242 0.610241 -1.21734688,-0.33346229 0.610241 -0.82359688,-0.33346222 0.610241 -0.62672188,-0.33346215 0.610241 -0.42984688,-0.45911856 -0.47806 -1.61109684,-0.45911842 -0.47806 -1.21734684,-0.45911829 -0.47806 -0.82359684,-0.38426356 -0.537122 -1.61109687,-0.38426342 -0.537122 -1.21734687,-0.38426329 -0.537122 -0.82359687,-0.38426322 -0.537122 -0.62672187,-0.30195456 -0.584495 -1.6110969,-0.30195442 -0.584495 -1.2173469,-0.30195429 -0.584495 -0.8235969,-0.30195422 -0.584495 -0.6267219,-0.30195415 -0.584495 -0.4298469,0.40002344 -0.499865 -1.61109714,0.40002358 -0.499865 -1.21734714,0.40002371 -0.499865 -0.82359714,0.40002378 -0.499865 -0.62672214,0.40002385 -0.499865 -0.42984714,0.61933244 0.067933 -1.61109721,0.61933258 0.067933 -1.21734721,0.61933271 0.067933 -0.82359721,0.61933278 0.067933 -0.62672221,0.60067544 0.155207 -1.61109721,0.60067558 0.155207 -1.21734721,0.60067571 0.155207 -0.82359721,0.60067578 0.155207 -0.62672221,0.60067585 0.155207 -0.42984721,0.18979644 0.571482 -1.61109707,0.18979658 0.571482 -1.21734707,0.18979671 0.571482 -0.82359707,0.18979678 0.571482 -0.62672207,0.18979685 0.571482 -0.42984707,-0.29440356 0.506556 -1.6110969,-0.29440342 0.506556 -1.2173469,-0.29440329 0.506556 -0.8235969,-0.29440322 0.506556 -0.6267219,-0.36101856 0.457762 -1.61109687,-0.36101842 0.457762 -1.21734687,-0.36101829 0.457762 -0.82359687,-0.36101822 0.457762 -0.62672187,-0.36101815 0.457762 -0.42984687,-0.38708556 -0.395328 -1.61109687,-0.38708542 -0.395328 -1.21734687,-0.38708529 -0.395328 -0.82359687,-0.38708522 -0.395328 -0.62672187,-0.38708515 -0.395328 -0.42984687,-0.11313556 -0.532471 -1.61109696,-0.11313542 -0.532471 -1.21734696,-0.11313529 -0.532471 -0.82359696,-0.11313522 -0.532471 -0.62672196,-0.11313515 -0.532471 -0.42984696,0.48653044 -0.189056 -1.61109717,0.48653058 -0.189056 -1.21734717,0.48653071 -0.189056 -0.82359717,0.48653078 -0.189056 -0.62672217,0.48653085 -0.189056 -0.42984717,-0.08214556 0.47609 -1.61109697,-0.08214542 0.47609 -1.21734697,-0.08214529 0.47609 -0.82359697,-0.08214522 0.47609 -0.62672197,-0.08214515 0.47609 -0.42984697,-0.14750456 0.457091 -1.61109695,-0.14750442 0.457091 -1.21734695,-0.14750429 0.457091 -0.82359695,-0.14750422 0.457091 -0.62672195,-0.14750415 0.457091 -0.42984695,-0.20931756 0.429379 -1.61109693,-0.20931742 0.429379 -1.21734693,-0.20931729 0.429379 -0.82359693,-0.20931722 0.429379 -0.62672193,-0.20931715 0.429379 -0.42984693,-0.26636356 0.393518 -1.61109691,-0.26636342 0.393518 -1.21734691,-0.26636329 0.393518 -0.82359691,-0.26636322 0.393518 -0.62672191,-0.26636315 0.393518 -0.42984691,0.27318244 -0.32 -1.61109709,0.27318258 -0.32 -1.21734709,0.27318271 -0.32 -0.82359709,0.27318278 -0.32 -0.62672209,0.27318285 -0.32 -0.42984709,0.37430744 -0.177126 -1.61109713,0.39310644 -0.122241 -1.61109714,0.40382644 -0.065593 -1.61109714,0.17364144 0.344949 -1.61109706,0.17364158 0.344949 -1.21734706,0.17364171 0.344949 -0.82359706,0.17364178 0.344949 -0.62672206,0.17364185 0.344949 -0.42984706,0.12261844 0.363198 -1.61109704,0.12261858 0.363198 -1.21734704,0.12261871 0.363198 -0.82359704,0.12261878 0.363198 -0.62672204,0.12261885 0.363198 -0.42984704,0.06985744 0.374076 -1.61109702,0.06985758 0.374076 -1.21734702,0.06985771 0.374076 -0.82359702,0.06985778 0.374076 -0.62672202,0.06985785 0.374076 -0.42984702,-0.08818656 0.362043 -1.61109697,-0.13721256 0.34338 -1.61109695,-0.13721242 0.34338 -1.21734695,-0.18285856 0.318189 -1.61109694,-0.18285842 0.318189 -1.21734694,-0.18285829 0.318189 -0.82359694,-0.22432556 0.287123 -1.61109692,-0.22432542 0.287123 -1.21734692,-0.22432529 0.287123 -0.82359692,-0.22432522 0.287123 -0.62672192,-0.34540056 -0.029463 -1.61109688,-0.34540042 -0.029463 -1.21734688,-0.34540029 -0.029463 -0.82359688,-0.34540022 -0.029463 -0.62672188,-0.34540015 -0.029463 -0.42984688,-0.33530456 -0.077413 -1.61109688,-0.33530442 -0.077413 -1.21734688,-0.33530429 -0.077413 -0.82359688,-0.33530422 -0.077413 -0.62672188,-0.33530415 -0.077413 -0.42984688,-0.15634756 -0.290864 -1.61109695,-0.15634742 -0.290864 -1.21734695,-0.15634729 -0.290864 -0.82359695,-0.11296856 -0.307934 -1.61109696,-0.11296842 -0.307934 -1.21734696,-0.11296829 -0.307934 -0.82359696,-0.11296822 -0.307934 -0.62672196,0.14967544 -0.277052 -1.61109705,0.14967558 -0.277052 -1.21734705,0.14967571 -0.277052 -0.82359705,0.14967578 -0.277052 -0.62672205,0.14967585 -0.277052 -0.42984705,0.28262844 -0.110492 -1.6110971,0.28262858 -0.110492 -1.2173471,0.28262871 -0.110492 -0.8235971,0.29310444 -0.06934 -1.6110971,0.29310458 -0.06934 -1.2173471,0.29310471 -0.06934 -0.8235971,0.29310478 -0.06934 -0.6267221,0.25505444 0.134718 -1.61109709,0.25505458 0.134718 -1.21734709,0.25505471 0.134718 -0.82359709,0.25505478 0.134718 -0.62672209,0.25505485 0.134718 -0.42984709,0.23055244 0.168747 -1.61109708,0.23055258 0.168747 -1.21734708,0.23055271 0.168747 -0.82359708,0.23055278 0.168747 -0.62672208,0.23055285 0.168747 -0.42984708,-0.02271256 0.265035 -1.61109699,-0.02271242 0.265035 -1.21734699,-0.02271229 0.265035 -0.82359699,-0.23833356 0.038051 -1.61109692,-0.23875356 0.00246 -1.61109692,-0.02237156 -0.213739 -1.61109699,0.00909844 -0.212518 -1.611097,0.00909858 -0.212518 -1.217347,0.03966044 -0.206706 -1.61109701,0.03966058 -0.206706 -1.21734701,0.03966071 -0.206706 -0.82359701,0.17188344 -0.09495 -1.61109706,0.17188358 -0.09495 -1.21734706,0.17188371 -0.09495 -0.82359706,0.17188378 -0.09495 -0.62672206,0.17188385 -0.09495 -0.42984706,0.18853544 -0.012853 -1.61109707,0.15546044 0.087601 -1.61109705,0.15546058 0.087601 -1.21734705,0.15546071 0.087601 -0.82359705,0.15546078 0.087601 -0.62672205,0.15546085 0.087601 -0.42984705,0.13902844 0.107613 -1.61109705,0.13902858 0.107613 -1.21734705,0.13902871 0.107613 -0.82359705,0.13902878 0.107613 -0.62672205,0.13902885 0.107613 -0.42984705,0.02944244 0.159192 -1.61109701,0.02944258 0.159192 -1.21734701,0.02944271 0.159192 -0.82359701,0.02944278 0.159192 -0.62672201,0.02944285 0.159192 -0.42984701,0.00580244 0.158962 -1.611097,0.00580258 0.158962 -1.217347,0.00580271 0.158962 -0.823597,0.00580278 0.158962 -0.626722,0.00580285 0.158962 -0.429847,-0.10657956 0.094149 -1.61109696,-0.10657942 0.094149 -1.21734696,-0.10657929 0.094149 -0.82359696,-0.10657922 0.094149 -0.62672196,-0.11700456 0.075885 -1.61109696,-0.11700442 0.075885 -1.21734696,-0.11700429 0.075885 -0.82359696,-0.11700422 0.075885 -0.62672196,-0.11700415 0.075885 -0.42984696,-0.02726556 -0.104642 -1.61109699,0.00020644 -0.104093 -1.611097,0.02560044 -0.096827 -1.61109701,0.04722144 -0.083761 -1.61109702,0.06385244 -0.066283 -1.61109702,0.07490944 -0.046047 -1.61109703,0.07490985 -0.046047 -0.42984703,0.07490978 -0.046047 -0.62672203,0.07490971 -0.046047 -0.82359703,0.07490958 -0.046047 -1.21734703,0.06385285 -0.066283 -0.42984702,0.06385278 -0.066283 -0.62672202,0.06385271 -0.066283 -0.82359702,0.06385258 -0.066283 -1.21734702,-0.01714015 0.155234 -0.42984699,-0.01714022 0.155234 -0.62672199,-0.01714029 0.155234 -0.82359699,-0.01714042 0.155234 -1.21734699,0.18149585 -0.068145 -0.42984706,0.18149578 -0.068145 -0.62672206,0.18149571 -0.068145 -0.82359706,0.18149558 -0.068145 -1.21734706,-0.02237115 -0.213739 -0.42984699,-0.02237122 -0.213739 -0.62672199,-0.05404915 -0.210349 -0.42984698,-0.05404922 -0.210349 -0.62672198,-0.05404929 -0.210349 -0.82359698,-0.08524115 -0.202329 -0.42984697,-0.08524122 -0.202329 -0.62672197,-0.08524129 -0.202329 -0.82359697,-0.08524142 -0.202329 -1.21734697,-0.23875315 0.00246 -0.42984692,-0.23833315 0.038051 -0.42984692,-0.23271615 0.073548 -0.42984692,-0.22180315 0.108185 -0.42984692,0.05607585 0.265948 -0.42984702,0.18580485 -0.251603 -0.42984706,0.18580478 -0.251603 -0.62672206,0.18580471 -0.251603 -0.82359706,0.18580458 -0.251603 -1.21734706,-0.03661615 0.373536 -0.42984699,-0.03661622 0.373536 -0.62672199,-0.03661629 0.373536 -0.82359699,0.01642485 0.377537 -0.42984701,0.01642478 0.377537 -0.62672201,0.01642471 0.377537 -0.82359701,0.01642458 0.377537 -1.21734701,0.39310685 -0.122241 -0.42984714,0.37430785 -0.177126 -0.42984713,0.34760685 -0.22904 -0.42984712,0.31366185 -0.276975 -0.42984711,-0.42608415 0.184935 -0.42984685,-0.39783315 0.244592 -0.42984686,-0.36143515 0.300042 -0.42984687,-0.31741815 0.350086 -0.42984689,0.25391785 -0.469059 -0.42984709,0.25391778 -0.469059 -0.62672209,0.18635285 -0.502336 -0.42984706,0.18635278 -0.502336 -0.62672206,0.18635271 -0.502336 -0.82359706,-0.56659615 0.030451 -0.4298468,-0.56659622 0.030451 -0.6267218,-0.56659629 0.030451 -0.8235968,-0.56659642 0.030451 -1.2173468,0.46571785 -0.435818 -0.42984716,0.46571778 -0.435818 -0.62672216,0.46571771 -0.435818 -0.82359716,0.46571758 -0.435818 -1.21734716,-0.57989715 -0.329672 -0.4298468,-0.57989722 -0.329672 -0.6267218,-0.62359915 -0.243683 -0.42984678,-0.62359922 -0.243683 -0.62672178,-0.62359929 -0.243683 -0.82359678,-0.65478515 -0.152075 -0.42984677,-0.65478522 -0.152075 -0.62672177,-0.65478529 -0.152075 -0.82359677,-0.65478542 -0.152075 -1.21734677,0.15479485 0.692137 -0.42984705,0.15479478 0.692137 -0.62672205,0.15479471 0.692137 -0.82359705,0.25347985 0.665648 -0.42984709,0.25347978 0.665648 -0.62672209,0.25347971 0.665648 -0.82359709,0.25347958 0.665648 -1.21734709,0.51845285 -0.538743 -0.42984718,0.43745085 -0.609547 -0.42984715,-0.78448515 -0.024771 -0.42984673,-0.78259715 0.088566 -0.42984673,-0.76396415 0.200766 -0.42984674,0.69676085 0.456693 -0.42984724,0.69676078 0.456693 -0.62672224,0.69676071 0.456693 -0.82359724,0.69676058 0.456693 -1.21734724,-0.85777015 0.273946 -0.4298467,-0.81164715 0.395442 -0.42984672,-0.74825815 0.509311 -0.42984674,-0.66918315 0.613385 -0.42984677,0.03688685 -1.086661 -0.42984701,0.03688678 -1.086661 -0.62672201,0.03688671 -1.086661 -0.82359701,0.03688658 -1.086661 -1.21734701,-1.10712715 0.139006 -0.42984662,-1.10712722 0.139006 -0.62672162,-1.10712729 0.139006 -0.82359662,-1.10712742 0.139006 -1.21734662,0.32080985 1.101833 -0.42984711,0.32080978 1.101833 -0.62672211,0.32080971 1.101833 -0.82359711,0.32080958 1.101833 -1.21734711,0.98746585 -0.649527 -0.42984734,0.98746578 -0.649527 -0.62672234,0.98746571 -0.649527 -0.82359734,0.98746558 -0.649527 -1.21734734,-1.03864815 -0.628088 -0.42984664,-1.03864822 -0.628088 -0.62672164,-1.03864829 -0.628088 -0.82359664,-1.03864842 -0.628088 -1.21734664,-0.12049915 1.243942 -0.42984696,-0.12049922 1.243942 -0.62672196,-0.12049929 1.243942 -0.82359696,-0.12049942 1.243942 -1.21734696,1.15470985 -0.571891 -0.4298474,1.15470978 -0.571891 -0.6267224,1.15470971 -0.571891 -0.8235974,1.15470958 -0.571891 -1.2173474,-0.90043315 -0.963155 -0.42984669,-0.90043322 -0.963155 -0.62672169,-0.90043329 -0.963155 -0.82359669,-0.90043342 -0.963155 -1.21734669,0.94723485 -1.036952 -0.42984733,0.94723478 -1.036952 -0.62672233,0.94723471 -1.036952 -0.82359733,0.80285585 -1.155359 -0.42984728,0.80285578 -1.155359 -0.62672228,0.80285571 -1.155359 -0.82359728,0.80285558 -1.155359 -1.21734728,-0.92304215 1.127841 -0.42984668,1.48540485 0.191372 -0.42984751,1.48540478 0.191372 -0.62672251,1.49946085 -0.007208 -0.42984752,1.49946078 -0.007208 -0.62672252,1.49946071 -0.007208 -0.82359752,1.48743085 -0.206272 -0.42984752,1.48743078 -0.206272 -0.62672252,1.48743071 -0.206272 -0.82359752,1.48743058 -0.206272 -1.21734752,-0.44650215 -1.463782 -0.42984685,-0.44650222 -1.463782 -0.62672185,-0.63761515 -1.393302 -0.42984678,-0.63761522 -1.393302 -0.62672178,-0.63761529 -1.393302 -0.82359678,-0.81775615 -1.297596 -0.42984672,-0.81775622 -1.297596 -0.62672172,-0.81775629 -1.297596 -0.82359672,-0.81775642 -1.297596 -1.21734672,-0.66918342 0.613385 -1.21734677,-0.74825829 0.509311 -0.82359674,-0.81164722 0.395442 -0.62672172,-0.85777042 0.273946 -1.2173467,-0.88541042 0.147374 -1.21734669,-0.89456842 0.01848 -1.21734669,0.83209458 0.12505 -1.21734729,0.80294858 0.242026 -1.21734728,0.75739558 0.353265 -1.21734726,-0.31741842 0.350086 -1.21734689,-0.36143529 0.300042 -0.82359687,-0.39783322 0.244592 -0.62672186,0.31366158 -0.276975 -1.21734711,0.34760671 -0.22904 -0.82359712,0.37430778 -0.177126 -0.62672213,0.39310658 -0.122241 -1.21734714,0.40382658 -0.065593 -1.21734714,-0.22180342 0.108185 -1.21734692,-0.22180329 0.108185 -0.82359692,-0.22180322 0.108185 -0.62672192,-0.23875342 0.00246 -1.21734692,-0.10330242 -0.061817 -1.21734696,0.00020658 -0.104093 -1.217347,0.02560058 -0.096827 -1.21734701,0.04722158 -0.083761 -1.21734702,0.06322958 0.030466 -1.21734702,-0.66918329 0.613385 -0.82359677,-0.66918322 0.613385 -0.62672177,-0.88541029 0.147374 -0.82359669,-0.89456829 0.01848 -0.82359669,0.80294871 0.242026 -0.82359728,0.75739571 0.353265 -0.82359726,-0.76396429 0.200766 -0.82359674,-0.76396422 0.200766 -0.62672174,-0.31741829 0.350086 -0.82359689,-0.31741822 0.350086 -0.62672189,0.31366171 -0.276975 -0.82359711,0.31366178 -0.276975 -0.62672211,0.40382671 -0.065593 -0.82359714,-0.23271629 0.073548 -0.82359692,-0.23833322 0.038051 -0.62672192,-0.08106329 -0.083192 -0.82359697,-0.05504222 -0.097664 -0.62672198,0.02560071 -0.096827 -0.82359701,0.04722171 -0.083761 -0.82359702,-0.74825822 0.509311 -0.62672174,-0.89456822 0.01848 -0.62672169,0.75739578 0.353265 -0.62672226,-0.78259722 0.088566 -0.62672173,0.43745078 -0.609547 -0.62672215,-0.36143522 0.300042 -0.62672187,0.34760678 -0.22904 -0.62672212,-0.23271622 0.073548 -0.62672192,0.04722178 -0.083761 -0.62672202,-0.23220021 -0.06036 -3.50523792,-0.23690421 -0.01148 -3.50511592,-0.04913515 -0.01148 -3.31734698,-0.23198621 0.037383 -3.50502492,-0.04689915 0.005505 -3.31734698,-0.21733321 0.085776 -3.50496492,-0.04034315 0.021333 -3.31734699,-0.19327721 0.130239 -3.50494293,-0.02991415 0.034924 -3.31734699,-0.16205721 0.168102 -3.50495894,-0.12399921 0.199193 -3.50500996,-0.01632315 0.045353 -3.31734699,-0.07940821 0.223047 -3.50509797,-0.00049515 0.051909 -3.317347,-0.03096621 0.237466 -3.50521899,0.01648985 0.054145 -3.31734701,0.01785279 0.242156 -3.50536201,0.06677279 0.237225 -3.50552702,0.03347485 0.051909 -3.31734701,0.11516679 0.222557 -3.50571204,0.04930185 0.045353 -3.31734702,0.15960379 0.198501 -3.50590406,0.06289385 0.034924 -3.31734702,0.19742979 0.167305 -3.50609207,0.22853379 0.129227 -3.50627308,0.07332285 0.021333 -3.31734703,0.25237979 0.084644 -3.50644609,0.07987885 0.005505 -3.31734703,0.26679179 0.036219 -3.50659709,0.08211485 -0.01148 -3.31734703,0.08211485 -0.01148 -3.31734703,0.26679179 0.036219 -3.50659709,0.27148379 -0.012599 -3.50671909,0.26655679 -0.061496 -3.50681109,0.07987885 -0.028465 -3.31734703,0.25190279 -0.109873 -3.50687009,0.07332285 -0.044292 -3.31734703,0.22785579 -0.154312 -3.50689208,0.06289385 -0.057884 -3.31734702,0.19663779 -0.192175 -3.50687707,0.15860679 -0.223247 -3.50682505,0.04930185 -0.068313 -3.31734702,0.11404679 -0.247097 -3.50673704,0.03347485 -0.074869 -3.31734701,0.06561279 -0.261526 -3.50661602,0.01648985 -0.077105 -3.31734701,0.01673379 -0.26623 -3.50647301,-0.03210521 -0.261315 -3.50630799,-0.00049515 -0.074869 -3.317347,-0.08048021 -0.246676 -3.50612397,-0.01632315 -0.068313 -3.31734699,-0.12494421 -0.222629 -3.50593096,-0.02991415 -0.057884 -3.31734699,-0.16284421 -0.191386 -3.50574394,-0.19390421 -0.153377 -3.50556293,-0.04034315 -0.044292 -3.31734699,-0.21776221 -0.10881 -3.50538992,-0.04689915 -0.028465 -3.31734698,0.07902192 -0.031391 -3.13141003,0.08030692 -0.018955 -3.13058603,0.08201092 -0.01518 -3.13141003,0.07961592 -0.006491 -3.13002703,0.08086592 0.001264 -3.13141003,0.07689292 0.005725 -3.12971603,0.07565892 0.016904 -3.13141003,0.07215392 0.017265 -3.12962102,0.06671992 0.030753 -3.13141002,0.06544692 0.027802 -3.12969302,0.05694092 0.036899 -3.12987002,0.05461092 0.041938 -3.13141002,0.04683892 0.044187 -3.13007402,0.04009692 0.049752 -3.13141001,0.03550192 0.049262 -3.13022201,0.02409392 0.053703 -3.13141001,0.02333992 0.051786 -3.13021501,0.01097292 0.051467 -3.129946,0.00761092 0.053542 -3.13141,-0.00091508 0.048131 -3.129292,-0.00831208 0.049278 -3.13141,-0.00639608 0.04533 -3.128779,-0.01142408 0.041791 -3.128115,-0.02267008 0.04118 -3.13140999,-0.01584408 0.037583 -3.12728499,-0.01954208 0.032762 -3.12626199,-0.02237408 0.027445 -3.12502999,-0.03455808 0.029761 -3.13140999,-0.02421408 0.02178 -3.12356199,-0.02495508 0.015941 -3.12183899,-0.04322408 0.015739 -3.13140999,-0.02451508 0.010181 -3.11984299,-0.02285408 0.004752 -3.11755099,-0.02000108 0 -3.11496399,-0.04812308 0 -3.13140998,1.64093199 0.071709 -0.03609757,1.62262399 0.076447 -0.03609756,1.59650899 0.385739 -0.03609755,1.54432999 0.351666 -0.03609753,1.45382199 0.620325 -0.0360975,1.60371299 0.076455 -0.03609756,1.58540099 0.071732 -0.03609755,1.49249299 0.685354 -0.03609752,1.31699999 0.868063 -0.03609746,1.33277099 0.959357 -0.03609746,1.13785699 1.087546 -0.03609739,1.12331399 1.197508 -0.03609739,0.92237699 1.271227 -0.03609732,0.87194799 1.390908 -0.0360973,0.67744699 1.413179 -0.03609723,0.58806599 1.532328 -0.0360972,0.41075999 1.508777 -0.03609714,0.28227899 1.616485 -0.0360971,0.13157699 1.554642 -0.03609705,-0.03398801 1.640233 -0.03609699,-0.15177501 1.549272 -0.03609695,-0.34891401 1.602684 -0.03609688,-0.42889201 1.492794 -0.03609685,-0.65073101 1.505243 -0.03609677,-0.69174101 1.386726 -0.03609676,-0.92816001 1.351549 -0.03609668,-0.93033601 1.235006 -0.03609668,-1.17083301 1.147348 -0.03609659,-1.13779501 1.041886 -0.03609661,-1.36968101 0.900269 -0.03609653,-1.30608801 0.814709 -0.03609655,-1.51727401 0.619547 -0.03609647,-1.43027501 0.559987 -0.0360965,-1.60809401 0.315672 -0.03609644,-1.50549201 0.287448 -0.03609648,-1.55125001 0 -0.03609646,-1.52942501 0.00516 -0.03609647,-1.52410401 -0.272126 -0.03609647,-1.50104801 -0.276172 -0.03609648,-1.44953601 -0.535291 -0.0360965,-1.42115701 -0.547864 -0.03609651,-1.32985001 -0.781095 -0.03609654,-1.29260801 -0.799768 -0.03609655,-1.16857201 -1.002056 -0.0360966,-1.11947901 -1.023725 -0.03609661,-0.97109801 -1.190742 -0.03609666,-0.90794801 -1.21153 -0.03609669,-0.74328101 -1.341552 -0.03609674,-0.66513101 -1.35677 -0.03609677,-0.49223101 -1.449603 -0.03609683,-0.39950001 -1.454219 -0.03609686,-0.22627801 -1.511265 -0.03609692,-0.12046901 -1.500343 -0.03609696,0.04684899 -1.524604 -0.03609702,0.16244699 -1.493434 -0.03609706,0.31740599 -1.489084 -0.03609711,0.43877499 -1.433663 -0.03609715,0.57785099 -1.405577 -0.0360972,0.69923899 -1.322909 -0.03609724,0.81851899 -1.277097 -0.03609728,0.93386099 -1.165312 -0.03609732,1.03274499 -1.107094 -0.03609736,1.13481899 -0.965981 -0.03609739,1.21245999 -0.901845 -0.03609742,1.29418699 -0.73264 -0.03609745,1.35255599 -0.667062 -0.03609747,1.40663199 -0.472883 -0.03609749,1.44775899 -0.41136 -0.0360975,1.46758099 -0.197021 -0.03609751,1.49520699 -0.142236 -0.03609752,1.47491899 0.085924 -0.03609751,1.49307499 0.130686 -0.03609752,1.42824399 0.364508 -0.03609749,1.44137299 0.398852 -0.0360975,1.32897399 0.62955 -0.03609746,1.34173299 0.653067 -0.03609746,1.18107499 0.870153 -0.03609741,1.19745999 0.884748 -0.03609741,1.01310999 1.086316 -0.03609735,0.98933799 1.078298 -0.03609734,0.79524699 1.250492 -0.03609728,0.76161799 1.245293 -0.03609726,0.55056399 1.372073 -0.03609719,0.50544099 1.365474 -0.03609718,0.28819799 1.446429 -0.0360971,0.23145499 1.433718 -0.03609708,0.01606699 1.471193 -0.03609701,-0.05113701 1.447611 -0.03609698,-0.25533301 1.44532 -0.03609691,-0.33044801 1.406452 -0.03609689,-0.51785101 1.369476 -0.03609682,-0.59694001 1.311526 -0.03609679,-0.76114301 1.246547 -0.03609674,-0.83928701 1.166741 -0.03609671,-0.97785101 1.080133 -0.03609666,-1.04905301 0.976997 -0.03609664,-1.15930601 0.876759 -0.0360966,-1.21722801 0.75028 -0.03609658,-1.29992201 0.642532 -0.03609655,-1.33781301 0.494475 -0.03609654,-1.39399501 0.386743 -0.03609652,-1.40554401 0.220452 -0.03609651,-1.43852401 0.117253 -0.0360965,-1.41788601 -0.062021 -0.03609651,-1.43162201 -0.155191 -0.0360965,-1.37417901 -0.340883 -0.03609652,-1.37340401 -0.422 -0.03609652,-1.27590601 -0.605924 -0.03609656,-1.26608001 -0.672505 -0.03609656,-1.12712301 -0.845807 -0.03609661,-1.11301701 -0.898593 -0.03609661,-0.93331801 -1.051468 -0.03609668,-0.92021301 -1.091195 -0.03609668,-0.70257601 -1.214115 -0.03609676,-0.69394701 -1.243892 -0.03609676,-0.44377801 -1.327354 -0.03609685,-0.44315301 -1.350513 -0.03609685,-0.16765001 -1.386323 -0.03609694,-0.17622701 -1.407373 -0.03609694,0.09623799 -1.412095 -0.03609703,0.11470399 -1.388543 -0.03609704,0.36490599 -1.364409 -0.03609713,0.39175899 -1.333763 -0.03609714,0.61904099 -1.2661 -0.03609721,0.65184299 -1.224187 -0.03609723,0.84975699 -1.120485 -0.03609729,0.88452699 -1.064033 -0.03609731,1.04774199 -0.933302 -0.03609736,1.07956699 -0.860223 -0.03609737,1.20593699 -0.711065 -0.03609742,1.22922699 -0.620611 -0.03609743,1.31785399 -0.462687 -0.03609746,1.32663799 -0.355979 -0.03609746,1.37940099 -0.196957 -0.03609748,1.36789699 -0.076484 -0.03609747,1.38794899 0.075294 -0.03609748,1.35096399 0.20492 -0.03609747,1.34306999 0.344322 -0.03609747,1.27634599 0.477394 -0.03609744,1.24650699 0.598963 -0.03609743,1.14742399 0.728057 -0.0360974,1.10161099 0.830021 -0.03609738,0.96909599 0.947092 -0.03609734,0.91438299 1.027711 -0.03609732,0.74966999 1.124043 -0.03609726,0.69146599 1.184827 -0.03609724,0.49785099 1.25173 -0.03609717,0.44233699 1.294547 -0.03609715,0.22531699 1.324032 -0.03609708,0.17591899 1.352796 -0.03609706,-0.05652101 1.33781 -0.03609698,-0.09621001 1.356922 -0.03609697,-0.33492201 1.292237 -0.03609688,-0.36423401 1.306642 -0.03609687,-0.59739301 1.189265 -0.03609679,-0.61626201 1.204063 -0.03609679,-0.83251201 1.033165 -0.03609671,-0.84312301 1.052773 -0.03609671,-1.03455501 0.859463 -0.03609664,-1.02904901 0.831264 -0.03609664,-1.18348901 0.631085 -0.03609659,-1.17864001 0.591897 -0.03609659,-1.28305101 0.377937 -0.03609656,-1.27379801 0.326793 -0.03609656,-1.32944601 0.109312 -0.03609654,-1.31040801 0.046946 -0.03609655,-1.32041701 -0.16255 -0.03609654,-1.28647501 -0.233708 -0.03609655,-1.25618001 -0.427402 -0.03609656,-1.20289501 -0.503145 -0.03609658,-1.13951301 -0.673144 -0.03609661,-1.06355901 -0.748096 -0.03609663,-0.97484301 -0.890173 -0.03609666,-0.87472701 -0.957358 -0.0360967,-0.76944901 -1.068624 -0.03609673,-0.64505801 -1.120984 -0.03609678,-0.53159801 -1.20117 -0.03609682,-0.38577801 -1.230866 -0.03609687,-0.27163501 -1.281836 -0.03609691,-0.10836601 -1.281918 -0.03609696,-0.00070101 -1.307063 -0.036097,0.17292399 -1.271374 -0.03609706,0.26976399 -1.275602 -0.03609709,0.44563999 -1.199535 -0.03609715,0.52746499 -1.188779 -0.03609718,0.69558399 -1.069934 -0.03609724,0.76178999 -1.049986 -0.03609726,0.91118299 -0.888435 -0.03609732,0.96158299 -0.865692 -0.03609733,1.08146699 -0.663936 -0.03609737,1.11867499 -0.643212 -0.03609739,1.19784999 -0.407618 -0.03609741,1.22532599 -0.393261 -0.03609742,1.25462599 -0.131494 -0.03609743,1.27707299 -0.125927 -0.03609744,1.24864099 0.149783 -0.03609743,1.27122799 0.145784 -0.03609744,1.20790899 0.410485 -0.03609742,1.17999699 0.423151 -0.03609741,1.08995099 0.655457 -0.03609738,1.05216699 0.673867 -0.03609736,0.92251299 0.869755 -0.03609732,0.87125899 0.889695 -0.0360973,0.71309499 1.04342 -0.03609725,0.64638399 1.059324 -0.03609722,0.47166099 1.168068 -0.03609716,0.38940399 1.173698 -0.03609713,0.20868299 1.238071 -0.03609707,0.11274499 1.227039 -0.03609704,-0.06264501 1.249782 -0.03609698,-0.16826401 1.216206 -0.03609694,-0.33062501 1.202526 -0.03609689,-0.43980101 1.141579 -0.03609685,-0.58151701 1.098547 -0.0360968,-0.68698001 1.006945 -0.03609676,-0.80415201 0.942329 -0.03609672,-0.89656901 0.819419 -0.03609669,-0.98723901 0.741512 -0.03609666,-1.05764801 0.588416 -0.03609663,-1.12200001 0.505582 -0.03609661,-1.16092001 0.326991 -0.0360966,-1.20182201 0.245636 -0.03609658,-1.20097801 0.048351 -0.03609658,-1.22251301 -0.025038 -0.03609658,-1.17526001 -0.231797 -0.03609659,-1.18293301 -0.294102 -0.03609659,-1.08509201 -0.498067 -0.03609662,-1.08501301 -0.547241 -0.03609662,-0.93500601 -0.736207 -0.03609668,-0.93314101 -0.772696 -0.03609668,-0.73364901 -0.932173 -0.03609675,-0.73506501 -0.95852 -0.03609675,-0.49154001 -1.075484 -0.03609683,-0.50055901 -1.095412 -0.03609683,-0.24111001 -1.176369 -0.03609692,-0.22252201 -1.157565 -0.03609692,0.02940299 -1.19694 -0.03609701,0.05795499 -1.173611 -0.03609702,0.29807899 -1.155943 -0.0360971,0.33463099 -1.122481 -0.03609712,0.55009999 -1.055426 -0.03609719,0.59073799 -1.007039 -0.0360972,0.77296499 -0.900233 -0.03609727,0.81194399 -0.833585 -0.03609728,0.95465799 -0.698376 -0.03609733,0.98510099 -0.611989 -0.03609734,1.08530799 -0.460689 -0.03609738,1.09959399 -0.35564 -0.03609738,1.15815899 -0.198973 -0.0360974,1.14880199 -0.078809 -0.0360974,1.16889799 0.071981 -0.0360974,1.14771199 0.061765 -0.0360974,1.12936499 0.201524 -0.03609739,1.11682199 0.338441 -0.03609739,1.09405799 0.337758 -0.03609738,1.04235999 0.468445 -0.03609736,1.00452499 0.585554 -0.03609735,0.97480799 0.592067 -0.03609734,0.89255999 0.70634 -0.03609731,0.83813499 0.799618 -0.03609729,0.79701699 0.809378 -0.03609728,0.68925899 0.899968 -0.03609724,0.62614099 0.969297 -0.03609722,0.57102799 0.976523 -0.0360972,0.44451399 1.037646 -0.03609715,0.38079899 1.084529 -0.03609713,0.31119899 1.082615 -0.03609711,0.11498999 1.139089 -0.03609704,0.17312899 1.110631 -0.03609706,0.03302399 1.121145 -0.03609701,-0.15618501 1.129543 -0.03609695,-0.10742601 1.114042 -0.03609696,-0.24613501 1.089321 -0.03609691,-0.41707901 1.056349 -0.03609686,-0.38025601 1.047478 -0.03609687,-0.50812001 0.989062 -0.03609682,-0.65357401 0.923208 -0.03609677,-0.62785401 0.914807 -0.03609678,-0.73693101 0.826258 -0.03609674,-0.85133501 0.737903 -0.03609671,-0.83395301 0.724592 -0.03609671,-0.91748601 0.611153 -0.03609668,-0.99923001 0.510683 -0.03609665,-0.98572601 0.488348 -0.03609666,-1.03778301 0.357852 -0.03609664,-1.08843601 0.254486 -0.03609662,-1.07283901 0.221426 -0.03609663,-1.09010501 0.082007 -0.03609662,-1.11341001 -0.015174 -0.03609661,-1.08937901 -0.058458 -0.03609662,-1.07056601 -0.198032 -0.03609663,-1.07254601 -0.283276 -0.03609663,-1.03403801 -0.333672 -0.03609664,-0.98035501 -0.463449 -0.03609666,-0.96800501 -0.533384 -0.03609666,-0.91016501 -0.585524 -0.03609668,-0.80600701 -0.750362 -0.03609672,-0.82497601 -0.697194 -0.03609671,-0.72605601 -0.796861 -0.03609675,-0.59567401 -0.921514 -0.03609679,-0.61472401 -0.883047 -0.03609679,-0.49342501 -0.953809 -0.03609683,-0.35014001 -1.035802 -0.03609688,-0.36395601 -1.008142 -0.03609687,-0.22813801 -1.045166 -0.03609692,-0.08404201 -1.086263 -0.03609697,-0.08900801 -1.064015 -0.03609697,0.05138999 -1.064446 -0.03609702,0.18651299 -1.069484 -0.03609706,0.19097199 -1.046344 -0.03609707,0.32657599 -1.010086 -0.03609711,0.44407299 -0.986358 -0.03609715,0.45622999 -0.956229 -0.03609716,0.57789099 -0.885504 -0.0360972,0.67308199 -0.841706 -0.03609723,0.68877399 -0.799495 -0.03609724,0.78729399 -0.699463 -0.03609727,0.85877999 -0.644395 -0.0360973,0.87176799 -0.586956 -0.0360973,0.94025899 -0.46452 -0.03609733,0.98891699 -0.407231 -0.03609734,0.99180499 -0.333902 -0.03609734,1.03053299 -0.277881 -0.03609736,1.02540399 -0.197333 -0.03609736,1.05530199 -0.14466 -0.03609737,1.04029499 -0.057871 -0.03609736,1.06292499 -0.009353 -0.03609737,1.03626499 0.082525 -0.03609736,1.05319099 0.126161 -0.03609736,1.01328199 0.221206 -0.03609735,1.02627799 0.258958 -0.03609736,0.97184699 0.355169 -0.03609734,0.98259299 0.387213 -0.03609734,0.91251099 0.482533 -0.03609732,0.92264299 0.509112 -0.03609732,0.83641899 0.600614 -0.03609729,0.84770399 0.621984 -0.03609729,0.74513099 0.707028 -0.03609726,0.75886399 0.724251 -0.03609726,0.65728699 0.814417 -0.03609723,0.63990299 0.800214 -0.03609722,0.54518399 0.890469 -0.03609719,0.52306299 0.878006 -0.03609718,0.42418799 0.951344 -0.03609715,0.39681199 0.938974 -0.03609714,0.29596799 0.996083 -0.0360971,0.26301199 0.982118 -0.03609709,0.16336199 1.023658 -0.03609706,0.12485099 1.006349 -0.03609704,0.02830199 1.033701 -0.03609701,-0.01528401 1.011278 -0.03609699,-0.10725601 1.025961 -0.03609696,-0.15510101 0.996714 -0.03609695,-0.24026901 1.000577 -0.03609692,-0.29116701 0.962976 -0.0360969,-0.36880901 0.957949 -0.03609687,-0.42130201 0.910621 -0.03609685,-0.49091001 0.898613 -0.03609683,-0.54307101 0.840504 -0.03609681,-0.60379801 0.823885 -0.03609679,-0.65354101 0.754296 -0.03609677,-0.70585201 0.734868 -0.03609676,-0.75101501 0.653298 -0.03609674,-0.79540201 0.632874 -0.03609672,-0.83334801 0.539587 -0.03609671,-0.87039301 0.520206 -0.0360967,-0.89872601 0.415679 -0.03609669,-0.92976801 0.398485 -0.03609668,-0.94608901 0.283446 -0.03609667,-0.97244201 0.26968 -0.03609666,-0.97421701 0.146066 -0.03609666,-0.99743501 0.136702 -0.03609665,-0.98259001 0.006203 -0.03609666,-1.00439901 0.001431 -0.03609665,-0.97096301 -0.133797 -0.03609666,-0.99310201 -0.133735 -0.03609666,-0.96378801 -0.265793 -0.03609667,-0.93958501 -0.270346 -0.03609667,-0.91685701 -0.392892 -0.03609668,-0.88901101 -0.40109 -0.03609669,-0.85311901 -0.512536 -0.0360967,-0.82011601 -0.52344 -0.03609672,-0.77394001 -0.62218 -0.03609673,-0.73460401 -0.634334 -0.03609675,-0.68039601 -0.720265 -0.03609676,-0.63382201 -0.73197 -0.03609678,-0.57441801 -0.804638 -0.0360968,-0.52007001 -0.813989 -0.03609682,-0.45812001 -0.873642 -0.03609684,-0.39584601 -0.878604 -0.03609686,-0.33314701 -0.926219 -0.03609688,-0.26320601 -0.924644 -0.03609691,-0.20235601 -0.961091 -0.03609693,-0.12561201 -0.950843 -0.03609696,-0.06814301 -0.977647 -0.03609698,0.01435799 -0.956723 -0.036097,0.06743899 -0.975537 -0.03609702,0.15394299 -0.942051 -0.03609705,0.20110199 -0.954761 -0.03609707,0.28949999 -0.907182 -0.0360971,0.33059299 -0.915692 -0.03609711,0.41872799 -0.852675 -0.03609715,0.45369199 -0.858886 -0.03609716,0.53843199 -0.779772 -0.03609719,0.56736599 -0.785707 -0.0360972,0.64591799 -0.690123 -0.03609722,0.66982199 -0.697314 -0.03609723,0.73918999 -0.585268 -0.03609726,0.75902299 -0.59532 -0.03609726,0.83285299 -0.482129 -0.03609729,0.81565799 -0.468031 -0.03609728,0.89016499 -0.359437 -0.03609731,0.87387599 -0.34063 -0.0360973,0.92959299 -0.229953 -0.03609732,0.91246399 -0.205807 -0.03609732,0.95031199 -0.096425 -0.03609733,0.93039899 -0.067066 -0.03609732,0.95191999 0.039054 -0.03609733,0.92730299 0.073152 -0.03609732,0.93430899 0.173111 -0.03609732,0.90317899 0.211049 -0.03609731,0.89782699 0.303251 -0.03609731,0.85854799 0.343695 -0.0360973,0.84301299 0.427151 -0.03609729,0.79422099 0.468311 -0.03609728,0.77123899 0.541613 -0.03609727,0.71195599 0.581411 -0.03609725,0.68370799 0.644715 -0.03609724,0.61323099 0.680893 -0.03609721,0.58215599 0.734241 -0.0360972,0.50060199 0.764045 -0.03609717,0.46903599 0.808017 -0.03609716,0.37668999 0.828935 -0.03609713,0.34614299 0.864808 -0.03609712,0.24397299 0.874141 -0.03609708,0.21649899 0.903128 -0.03609707,0.10626399 0.898313 -0.03609704,0.08278399 0.9222 -0.03609703,-0.03378901 0.900949 -0.03609699,-0.05263001 0.92158 -0.03609698,-0.17245701 0.88188 -0.03609694,-0.18613501 0.901237 -0.03609694,-0.30633901 0.841568 -0.03609689,-0.31534201 0.861533 -0.03609689,-0.43744001 0.803215 -0.03609685,-0.43261001 0.780751 -0.03609685,-0.54935001 0.727737 -0.03609681,-0.54751301 0.701179 -0.03609681,-0.64913801 0.636331 -0.03609678,-0.64873501 0.604406 -0.03609678,-0.73413801 0.531331 -0.03609675,-0.73340901 0.493034 -0.03609675,-0.80258001 0.414941 -0.03609672,-0.79942801 0.369821 -0.03609672,-0.85303701 0.289366 -0.0360967,-0.84523701 0.237431 -0.03609671,-0.88408901 0.158034 -0.03609669,-0.86941101 0.099831 -0.0360967,-0.89514901 0.023303 -0.03609669,-0.87140101 -0.040182 -0.0360967,-0.88584701 -0.111523 -0.03609669,-0.85105701 -0.178495 -0.03609671,-0.85640101 -0.243205 -0.0360967,-0.80886001 -0.311755 -0.03609672,-0.80727201 -0.36926 -0.03609672,-0.74571601 -0.436705 -0.03609674,-0.73978901 -0.486112 -0.03609674,-0.66348001 -0.549582 -0.03609677,-0.65527201 -0.591458 -0.03609677,-0.56383401 -0.647945 -0.0360968,-0.55560601 -0.682767 -0.03609681,-0.44983701 -0.728662 -0.03609684,-0.44340701 -0.757615 -0.03609685,-0.32409801 -0.789848 -0.03609689,-0.32074001 -0.814533 -0.03609689,-0.19006001 -0.829703 -0.03609693,-0.19108301 -0.851828 -0.03609693,-0.05716201 -0.868709 -0.03609698,-0.05150101 -0.847072 -0.03609698,0.07791899 -0.864667 -0.03609703,0.08834499 -0.841442 -0.03609703,0.21042599 -0.839786 -0.03609707,0.22498199 -0.812934 -0.03609708,0.33778099 -0.794475 -0.03609712,0.35533899 -0.762119 -0.03609712,0.45623099 -0.72999 -0.03609716,0.47522499 -0.690534 -0.03609716,0.56319299 -0.647723 -0.0360972,0.58160599 -0.59995 -0.0360972,0.65600099 -0.549577 -0.03609723,0.67140799 -0.49283 -0.03609723,0.73202799 -0.438289 -0.03609725,0.74189399 -0.372377 -0.03609726,0.78966499 -0.316066 -0.03609727,0.79123999 -0.241498 -0.03609727,0.82710499 -0.186576 -0.03609729,0.81773599 -0.104537 -0.03609728,0.84350499 -0.052638 -0.03609729,0.82067899 0.035272 -0.03609728,0.83832399 0.082234 -0.03609729,0.79987899 0.173237 -0.03609728,0.81167799 0.21432 -0.03609728,0.75581899 0.305813 -0.03609726,0.76405199 0.340726 -0.03609726,0.68976899 0.428823 -0.03609724,0.69686999 0.457488 -0.03609724,0.60364499 0.538607 -0.03609721,0.61153599 0.562071 -0.03609721,0.49974499 0.632044 -0.03609717,0.51049399 0.65132 -0.03609718,0.39633499 0.722923 -0.03609714,0.38151199 0.705954 -0.03609713,0.27180899 0.775015 -0.03609709,0.25193999 0.758348 -0.03609709,0.14075899 0.805935 -0.03609705,0.11558699 0.787296 -0.03609704,0.00606499 0.814922 -0.036097,-0.02405901 0.791974 -0.03609699,-0.12793501 0.801607 -0.03609696,-0.16204101 0.77212 -0.03609694,-0.25807001 0.766259 -0.03609691,-0.29458301 0.728206 -0.0360969,-0.38046301 0.709821 -0.03609687,-0.41711901 0.661631 -0.03609686,-0.49164801 0.633853 -0.03609683,-0.52593001 0.574344 -0.03609682,-0.58874301 0.540189 -0.0360968,-0.61747101 0.469038 -0.03609679,-0.66854501 0.431835 -0.03609677,-0.68862801 0.34919 -0.03609676,-0.72911401 0.311285 -0.03609675,-0.73717801 0.21832 -0.03609674,-0.76833701 0.182558 -0.03609673,-0.76129401 0.081121 -0.03609674,-0.78519101 0.048811 -0.03609673,-0.76017701 -0.058472 -0.03609674,-0.77903501 -0.085695 -0.03609673,-0.73377901 -0.195199 -0.03609675,-0.74999901 -0.217156 -0.03609674,-0.68275601 -0.325121 -0.03609676,-0.69879301 -0.341818 -0.03609676,-0.60898601 -0.443192 -0.03609679,-0.62703201 -0.455591 -0.03609678,-0.53648801 -0.555476 -0.03609681,-0.51453701 -0.545917 -0.03609682,-0.43027301 -0.637927 -0.03609685,-0.40301101 -0.629224 -0.03609686,-0.31103501 -0.70078 -0.03609689,-0.27770401 -0.690527 -0.0360969,-0.18295901 -0.741725 -0.03609694,-0.14346501 -0.727336 -0.03609695,-0.04944701 -0.759599 -0.03609698,-0.00445801 -0.738403 -0.036097,0.08492899 -0.753683 -0.03609703,0.13389199 -0.723187 -0.03609705,0.21620899 -0.724091 -0.03609707,0.26708899 -0.682078 -0.03609709,0.34015599 -0.671656 -0.03609712,0.38988299 -0.616577 -0.03609714,0.45266899 -0.598042 -0.03609716,0.49810199 -0.52879 -0.03609717,0.55032399 -0.505353 -0.03609719,0.58741599 -0.42208 -0.0360972,0.62957899 -0.396839 -0.03609722,0.65464699 -0.30007 -0.03609723,0.68807499 -0.275553 -0.03609724,0.69702199 -0.167552 -0.03609724,0.72354299 -0.145997 -0.03609725,0.71292799 -0.029189 -0.03609725,0.73487299 -0.011834 -0.03609725,0.70160499 0.109443 -0.03609724,0.72153599 0.121795 -0.03609725,0.66333899 0.24333 -0.03609723,0.68381999 0.251008 -0.03609724,0.62308899 0.370766 -0.03609722,0.59959999 0.36691 -0.03609721,0.54107399 0.477439 -0.03609719,0.51259899 0.475609 -0.03609718,0.44087799 0.566816 -0.03609715,0.40593899 0.564739 -0.03609714,0.32555499 0.63604 -0.03609711,0.28346099 0.630915 -0.0360971,0.19952699 0.682326 -0.03609707,0.15046599 0.671134 -0.03609705,0.06684699 0.704079 -0.03609702,0.01184699 0.683775 -0.036097,-0.06734901 0.700341 -0.03609698,-0.12616101 0.668141 -0.03609696,-0.19853901 0.671132 -0.03609693,-0.25837101 0.62468 -0.03609691,-0.32158301 0.617479 -0.03609689,-0.37862701 0.555276 -0.03609687,-0.43215401 0.541147 -0.03609685,-0.48227101 0.462454 -0.03609683,-0.52583501 0.445046 -0.03609682,-0.56432601 0.350482 -0.0360968,-0.59919801 0.332523 -0.03609679,-0.62145301 0.223683 -0.03609678,-0.64921001 0.208019 -0.03609678,-0.65080201 0.087999 -0.03609677,-0.67393801 0.076015 -0.03609677,-0.65103101 -0.050984 -0.03609677,-0.67225401 -0.058103 -0.03609677,-0.62195101 -0.186774 -0.03609678,-0.64409201 -0.189398 -0.03609678,-0.59052201 -0.312309 -0.0360968,-0.56473901 -0.31329 -0.0360968,-0.51340901 -0.422222 -0.03609682,-0.48180701 -0.424746 -0.03609683,-0.41601201 -0.514284 -0.03609686,-0.37705901 -0.515684 -0.03609687,-0.30187001 -0.584958 -0.0360969,-0.25496301 -0.581988 -0.03609691,-0.17605001 -0.630959 -0.03609694,-0.12167901 -0.620142 -0.03609696,-0.04324001 -0.650424 -0.03609699,0.01697299 -0.628307 -0.03609701,0.09043199 -0.642321 -0.03609703,0.15378999 -0.605875 -0.03609705,0.21984499 -0.606818 -0.03609708,0.28239799 -0.553742 -0.0360971,0.33884399 -0.545457 -0.03609712,0.39617799 -0.474352 -0.03609714,0.44267399 -0.460533 -0.03609715,0.48923599 -0.37166 -0.03609717,0.52629099 -0.355968 -0.03609718,0.55690699 -0.250501 -0.03609719,0.58612599 -0.236013 -0.0360972,0.59532899 -0.117447 -0.03609721,0.61920499 -0.106232 -0.03609721,0.60245699 0.021078 -0.03609721,0.62392899 0.027604 -0.03609722,0.57766499 0.157403 -0.0360972,0.59989399 0.159417 -0.03609721,0.54814199 0.282786 -0.03609719,0.52212199 0.284293 -0.03609718,0.47078899 0.392202 -0.03609716,0.43854999 0.394915 -0.03609715,0.37168399 0.481956 -0.03609713,0.33164499 0.482771 -0.03609711,0.25511399 0.547941 -0.03609709,0.20688899 0.543095 -0.03609707,0.12708699 0.586539 -0.03609704,0.07149599 0.572106 -0.03609702,-0.00641701 0.595794 -0.036097,-0.06679201 0.567989 -0.03609698,-0.13860601 0.575011 -0.03609695,-0.20020001 0.530716 -0.03609693,-0.26259101 0.525138 -0.03609691,-0.32041601 0.462384 -0.03609689,-0.37225201 0.448412 -0.03609687,-0.42042201 0.366753 -0.03609685,-0.46139601 0.34895 -0.03609684,-0.49389301 0.249455 -0.03609683,-0.52548201 0.231549 -0.03609682,-0.53599401 0.117858 -0.03609681,-0.56073201 0.102628 -0.03609681,-0.54398001 -0.020239 -0.03609681,-0.56509001 -0.030849 -0.0360968,-0.51701301 -0.155876 -0.03609682,-0.53808601 -0.1618 -0.03609681,-0.48112301 -0.282481 -0.03609683,-0.45668501 -0.280084 -0.03609684,-0.39707601 -0.386342 -0.03609686,-0.36655801 -0.384912 -0.03609687,-0.29068401 -0.467089 -0.0360969,-0.25253401 -0.462983 -0.03609691,-0.16816301 -0.519805 -0.03609694,-0.18894301 -0.490161 -0.03609693,-0.12235301 -0.508753 -0.03609696,-0.03633501 -0.541286 -0.03609699,-0.05372101 -0.518418 -0.03609698,0.01540999 -0.518901 -0.03609701,0.09657599 -0.529933 -0.03609703,0.08398699 -0.510188 -0.03609703,0.15093699 -0.492343 -0.03609705,0.22258299 -0.486243 -0.03609708,0.21470799 -0.465744 -0.03609707,0.27433499 -0.430783 -0.0360971,0.33390899 -0.412602 -0.03609712,0.32876399 -0.387997 -0.03609711,0.37676199 -0.338308 -0.03609713,0.42314899 -0.313634 -0.03609715,0.41755099 -0.282485 -0.03609714,0.45031799 -0.221526 -0.03609716,0.48461299 -0.195323 -0.03609717,0.47430799 -0.156772 -0.03609716,0.51400599 -0.065225 -0.03609718,0.48911099 -0.089241 -0.03609717,0.49436099 -0.02033 -0.03609717,0.50910499 0.067848 -0.03609718,0.48992699 0.048561 -0.03609717,0.47581799 0.116283 -0.03609716,0.49370499 0.132897 -0.03609717,0.45231499 0.181225 -0.03609716,0.46998799 0.19521 -0.03609716,0.41984999 0.24214 -0.03609715,0.43825899 0.253932 -0.03609715,0.39900699 0.308013 -0.03609714,0.37894399 0.297902 -0.03609713,0.35305199 0.356287 -0.03609712,0.33057299 0.347105 -0.03609711,0.30101399 0.398067 -0.0360971,0.27559699 0.38884 -0.0360971,0.24381399 0.432529 -0.03609708,0.21510399 0.422194 -0.03609707,0.18264199 0.458933 -0.03609706,0.15049299 0.446347 -0.03609705,0.11834899 0.476871 -0.03609704,0.08293299 0.4608 -0.03609703,0.05222999 0.485914 -0.03609702,0.01405799 0.46514 -0.036097,-0.01439501 0.485864 -0.036097,-0.05465101 0.459246 -0.03609698,-0.08049501 0.476676 -0.03609697,-0.12183301 0.443162 -0.03609696,-0.14462101 0.458501 -0.03609695,-0.18571701 0.41726 -0.03609694,-0.20557501 0.431659 -0.03609693,-0.24500901 0.382024 -0.03609692,-0.26233201 0.396528 -0.03609691,-0.29828101 0.33823 -0.0360969,-0.31352501 0.353898 -0.03609689,-0.35822001 0.304521 -0.03609688,-0.34424201 0.286874 -0.03609688,-0.39557201 0.249226 -0.03609686,-0.38185301 0.229002 -0.03609687,-0.42463601 0.189339 -0.03609685,-0.41005901 0.166133 -0.03609686,-0.44488301 0.12589 -0.03609685,-0.42819901 0.099627 -0.03609685,-0.45583901 0.060158 -0.03609684,-0.43575701 0.031076 -0.03609685,-0.45721401 -0.006377 -0.03609684,-0.43220101 -0.039887 -0.03609685,-0.44892701 -0.072522 -0.03609684,-0.41838301 -0.105219 -0.03609686,-0.43111901 -0.136675 -0.03609685,-0.39379001 -0.169528 -0.03609686,-0.40413601 -0.19749 -0.03609686,-0.35923701 -0.229107 -0.03609688,-0.36843201 -0.253769 -0.03609687,-0.31557701 -0.282344 -0.03609689,-0.32488601 -0.304036 -0.03609689,-0.26390501 -0.327808 -0.03609691,-0.27432401 -0.347286 -0.0360969,-0.20352601 -0.365285 -0.03609693,-0.21784901 -0.382489 -0.03609692,-0.15677601 -0.408768 -0.03609695,-0.14192601 -0.390671 -0.03609695,-0.09232801 -0.425521 -0.03609697,-0.07483101 -0.406226 -0.03609697,-0.02618301 -0.43225 -0.03609699,-0.00616401 -0.410419 -0.036097,0.04021699 -0.428768 -0.03609701,0.06224699 -0.403072 -0.03609702,0.10534699 -0.415076 -0.03609704,0.12845999 -0.384307 -0.03609704,0.16745799 -0.391489 -0.03609706,0.19046799 -0.354618 -0.03609707,0.22519899 -0.358456 -0.03609708,0.24654999 -0.314736 -0.03609709,0.27695899 -0.316829 -0.0360971,0.29487099 -0.265866 -0.0360971,0.32149799 -0.267544 -0.03609711,0.33401999 -0.209322 -0.03609712,0.35764299 -0.211788 -0.03609712,0.36266699 -0.146876 -0.03609713,0.38437999 -0.151006 -0.03609713,0.40098799 -0.086638 -0.03609714,0.37988999 -0.08034 -0.03609713,0.40692399 -0.020525 -0.03609714,0.38504299 -0.011852 -0.03609713,0.40197799 0.04572 -0.03609714,0.37787799 0.056459 -0.03609713,0.38620999 0.110215 -0.03609713,0.35853799 0.122336 -0.03609712,0.35999699 0.171169 -0.03609712,0.32756299 0.183605 -0.03609711,0.32394599 0.226953 -0.03609711,0.28590599 0.238159 -0.0360971,0.27910199 0.275814 -0.0360971,0.23490499 0.284078 -0.03609708,0.22658599 0.31642 -0.03609708,0.17625699 0.319694 -0.03609706,0.16798499 0.347441 -0.03609706,0.11197799 0.343659 -0.03609704,0.10490699 0.367943 -0.03609704,0.04433599 0.355011 -0.03609702,0.03927799 0.377215 -0.03609701,-0.02421101 0.353224 -0.03609699,-0.02696201 0.3749 -0.03609699,-0.09175101 0.360982 -0.03609697,-0.09111101 0.33825 -0.03609697,-0.15303601 0.335812 -0.03609695,-0.15380401 0.310543 -0.03609695,-0.20884001 0.300098 -0.03609693,-0.20981101 0.271063 -0.03609693,-0.25728201 0.254933 -0.03609691,-0.25685901 0.221261 -0.03609691,-0.29671701 0.201716 -0.0360969,-0.29295901 0.163056 -0.0360969,-0.32572001 0.142207 -0.03609689,-0.31652201 0.098757 -0.03609689,-0.34322801 0.078358 -0.03609688,-0.32642801 0.031019 -0.03609689,-0.34852201 0.012395 -0.03609688,-0.32211501 -0.037298 -0.03609689,-0.34131101 -0.053389 -0.03609688,-0.30363101 -0.103169 -0.03609689,-0.32175101 -0.116574 -0.03609689,-0.27164501 -0.16365 -0.03609691,-0.28926401 -0.176592 -0.0360969,-0.24847701 -0.225923 -0.03609691,-0.22751101 -0.215861 -0.03609692,-0.19734301 -0.26782 -0.03609693,-0.17313201 -0.257303 -0.03609694,-0.13896901 -0.298793 -0.03609695,-0.11106101 -0.285829 -0.03609696,-0.07560301 -0.317506 -0.03609697,-0.04421101 -0.299915 -0.03609698,-0.00979001 -0.323074 -0.036097,0.02403799 -0.298671 -0.03609701,0.05576299 -0.315134 -0.03609702,0.09022699 -0.281978 -0.03609703,0.11826799 -0.293882 -0.03609704,0.15077199 -0.250541 -0.03609705,0.17496799 -0.260105 -0.03609706,0.20232699 -0.205875 -0.03609707,0.22328599 -0.215162 -0.03609708,0.24186899 -0.150309 -0.03609708,0.26091999 -0.160985 -0.03609709,0.28600099 -0.099977 -0.0360971,0.26694599 -0.086899 -0.03609709,0.29717299 -0.035019 -0.0360971,0.27585799 -0.019349 -0.0360971,0.29373499 0.030807 -0.0360971,0.26783099 0.048316 -0.03609709,0.27569299 0.094139 -0.0360971,0.24430999 0.109577 -0.03609708,0.24197399 0.113862 -0.03609708,0.24377999 0.151745 -0.03609708,0.20315699 0.16677 -0.03609707,0.19954399 0.200449 -0.03609707,0.15237299 0.208306 -0.03609705,0.14519499 0.237531 -0.03609705,0.14823699 0.210834 -0.03609705,0.08807999 0.236975 -0.03609703,0.08367099 0.260731 -0.03609703,0.02760199 0.246565 -0.03609701,0.01838899 0.268531 -0.03609701,0.01407299 0.246653 -0.036097,-0.04682001 0.260232 -0.03609698,-0.04651101 0.237724 -0.03609698,-0.10795501 0.236093 -0.03609696,-0.10291101 0.213873 -0.03609696,-0.11786501 0.204374 -0.03609696,-0.15928101 0.199066 -0.03609694,-0.16044201 0.166675 -0.03609694,-0.16272701 0.195807 -0.03609694,-0.20246401 0.146545 -0.03609693,-0.19256401 0.119757 -0.03609693,-0.22860501 0.088907 -0.03609692,-0.20170701 0.099683 -0.03609693,-0.22991201 0.084503 -0.03609692,-0.21587001 0.044615 -0.03609693,-0.23933401 0.02193 -0.03609692,-0.21555201 -0.012242 -0.03609693,-0.23317901 -0.036818 -0.03609692,-0.21042301 -0.03798 -0.03609693,-0.22987401 -0.04945 -0.03609692,-0.19091801 -0.086706 -0.03609693,-0.20635001 -0.103628 -0.03609693,-0.15997901 -0.129092 -0.03609694,-0.16990701 -0.150104 -0.03609694,-0.13748101 -0.149613 -0.03609695,-0.15730601 -0.161586 -0.03609695,-0.11138501 -0.191603 -0.03609696,-0.09232601 -0.176365 -0.03609697,-0.05951501 -0.209433 -0.03609698,-0.04610601 -0.189745 -0.03609698,-0.03852401 -0.212747 -0.03609699,-0.00712201 -0.192011 -0.036097,0.01630399 -0.211605 -0.03609701,0.04029699 -0.183848 -0.03609701,0.06509899 -0.198056 -0.03609702,0.08405499 -0.163861 -0.03609703,0.09144399 -0.184873 -0.03609703,0.13142199 -0.15381 -0.03609705,0.11766299 -0.136736 -0.03609704,0.16233099 -0.113726 -0.03609706,0.14404599 -0.101841 -0.03609705,0.17668999 -0.08339 -0.03609706,0.16089099 -0.061472 -0.03609706,0.18745299 -0.038227 -0.03609706,0.16578799 -0.036057 -0.03609706,0.16669799 -0.010192 -0.03609706,0.18686199 0.008183 -0.03609706,0.16024999 0.028658 -0.03609706,0.17789799 0.044695 -0.03609706,0.14451299 0.064747 -0.03609705,0.15671599 0.085985 -0.03609705,0.12666899 0.088999 -0.03609704,0.12870199 0.117552 -0.03609704,0.10439799 0.10927 -0.03609704,0.11052099 0.131546 -0.03609704,0.07400399 0.12663 -0.03609703,0.09063699 0.142951 -0.03609703,0.05065599 0.156427 -0.03609702,0.04034099 0.136183 -0.03609701,0.01278199 0.15941 -0.036097,0.00384999 0.136956 -0.036097,-0.01402301 0.156019 -0.036097,-0.02743201 0.129574 -0.03609699,-0.03983701 0.148049 -0.03609699,-0.05473401 0.11569 -0.03609698,-0.07292701 0.129407 -0.03609697,-0.07794101 0.095703 -0.03609697,-0.10019501 0.102989 -0.03609697,-0.09550401 0.070636 -0.03609697,-0.11580801 0.078563 -0.03609696,-0.10334901 0.051978 -0.03609696,-0.12607401 0.05145 -0.03609696,-0.10848801 0.026231 -0.03609696,-0.13050901 0.017996 -0.03609695,-0.10750001 0 -0.03609696,-0.12635201 -0.015485 -0.03609696,-0.11563901 -0.04302 -0.03609696,-0.11219701 -0.049071 -0.03609696,-0.02000001 0 -0.03609699,-0.09392301 -0.072268 -0.03609697,-0.07048101 -0.090246 -0.03609698,-0.04729401 -0.100442 -0.03609698,-0.02240201 -0.105091 -0.03609699,-0.00648601 -0.104958 -0.036097,0.00922499 -0.102396 -0.036097,0.03285499 -0.093318 -0.03609701,0.05019899 -0.081291 -0.03609702,0.06438199 -0.065673 -0.03609702,0.07449799 -0.04715 -0.03609703,0.07973499 -0.026725 -0.03609703,0.08020199 -0.012508 -0.03609703,0.07737099 0.004141 -0.03609703,0.07082899 0.019711 -0.03609702,0.06075299 0.033244 -0.03609702,0.05112599 0.041465 -0.03609702,0.04002399 0.047578 -0.03609701,0.02789099 0.051173 -0.03609701,0.01525099 0.051913 -0.03609701,0.00282099 0.049542 -0.036097,-0.00492201 0.046178 -0.036097,-0.01189001 0.041403 -0.036097,-0.01771501 0.035342 -0.03609699,-0.02228001 0.003549 -0.03609699,-0.02385801 0.007478 -0.03609699,-0.02473801 0.011605 -0.03609699,-0.02495701 0.015833 -0.03609699,-0.02455401 0.020043 -0.03609699,-0.02207801 0.028116 -0.03609699,1.64203694 0.038757 -0.16570957,1.64093195 0.071709 -0.14859757,1.63408186 0.165979 -3.29234757,1.64093199 0.071709 -0.03609757,1.59650899 0.385739 -0.03609755,1.56725886 0.491143 -3.29234754,1.49249299 0.685354 -0.03609752,1.43634886 0.796199 -3.2923475,1.33277099 0.959357 -0.03609746,1.24671186 1.068658 -3.29234743,1.12331399 1.197508 -0.03609739,1.00610986 1.297366 -3.29234735,0.87194799 1.390908 -0.0360973,0.72439586 1.472961 -3.29234725,0.58806599 1.532328 -0.0360972,0.41310086 1.588252 -3.29234714,0.28227899 1.616485 -0.0360971,0.08496986 1.638519 -3.29234703,-0.03398801 1.640233 -0.03609699,-0.24656214 1.621706 -3.29234691,-0.34891401 1.602684 -0.03609688,-0.56792414 1.5385 -3.2923468,-0.65073101 1.505243 -0.03609677,-0.86595814 1.392307 -3.2923467,-0.92816001 1.351549 -0.03609668,-1.12846214 1.189113 -3.29234661,-1.17083301 1.147348 -0.03609659,-1.34469114 0.937237 -3.29234653,-1.36968101 0.900269 -0.03609653,-1.50579114 0.64699 -3.29234648,-1.51727401 0.619547 -0.03609647,-1.60516714 0.330255 -3.29234644,-1.60809401 0.315672 -0.03609644,-1.63875114 0 -3.29234643,-1.63875001 0 -0.03609643,1.63408186 -0.165979 -3.29234757,1.64249894 0.00209 -0.17601957,1.64245794 0.011287 -0.17519057,1.64236494 0.020554 -0.17295057,1.56725886 -0.491143 -3.29234754,1.59742399 -0.381935 -0.03609755,1.64110899 -0.067539 -0.03609757,1.64110895 -0.067539 -0.14859757,1.49401399 -0.682034 -0.03609752,1.43634886 -0.796199 -3.2923475,1.33475099 -0.956604 -0.03609746,1.24671186 -1.068658 -3.29234743,1.12559599 -1.195366 -0.03609739,1.00610986 -1.297366 -3.29234735,0.87437899 -1.389384 -0.0360973,0.72439586 -1.472961 -3.29234725,0.59050199 -1.531394 -0.0360972,0.41310086 -1.588252 -3.29234714,0.28459099 -1.616082 -0.0360971,0.08496986 -1.638519 -3.29234703,-0.03190201 -1.640277 -0.03609699,-0.24656214 -1.621706 -3.29234691,-0.34713001 -1.603074 -0.03609688,-0.56792414 -1.5385 -3.2923468,-0.64929501 -1.505865 -0.03609678,-0.86595814 -1.392307 -3.2923467,-0.92708501 -1.352288 -0.03609668,-1.12846214 -1.189113 -3.29234661,-1.17010301 -1.148093 -0.03609659,-1.34469114 -0.937237 -3.29234653,-1.36925201 -0.900923 -0.03609653,-1.50579114 -0.64699 -3.29234648,-1.51707601 -0.62003 -0.03609647,-1.60516714 -0.330255 -3.29234644,-1.60804401 -0.315928 -0.03609644,-1.63875114 0 -3.29234643,-1.63875001 0 -0.03609643,1.64212994 -0.034575 -0.16571657,1.64241194 -0.016371 -0.17295657,1.64248194 -0.007105 -0.17519357                          ]
                        }
                        coordIndex [
[truncated: 692,984 more chars]
