# Supplementary material for: Fabrication and characterization of 3D-printed PLA-based composite filters for cationic dye removal
Source: RSC Adv. 2025 Dec 8;15(56):48381–92. doi: 10.1039/d5ra08506c (PMC12683515; doi:10.1039/d5ra08506c)
Supplement: RA-015-D5RA08506C-s001 [file RA-015-D5RA08506C-s001.zip › 4.web enhanced object.x3d]

<?xml version="1.0" encoding="UTF-8"?>
<!DOCTYPE X3D PUBLIC "ISO//Web3D//DTD X3D 3.0//EN" "http://www.web3d.org/specifications/x3d-3.0.dtd">
<X3D version="3.0" profile="Immersive" xmlns:xsd="http://www.w3.org/2001/XMLSchema-instance" xsd:noNamespaceSchemaLocation="http://www.web3d.org/specifications/x3d-3.0.xsd">
	<head>
		<meta name="filename" content="untitled.x3d" />
		<meta name="generator" content="Blender 3.3.0" />
	</head>
	<Scene>
		<NavigationInfo headlight="false"
		                visibilityLimit="0.0"
		                type='"EXAMINE", "ANY"'
		                avatarSize="0.25, 1.75, 0.75"
		                />
		<Background DEF="WO_World"
		            groundColor="0.051 0.051 0.051"
		            skyColor="0.051 0.051 0.051"
		            />
		<Transform DEF="Light_TRANSFORM"
		           translation="-4.076245 5.903862 1.005454"
		           scale="1.000000 1.000000 1.000000"
		           rotation="-0.498084 -0.762016 -0.413815 1.513875"
		           >
			<PointLight DEF="LA_Light"
			            ambientIntensity="0.0000"
			            color="1.0000 1.0000 1.0000"
			            intensity="1.0000"
			            radius="30.0000" 
			            location="-0.0000 -0.0000 0.0000"
			            />
		</Transform>
		<Transform DEF="Camera_TRANSFORM"
		           translation="-7.358891 4.958309 -6.925791"
		           scale="1.000000 1.000000 1.000000"
		           rotation="-0.098233 -0.968789 -0.227591 2.349487"
		           >
			<Viewpoint DEF="CA_Camera"
			           centerOfRotation="0 0 0"
			           position="-0.00 -0.00 0.00"
			           orientation="-0.00 -0.47 -0.88 0.00"
			           fieldOfView="0.691"
			           />
		</Transform>
		<Transform DEF="Filter_V3_32_35mm_v10_TRANSFORM"
		           translation="0.000000 0.000000 0.000000"
		           scale="1.000000 1.000000 1.000000"
		           rotation="0.000000 1.000000 -0.000000 3.141593"
		           >
			<Transform DEF="Filter_V3_32_35mm_v10_ifs_TRANSFORM"
			           translation="0.000000 0.000000 0.000000"
			           scale="1.000000 1.000000 1.000000"
			           rotation="0.000000 1.000000 0.000000 0.000000"
			           >
				<Group DEF="group_ME_Filter_V3_32_35mm_v10">
					<Shape>
						<Appearance>
							<Material DEF="MA_ABS_(Beyaz)"
							          diffuseColor="0.800 0.800 0.800"
							          specularColor="0.401 0.401 0.401"
							          emissiveColor="0.000 0.000 0.000"
							          ambientIntensity="0.000"
							          shininess="0.500"
							          transparency="0.0"
							          />
						</Appearance>
						<IndexedFaceSet solid="false"
						                texCoordIndex="0 1 2 -1 3 4 5 -1 6 7 8 -1 9 10 11 -1 12 13 14 -1 15 16 17 -1 18 19 20 -1 21 22 23 -1 24 25 26 -1 27 28 29 -1 30 31 32 -1 33 34 35 -1 36 37 38 -1 39 40 41 -1 42 43 44 -1 45 46 47 -1 48 49 50 -1 51 52 53 -1 54 55 56 -1 57 58 59 -1 60 61 62 -1 63 64 65 -1 66 67 68 -1 69 70 71 -1 72 73 74 -1 75 76 77 -1 78 79 80 -1 81 82 83 -1 84 85 86 -1 87 88 89 -1 90 91 92 -1 93 94 95 -1 96 97 98 -1 99 100 101 -1 102 103 104 -1 105 106 107 -1 108 109 110 -1 111 112 113 -1 114 115 116 -1 117 118 119 -1 120 121 122 -1 123 124 125 -1 126 127 128 -1 129 130 131 -1 132 133 134 -1 135 136 137 -1 138 139 140 -1 141 142 143 -1 144 145 146 -1 147 148 149 -1 150 151 152 -1 153 154 155 -1 156 157 158 -1 159 160 161 -1 162 163 164 -1 165 166 167 -1 168 169 170 -1 171 172 173 -1 174 175 176 -1 177 178 179 -1 180 181 182 -1 183 184 185 -1 186 187 188 -1 189 190 191 -1 192 193 194 -1 195 196 197 -1 198 199 200 -1 201 202 203 -1 204 205 206 -1 207 208 209 -1 210 211 212 -1 213 214 215 -1 216 217 218 -1 219 220 221 -1 222 223 224 -1 225 226 227 -1 228 229 230 -1 231 232 233 -1 234 235 236 -1 237 238 239 -1 240 241 242 -1 243 244 245 -1 246 247 248 -1 249 250 251 -1 252 253 254 -1 255 256 257 -1 258 259 260 -1 261 262 263 -1 264 265 266 -1 267 268 269 -1 270 271 272 -1 273 274 275 -1 276 277 278 -1 279 280 281 -1 282 283 284 -1 285 286 287 -1 288 289 290 -1 291 292 293 -1 294 295 296 -1 297 298 299 -1 300 301 302 -1 303 304 305 -1 306 307 308 -1 309 310 311 -1 312 313 314 -1 315 316 317 -1 318 319 320 -1 321 322 323 -1 324 325 326 -1 327 328 329 -1 330 331 332 -1 333 334 335 -1 336 337 338 -1 339 340 341 -1 342 343 344 -1 345 346 347 -1 348 349 350 -1 351 352 353 -1 354 355 356 -1 357 358 359 -1 360 361 362 -1 363 364 365 -1 366 367 368 -1 369 370 371 -1 372 373 374 -1 375 376 377 -1 378 379 380 -1 381 382 383 -1 384 385 386 -1 387 388 389 -1 390 391 392 -1 393 394 395 -1 396 397 398 -1 399 400 401 -1 402 403 404 -1 405 406 407 -1 408 409 410 -1 411 412 413 -1 414 415 416 -1 417 418 419 -1 420 421 422 -1 423 424 425 -1 426 427 428 -1 429 430 431 -1 432 433 434 -1 435 436 437 -1 438 439 440 -1 441 442 443 -1 444 445 446 -1 447 448 449 -1 450 451 452 -1 453 454 455 -1 456 457 458 -1 459 460 461 -1 462 463 464 -1 465 466 467 -1 468 469 470 -1 471 472 473 -1 474 475 476 -1 477 478 479 -1 480 481 482 -1 483 484 485 -1 486 487 488 -1 489 490 491 -1 492 493 494 -1 495 496 497 -1 498 499 500 -1 501 502 503 -1 504 505 506 -1 507 508 509 -1 510 511 512 -1 513 514 515 -1 516 517 518 -1 519 520 521 -1 522 523 524 -1 525 526 527 -1 528 529 530 -1 531 532 533 -1 534 535 536 -1 537 538 539 -1 540 541 542 -1 543 544 545 -1 546 547 548 -1 549 550 551 -1 552 553 554 -1 555 556 557 -1 558 559 560 -1 561 562 563 -1 564 565 566 -1 567 568 569 -1 570 571 572 -1 573 574 575 -1 576 577 578 -1 579 580 581 -1 582 583 584 -1 585 586 587 -1 588 589 590 -1 591 592 593 -1 594 595 596 -1 597 598 599 -1 600 601 602 -1 603 604 605 -1 606 607 608 -1 609 610 611 -1 612 613 614 -1 615 616 617 -1 618 619 620 -1 621 622 623 -1 624 625 626 -1 627 628 629 -1 630 631 632 -1 633 634 635 -1 636 637 638 -1 639 640 641 -1 642 643 644 -1 645 646 647 -1 648 649 650 -1 651 652 653 -1 654 655 656 -1 657 658 659 -1 660 661 662 -1 663 664 665 -1 666 667 668 -1 669 670 671 -1 672 673 674 -1 675 676 677 -1 678 679 680 -1 681 682 683 -1 684 685 686 -1 687 688 689 -1 690 691 692 -1 693 694 695 -1 696 697 698 -1 699 700 701 -1 702 703 704 -1 705 706 707 -1 708 709 710 -1 711 712 713 -1 714 715 716 -1 717 718 719 -1 720 721 722 -1 723 724 725 -1 726 727 728 -1 729 730 731 -1 732 733 734 -1 735 736 737 -1 738 739 740 -1 741 742 743 -1 744 745 746 -1 747 748 749 -1 750 751 752 -1 753 754 755 -1 756 757 758 -1 759 760 761 -1 762 763 764 -1 765 766 767 -1 768 769 770 -1 771 772 773 -1 774 775 776 -1 777 778 779 -1 780 781 782 -1 783 784 785 -1 786 787 788 -1 789 790 791 -1 792 793 794 -1 795 796 797 -1 798 799 800 -1 801 802 803 -1 804 805 806 -1 807 808 809 -1 810 811 812 -1 813 814 815 -1 816 817 818 -1 819 820 821 -1 822 823 824 -1 825 826 827 -1 828 829 830 -1 831 832 833 -1 834 835 836 -1 837 838 839 -1 840 841 842 -1 843 844 845 -1 846 847 848 -1 849 850 851 -1 852 853 854 -1 855 856 857 -1 858 859 860 -1 861 862 863 -1 864 865 866 -1 867 868 869 -1 870 871 872 -1 873 874 875 -1 876 877 878 -1 879 880 881 -1 882 883 884 -1 885 886 887 -1 888 889 890 -1 891 892 893 -1 894 895 896 -1 897 898 899 -1 900 901 902 -1 903 904 905 -1 906 907 908 -1 909 910 911 -1 912 913 914 -1 915 916 917 -1 918 919 920 -1 921 922 923 -1 924 925 926 -1 927 928 929 -1 930 931 932 -1 933 934 935 -1 936 937 938 -1 939 940 941 -1 942 943 944 -1 945 946 947 -1 948 949 950 -1 951 952 953 -1 954 955 956 -1 957 958 959 -1 960 961 962 -1 963 964 965 -1 966 967 968 -1 969 970 971 -1 972 973 974 -1 975 976 977 -1 978 979 980 -1 981 982 983 -1 984 985 986 -1 987 988 989 -1 990 991 992 -1 993 994 995 -1 996 997 998 -1 999 1000 1001 -1 1002 1003 1004 -1 1005 1006 1007 -1 1008 1009 1010 -1 1011 1012 1013 -1 1014 1015 1016 -1 1017 1018 1019 -1 1020 1021 1022 -1 1023 1024 1025 -1 1026 1027 1028 -1 1029 1030 1031 -1 1032 1033 1034 -1 1035 1036 1037 -1 1038 1039 1040 -1 1041 1042 1043 -1 1044 1045 1046 -1 1047 1048 1049 -1 1050 1051 1052 -1 1053 1054 1055 -1 1056 1057 1058 -1 1059 1060 1061 -1 1062 1063 1064 -1 1065 1066 1067 -1 1068 1069 1070 -1 1071 1072 1073 -1 1074 1075 1076 -1 1077 1078 1079 -1 1080 1081 1082 -1 1083 1084 1085 -1 1086 1087 1088 -1 1089 1090 1091 -1 1092 1093 1094 -1 1095 1096 1097 -1 1098 1099 1100 -1 1101 1102 1103 -1 1104 1105 1106 -1 1107 1108 1109 -1 1110 1111 1112 -1 1113 1114 1115 -1 1116 1117 1118 -1 1119 1120 1121 -1 1122 1123 1124 -1 1125 1126 1127 -1 1128 1129 1130 -1 1131 1132 1133 -1 1134 1135 1136 -1 1137 1138 1139 -1 1140 1141 1142 -1 1143 1144 1145 -1 1146 1147 1148 -1 1149 1150 1151 -1 1152 1153 1154 -1 1155 1156 1157 -1 1158 1159 1160 -1 1161 1162 1163 -1 1164 1165 1166 -1 1167 1168 1169 -1 1170 1171 1172 -1 1173 1174 1175 -1 1176 1177 1178 -1 1179 1180 1181 -1 1182 1183 1184 -1 1185 1186 1187 -1 1188 1189 1190 -1 1191 1192 1193 -1 1194 1195 1196 -1 1197 1198 1199 -1 1200 1201 1202 -1 1203 1204 1205 -1 1206 1207 1208 -1 1209 1210 1211 -1 1212 1213 1214 -1 1215 1216 1217 -1 1218 1219 1220 -1 1221 1222 1223 -1 1224 1225 1226 -1 1227 1228 1229 -1 1230 1231 1232 -1 1233 1234 1235 -1 1236 1237 1238 -1 1239 1240 1241 -1 1242 1243 1244 -1 1245 1246 1247 -1 1248 1249 1250 -1 1251 1252 1253 -1 1254 1255 1256 -1 1257 1258 1259 -1 1260 1261 1262 -1 1263 1264 1265 -1 1266 1267 1268 -1 1269 1270 1271 -1 1272 1273 1274 -1 1275 1276 1277 -1 1278 1279 1280 -1 1281 1282 1283 -1 1284 1285 1286 -1 1287 1288 1289 -1 1290 1291 1292 -1 1293 1294 1295 -1 1296 1297 1298 -1 1299 1300 1301 -1 1302 1303 1304 -1 1305 1306 1307 -1 1308 1309 1310 -1 1311 1312 1313 -1 1314 1315 1316 -1 1317 1318 1319 -1 1320 1321 1322 -1 1323 1324 1325 -1 1326 1327 1328 -1 1329 1330 1331 -1 1332 1333 1334 -1 1335 1336 1337 -1 1338 1339 1340 -1 1341 1342 1343 -1 1344 1345 1346 -1 1347 1348 1349 -1 1350 1351 1352 -1 1353 1354 1355 -1 1356 1357 1358 -1 1359 1360 1361 -1 1362 1363 1364 -1 1365 1366 1367 -1 1368 1369 1370 -1 1371 1372 1373 -1 1374 1375 1376 -1 1377 1378 1379 -1 1380 1381 1382 -1 1383 1384 1385 -1 1386 1387 1388 -1 1389 1390 1391 -1 1392 1393 1394 -1 1395 1396 1397 -1 1398 1399 1400 -1 1401 1402 1403 -1 1404 1405 1406 -1 1407 1408 1409 -1 1410 1411 1412 -1 1413 1414 1415 -1 1416 1417 1418 -1 1419 1420 1421 -1 1422 1423 1424 -1 1425 1426 1427 -1 1428 1429 1430 -1 1431 1432 1433 -1 1434 1435 1436 -1 1437 1438 1439 -1 1440 1441 1442 -1 1443 1444 1445 -1 1446 1447 1448 -1 1449 1450 1451 -1 1452 1453 1454 -1 1455 1456 1457 -1 1458 1459 1460 -1 1461 1462 1463 -1 1464 1465 1466 -1 1467 1468 1469 -1 1470 1471 1472 -1 1473 1474 1475 -1 1476 1477 1478 -1 1479 1480 1481 -1 1482 1483 1484 -1 1485 1486 1487 -1 1488 1489 1490 -1 1491 1492 1493 -1 1494 1495 1496 -1 1497 1498 1499 -1 1500 1501 1502 -1 1503 1504 1505 -1 1506 1507 1508 -1 1509 1510 1511 -1 1512 1513 1514 -1 1515 1516 1517 -1 1518 1519 1520 -1 1521 1522 1523 -1 1524 1525 1526 -1 1527 1528 1529 -1 1530 1531 1532 -1 1533 1534 1535 -1 1536 1537 1538 -1 1539 1540 1541 -1 1542 1543 1544 -1 1545 1546 1547 -1 1548 1549 1550 -1 1551 1552 1553 -1 1554 1555 1556 -1 1557 1558 1559 -1 1560 1561 1562 -1 1563 1564 1565 -1 1566 1567 1568 -1 1569 1570 1571 -1 1572 1573 1574 -1 1575 1576 1577 -1 1578 1579 1580 -1 1581 1582 1583 -1 1584 1585 1586 -1 1587 1588 1589 -1 1590 1591 1592 -1 1593 1594 1595 -1 1596 1597 1598 -1 1599 1600 1601 -1 1602 1603 1604 -1 1605 1606 1607 -1 1608 1609 1610 -1 1611 1612 1613 -1 1614 1615 1616 -1 1617 1618 1619 -1 1620 1621 1622 -1 1623 1624 1625 -1 1626 1627 1628 -1 1629 1630 1631 -1 1632 1633 1634 -1 1635 1636 1637 -1 1638 1639 1640 -1 1641 1642 1643 -1 1644 1645 1646 -1 1647 1648 1649 -1 1650 1651 1652 -1 1653 1654 1655 -1 1656 1657 1658 -1 1659 1660 1661 -1 1662 1663 1664 -1 1665 1666 1667 -1 1668 1669 1670 -1 1671 1672 1673 -1 1674 1675 1676 -1 1677 1678 1679 -1 1680 1681 1682 -1 1683 1684 1685 -1 1686 1687 1688 -1 1689 1690 1691 -1 1692 1693 1694 -1 1695 1696 1697 -1 1698 1699 1700 -1 1701 1702 1703 -1 1704 1705 1706 -1 1707 1708 1709 -1 1710 1711 1712 -1 1713 1714 1715 -1 1716 1717 1718 -1 1719 1720 1721 -1 1722 1723 1724 -1 1725 1726 1727 -1 1728 1729 1730 -1 1731 1732 1733 -1 1734 1735 1736 -1 1737 1738 1739 -1 1740 1741 1742 -1 1743 1744 1745 -1 1746 1747 1748 -1 1749 1750 1751 -1 1752 1753 1754 -1 1755 1756 1757 -1 1758 1759 1760 -1 1761 1762 1763 -1 1764 1765 1766 -1 1767 1768 1769 -1 1770 1771 1772 -1 1773 1774 1775 -1 1776 1777 1778 -1 1779 1780 1781 -1 1782 1783 1784 -1 1785 1786 1787 -1 1788 1789 1790 -1 1791 1792 1793 -1 1794 1795 1796 -1 1797 1798 1799 -1 1800 1801 1802 -1 1803 1804 1805 -1 1806 1807 1808 -1 1809 1810 1811 -1 1812 1813 1814 -1 1815 1816 1817 -1 1818 1819 1820 -1 1821 1822 1823 -1 1824 1825 1826 -1 1827 1828 1829 -1 1830 1831 1832 -1 1833 1834 1835 -1 1836 1837 1838 -1 1839 1840 1841 -1 1842 1843 1844 -1 1845 1846 1847 -1 1848 1849 1850 -1 1851 1852 1853 -1 1854 1855 1856 -1 1857 1858 1859 -1 1860 1861 1862 -1 1863 1864 1865 -1 1866 1867 1868 -1 1869 1870 1871 -1 1872 1873 1874 -1 1875 1876 1877 -1 1878 1879 1880 -1 1881 1882 1883 -1 1884 1885 1886 -1 1887 1888 1889 -1 1890 1891 1892 -1 1893 1894 1895 -1 1896 1897 1898 -1 1899 1900 1901 -1 1902 1903 1904 -1 1905 1906 1907 -1 1908 1909 1910 -1 1911 1912 1913 -1 1914 1915 1916 -1 1917 1918 1919 -1 1920 1921 1922 -1 1923 1924 1925 -1 1926 1927 1928 -1 1929 1930 1931 -1 1932 1933 1934 -1 1935 1936 1937 -1 1938 1939 1940 -1 1941 1942 1943 -1 1944 1945 1946 -1 1947 1948 1949 -1 1950 1951 1952 -1 1953 1954 1955 -1 1956 1957 1958 -1 1959 1960 1961 -1 1962 1963 1964 -1 1965 1966 1967 -1 1968 1969 1970 -1 1971 1972 1973 -1 1974 1975 1976 -1 1977 1978 1979 -1 1980 1981 1982 -1 1983 1984 1985 -1 1986 1987 1988 -1 1989 1990 1991 -1 1992 1993 1994 -1 1995 1996 1997 -1 1998 1999 2000 -1 2001 2002 2003 -1 2004 2005 2006 -1 2007 2008 2009 -1 2010 2011 2012 -1 2013 2014 2015 -1 2016 2017 2018 -1 2019 2020 2021 -1 2022 2023 2024 -1 2025 2026 2027 -1 2028 2029 2030 -1 2031 2032 2033 -1 2034 2035 2036 -1 2037 2038 2039 -1 2040 2041 2042 -1 2043 2044 2045 -1 2046 2047 2048 -1 2049 2050 2051 -1 2052 2053 2054 -1 2055 2056 2057 -1 2058 2059 2060 -1 2061 2062 2063 -1 2064 2065 2066 -1 2067 2068 2069 -1 2070 2071 2072 -1 2073 2074 2075 -1 2076 2077 2078 -1 2079 2080 2081 -1 2082 2083 2084 -1 2085 2086 2087 -1 2088 2089 2090 -1 2091 2092 2093 -1 2094 2095 2096 -1 2097 2098 2099 -1 2100 2101 2102 -1 2103 2104 2105 -1 2106 2107 2108 -1 2109 2110 2111 -1 2112 2113 2114 -1 2115 2116 2117 -1 2118 2119 2120 -1 2121 2122 2123 -1 2124 2125 2126 -1 2127 2128 2129 -1 2130 2131 2132 -1 2133 2134 2135 -1 2136 2137 2138 -1 2139 2140 2141 -1 2142 2143 2144 -1 2145 2146 2147 -1 2148 2149 2150 -1 2151 2152 2153 -1 2154 2155 2156 -1 2157 2158 2159 -1 2160 2161 2162 -1 2163 2164 2165 -1 2166 2167 2168 -1 2169 2170 2171 -1 2172 2173 2174 -1 2175 2176 2177 -1 2178 2179 2180 -1 2181 2182 2183 -1 2184 2185 2186 -1 2187 2188 2189 -1 2190 2191 2192 -1 2193 2194 2195 -1 2196 2197 2198 -1 2199 2200 2201 -1 2202 2203 2204 -1 2205 2206 2207 -1 2208 2209 2210 -1 2211 2212 2213 -1 2214 2215 2216 -1 2217 2218 2219 -1 2220 2221 2222 -1 2223 2224 2225 -1 2226 2227 2228 -1 2229 2230 2231 -1 2232 2233 2234 -1 2235 2236 2237 -1 2238 2239 2240 -1 2241 2242 2243 -1 2244 2245 2246 -1 2247 2248 2249 -1 2250 2251 2252 -1 2253 2254 2255 -1 2256 2257 2258 -1 2259 2260 2261 -1 2262 2263 2264 -1 2265 2266 2267 -1 2268 2269 2270 -1 2271 2272 2273 -1 2274 2275 2276 -1 2277 2278 2279 -1 2280 2281 2282 -1 2283 2284 2285 -1 2286 2287 2288 -1 2289 2290 2291 -1 2292 2293 2294 -1 2295 2296 2297 -1 2298 2299 2300 -1 2301 2302 2303 -1 2304 2305 2306 -1 2307 2308 2309 -1 2310 2311 2312 -1 2313 2314 2315 -1 2316 2317 2318 -1 2319 2320 2321 -1 2322 2323 2324 -1 2325 2326 2327 -1 2328 2329 2330 -1 2331 2332 2333 -1 2334 2335 2336 -1 2337 2338 2339 -1 2340 2341 2342 -1 2343 2344 2345 -1 2346 2347 2348 -1 2349 2350 2351 -1 2352 2353 2354 -1 2355 2356 2357 -1 2358 2359 2360 -1 2361 2362 2363 -1 2364 2365 2366 -1 2367 2368 2369 -1 2370 2371 2372 -1 2373 2374 2375 -1 2376 2377 2378 -1 2379 2380 2381 -1 2382 2383 2384 -1 2385 2386 2387 -1 2388 2389 2390 -1 2391 2392 2393 -1 2394 2395 2396 -1 2397 2398 2399 -1 2400 2401 2402 -1 2403 2404 2405 -1 2406 2407 2408 -1 2409 2410 2411 -1 2412 2413 2414 -1 2415 2416 2417 -1 2418 2419 2420 -1 2421 2422 2423 -1 2424 2425 2426 -1 2427 2428 2429 -1 2430 2431 2432 -1 2433 2434 2435 -1 2436 2437 2438 -1 2439 2440 2441 -1 2442 2443 2444 -1 2445 2446 2447 -1 2448 2449 2450 -1 2451 2452 2453 -1 2454 2455 2456 -1 2457 2458 2459 -1 2460 2461 2462 -1 2463 2464 2465 -1 2466 2467 2468 -1 2469 2470 2471 -1 2472 2473 2474 -1 2475 2476 2477 -1 2478 2479 2480 -1 2481 2482 2483 -1 2484 2485 2486 -1 2487 2488 2489 -1 2490 2491 2492 -1 2493 2494 2495 -1 2496 2497 2498 -1 2499 2500 2501 -1 2502 2503 2504 -1 2505 2506 2507 -1 2508 2509 2510 -1 2511 2512 2513 -1 2514 2515 2516 -1 2517 2518 2519 -1 2520 2521 2522 -1 2523 2524 2525 -1 2526 2527 2528 -1 2529 2530 2531 -1 2532 2533 2534 -1 2535 2536 2537 -1 2538 2539 2540 -1 2541 2542 2543 -1 2544 2545 2546 -1 2547 2548 2549 -1 2550 2551 2552 -1 2553 2554 2555 -1 2556 2557 2558 -1 2559 2560 2561 -1 2562 2563 2564 -1 2565 2566 2567 -1 2568 2569 2570 -1 2571 2572 2573 -1 2574 2575 2576 -1 2577 2578 2579 -1 2580 2581 2582 -1 2583 2584 2585 -1 2586 2587 2588 -1 2589 2590 2591 -1 2592 2593 2594 -1 2595 2596 2597 -1 2598 2599 2600 -1 2601 2602 2603 -1 2604 2605 2606 -1 2607 2608 2609 -1 2610 2611 2612 -1 2613 2614 2615 -1 2616 2617 2618 -1 2619 2620 2621 -1 2622 2623 2624 -1 2625 2626 2627 -1 2628 2629 2630 -1 2631 2632 2633 -1 2634 2635 2636 -1 2637 2638 2639 -1 2640 2641 2642 -1 2643 2644 2645 -1 2646 2647 2648 -1 2649 2650 2651 -1 2652 2653 2654 -1 2655 2656 2657 -1 2658 2659 2660 -1 2661 2662 2663 -1 2664 2665 2666 -1 2667 2668 2669 -1 2670 2671 2672 -1 2673 2674 2675 -1 2676 2677 2678 -1 2679 2680 2681 -1 2682 2683 2684 -1 2685 2686 2687 -1 2688 2689 2690 -1 2691 2692 2693 -1 2694 2695 2696 -1 2697 2698 2699 -1 2700 2701 2702 -1 2703 2704 2705 -1 2706 2707 2708 -1 2709 2710 2711 -1 2712 2713 2714 -1 2715 2716 2717 -1 2718 2719 2720 -1 2721 2722 2723 -1 2724 2725 2726 -1 2727 2728 2729 -1 2730 2731 2732 -1 2733 2734 2735 -1 2736 2737 2738 -1 2739 2740 2741 -1 2742 2743 2744 -1 2745 2746 2747 -1 2748 2749 2750 -1 2751 2752 2753 -1 2754 2755 2756 -1 2757 2758 2759 -1 2760 2761 2762 -1 2763 2764 2765 -1 2766 2767 2768 -1 2769 2770 2771 -1 2772 2773 2774 -1 2775 2776 2777 -1 2778 2779 2780 -1 2781 2782 2783 -1 2784 2785 2786 -1 2787 2788 2789 -1 2790 2791 2792 -1 2793 2794 2795 -1 2796 2797 2798 -1 2799 2800 2801 -1 2802 2803 2804 -1 2805 2806 2807 -1 2808 2809 2810 -1 2811 2812 2813 -1 2814 2815 2816 -1 2817 2818 2819 -1 2820 2821 2822 -1 2823 2824 2825 -1 2826 2827 2828 -1 2829 2830 2831 -1 2832 2833 2834 -1 2835 2836 2837 -1 2838 2839 2840 -1 2841 2842 2843 -1 2844 2845 2846 -1 2847 2848 2849 -1 2850 2851 2852 -1 2853 2854 2855 -1 2856 2857 2858 -1 2859 2860 2861 -1 2862 2863 2864 -1 2865 2866 2867 -1 2868 2869 2870 -1 2871 2872 2873 -1 2874 2875 2876 -1 2877 2878 2879 -1 2880 2881 2882 -1 2883 2884 2885 -1 2886 2887 2888 -1 2889 2890 2891 -1 2892 2893 2894 -1 2895 2896 2897 -1 2898 2899 2900 -1 2901 2902 2903 -1 2904 2905 2906 -1 2907 2908 2909 -1 2910 2911 2912 -1 2913 2914 2915 -1 2916 2917 2918 -1 2919 2920 2921 -1 2922 2923 2924 -1 2925 2926 2927 -1 2928 2929 2930 -1 2931 2932 2933 -1 2934 2935 2936 -1 2937 2938 2939 -1 2940 2941 2942 -1 2943 2944 2945 -1 2946 2947 2948 -1 2949 2950 2951 -1 2952 2953 2954 -1 2955 2956 2957 -1 2958 2959 2960 -1 2961 2962 2963 -1 2964 2965 2966 -1 2967 2968 2969 -1 2970 2971 2972 -1 2973 2974 2975 -1 2976 2977 2978 -1 2979 2980 2981 -1 2982 2983 2984 -1 2985 2986 2987 -1 2988 2989 2990 -1 2991 2992 2993 -1 2994 2995 2996 -1 2997 2998 2999 -1 3000 3001 3002 -1 3003 3004 3005 -1 3006 3007 3008 -1 3009 3010 3011 -1 3012 3013 3014 -1 3015 3016 3017 -1 3018 3019 3020 -1 3021 3022 3023 -1 3024 3025 3026 -1 3027 3028 3029 -1 3030 3031 3032 -1 3033 3034 3035 -1 3036 3037 3038 -1 3039 3040 3041 -1 3042 3043 3044 -1 3045 3046 3047 -1 3048 3049 3050 -1 3051 3052 3053 -1 3054 3055 3056 -1 3057 3058 3059 -1 3060 3061 3062 -1 3063 3064 3065 -1 3066 3067 3068 -1 3069 3070 3071 -1 3072 3073 3074 -1 3075 3076 3077 -1 3078 3079 3080 -1 3081 3082 3083 -1 3084 3085 3086 -1 3087 3088 3089 -1 3090 3091 3092 -1 3093 3094 3095 -1 3096 3097 3098 -1 3099 3100 3101 -1 3102 3103 3104 -1 3105 3106 3107 -1 3108 3109 3110 -1 3111 3112 3113 -1 3114 3115 3116 -1 3117 3118 3119 -1 3120 3121 3122 -1 3123 3124 3125 -1 3126 3127 3128 -1 3129 3130 3131 -1 3132 3133 3134 -1 3135 3136 3137 -1 3138 3139 3140 -1 3141 3142 3143 -1 3144 3145 3146 -1 3147 3148 3149 -1 3150 3151 3152 -1 3153 3154 3155 -1 3156 3157 3158 -1 3159 3160 3161 -1 3162 3163 3164 -1 3165 3166 3167 -1 3168 3169 3170 -1 3171 3172 3173 -1 3174 3175 3176 -1 3177 3178 3179 -1 3180 3181 3182 -1 3183 3184 3185 -1 3186 3187 3188 -1 3189 3190 3191 -1 3192 3193 3194 -1 3195 3196 3197 -1 3198 3199 3200 -1 3201 3202 3203 -1 3204 3205 3206 -1 3207 3208 3209 -1 3210 3211 3212 -1 3213 3214 3215 -1 3216 3217 3218 -1 3219 3220 3221 -1 3222 3223 3224 -1 3225 3226 3227 -1 3228 3229 3230 -1 3231 3232 3233 -1 3234 3235 3236 -1 3237 3238 3239 -1 3240 3241 3242 -1 3243 3244 3245 -1 3246 3247 3248 -1 3249 3250 3251 -1 3252 3253 3254 -1 3255 3256 3257 -1 3258 3259 3260 -1 3261 3262 3263 -1 3264 3265 3266 -1 3267 3268 3269 -1 3270 3271 3272 -1 3273 3274 3275 -1 3276 3277 3278 -1 3279 3280 3281 -1 3282 3283 3284 -1 3285 3286 3287 -1 3288 3289 3290 -1 3291 3292 3293 -1 3294 3295 3296 -1 3297 3298 3299 -1 3300 3301 3302 -1 3303 3304 3305 -1 3306 3307 3308 -1 3309 3310 3311 -1 3312 3313 3314 -1 3315 3316 3317 -1 3318 3319 3320 -1 3321 3322 3323 -1 3324 3325 3326 -1 3327 3328 3329 -1 3330 3331 3332 -1 3333 3334 3335 -1 3336 3337 3338 -1 3339 3340 3341 -1 3342 3343 3344 -1 3345 3346 3347 -1 3348 3349 3350 -1 3351 3352 3353 -1 3354 3355 3356 -1 3357 3358 3359 -1 3360 3361 3362 -1 3363 3364 3365 -1 3366 3367 3368 -1 3369 3370 3371 -1 3372 3373 3374 -1 3375 3376 3377 -1 3378 3379 3380 -1 3381 3382 3383 -1 3384 3385 3386 -1 3387 3388 3389 -1 3390 3391 3392 -1 3393 3394 3395 -1 3396 3397 3398 -1 3399 3400 3401 -1 3402 3403 3404 -1 3405 3406 3407 -1 3408 3409 3410 -1 3411 3412 3413 -1 3414 3415 3416 -1 3417 3418 3419 -1 3420 3421 3422 -1 3423 3424 3425 -1 3426 3427 3428 -1 3429 3430 3431 -1 3432 3433 3434 -1 3435 3436 3437 -1 3438 3439 3440 -1 3441 3442 3443 -1 3444 3445 3446 -1 3447 3448 3449 -1 3450 3451 3452 -1 3453 3454 3455 -1 3456 3457 3458 -1 3459 3460 3461 -1 3462 3463 3464 -1 3465 3466 3467 -1 3468 3469 3470 -1 3471 3472 3473 -1 3474 3475 3476 -1 3477 3478 3479 -1 3480 3481 3482 -1 3483 3484 3485 -1 3486 3487 3488 -1 3489 3490 3491 -1 3492 3493 3494 -1 3495 3496 3497 -1 3498 3499 3500 -1 3501 3502 3503 -1 3504 3505 3506 -1 3507 3508 3509 -1 3510 3511 3512 -1 3513 3514 3515 -1 3516 3517 3518 -1 3519 3520 3521 -1 3522 3523 3524 -1 3525 3526 3527 -1 3528 3529 3530 -1 3531 3532 3533 -1 3534 3535 3536 -1 3537 3538 3539 -1 3540 3541 3542 -1 3543 3544 3545 -1 3546 3547 3548 -1 3549 3550 3551 -1 3552 3553 3554 -1 3555 3556 3557 -1 3558 3559 3560 -1 3561 3562 3563 -1 3564 3565 3566 -1 3567 3568 3569 -1 3570 3571 3572 -1 3573 3574 3575 -1 3576 3577 3578 -1 3579 3580 3581 -1 3582 3583 3584 -1 3585 3586 3587 -1 3588 3589 3590 -1 3591 3592 3593 -1 3594 3595 3596 -1 3597 3598 3599 -1 3600 3601 3602 -1 3603 3604 3605 -1 3606 3607 3608 -1 3609 3610 3611 -1 3612 3613 3614 -1 3615 3616 3617 -1 3618 3619 3620 -1 3621 3622 3623 -1 3624 3625 3626 -1 3627 3628 3629 -1 3630 3631 3632 -1 3633 3634 3635 -1 3636 3637 3638 -1 3639 3640 3641 -1 3642 3643 3644 -1 3645 3646 3647 -1 3648 3649 3650 -1 3651 3652 3653 -1 3654 3655 3656 -1 3657 3658 3659 -1 3660 3661 3662 -1 3663 3664 3665 -1 3666 3667 3668 -1 3669 3670 3671 -1 3672 3673 3674 -1 3675 3676 3677 -1 3678 3679 3680 -1 3681 3682 3683 -1 3684 3685 3686 -1 3687 3688 3689 -1 3690 3691 3692 -1 3693 3694 3695 -1 3696 3697 3698 -1 3699 3700 3701 -1 3702 3703 3704 -1 3705 3706 3707 -1 3708 3709 3710 -1 3711 3712 3713 -1 3714 3715 3716 -1 3717 3718 3719 -1 3720 3721 3722 -1 3723 3724 3725 -1 3726 3727 3728 -1 3729 3730 3731 -1 3732 3733 3734 -1 3735 3736 3737 -1 3738 3739 3740 -1 3741 3742 3743 -1 3744 3745 3746 -1 3747 3748 3749 -1 3750 3751 3752 -1 3753 3754 3755 -1 3756 3757 3758 -1 3759 3760 3761 -1 3762 3763 3764 -1 3765 3766 3767 -1 3768 3769 3770 -1 3771 3772 3773 -1 3774 3775 3776 -1 3777 3778 3779 -1 3780 3781 3782 -1 3783 3784 3785 -1 3786 3787 3788 -1 3789 3790 3791 -1 3792 3793 3794 -1 3795 3796 3797 -1 3798 3799 3800 -1 3801 3802 3803 -1 3804 3805 3806 -1 3807 3808 3809 -1 3810 3811 3812 -1 3813 3814 3815 -1 3816 3817 3818 -1 3819 3820 3821 -1 3822 3823 3824 -1 3825 3826 3827 -1 3828 3829 3830 -1 3831 3832 3833 -1 3834 3835 3836 -1 3837 3838 3839 -1 3840 3841 3842 -1 3843 3844 3845 -1 3846 3847 3848 -1 3849 3850 3851 -1 3852 3853 3854 -1 3855 3856 3857 -1 3858 3859 3860 -1 3861 3862 3863 -1 3864 3865 3866 -1 3867 3868 3869 -1 3870 3871 3872 -1 3873 3874 3875 -1 3876 3877 3878 -1 3879 3880 3881 -1 3882 3883 3884 -1 3885 3886 3887 -1 3888 3889 3890 -1 3891 3892 3893 -1 3894 3895 3896 -1 3897 3898 3899 -1 3900 3901 3902 -1 3903 3904 3905 -1 3906 3907 3908 -1 3909 3910 3911 -1 3912 3913 3914 -1 3915 3916 3917 -1 3918 3919 3920 -1 3921 3922 3923 -1 3924 3925 3926 -1 3927 3928 3929 -1 3930 3931 3932 -1 3933 3934 3935 -1 3936 3937 3938 -1 3939 3940 3941 -1 3942 3943 3944 -1 3945 3946 3947 -1 3948 3949 3950 -1 3951 3952 3953 -1 3954 3955 3956 -1 3957 3958 3959 -1 3960 3961 3962 -1 3963 3964 3965 -1 3966 3967 3968 -1 3969 3970 3971 -1 3972 3973 3974 -1 3975 3976 3977 -1 3978 3979 3980 -1 3981 3982 3983 -1 3984 3985 3986 -1 3987 3988 3989 -1 3990 3991 3992 -1 3993 3994 3995 -1 3996 3997 3998 -1 3999 4000 4001 -1 4002 4003 4004 -1 4005 4006 4007 -1 4008 4009 4010 -1 4011 4012 4013 -1 4014 4015 4016 -1 4017 4018 4019 -1 4020 4021 4022 -1 4023 4024 4025 -1 4026 4027 4028 -1 4029 4030 4031 -1 4032 4033 4034 -1 4035 4036 4037 -1 4038 4039 4040 -1 4041 4042 4043 -1 4044 4045 4046 -1 4047 4048 4049 -1 4050 4051 4052 -1 4053 4054 4055 -1 4056 4057 4058 -1 4059 4060 4061 -1 4062 4063 4064 -1 4065 4066 4067 -1 4068 4069 4070 -1 4071 4072 4073 -1 4074 4075 4076 -1 4077 4078 4079 -1 4080 4081 4082 -1 4083 4084 4085 -1 4086 4087 4088 -1 4089 4090 4091 -1 4092 4093 4094 -1 4095 4096 4097 -1 4098 4099 4100 -1 4101 4102 4103 -1 4104 4105 4106 -1 4107 4108 4109 -1 4110 4111 4112 -1 4113 4114 4115 -1 4116 4117 4118 -1 4119 4120 4121 -1 4122 4123 4124 -1 4125 4126 4127 -1 4128 4129 4130 -1 4131 4132 4133 -1 4134 4135 4136 -1 4137 4138 4139 -1 4140 4141 4142 -1 4143 4144 4145 -1 4146 4147 4148 -1 4149 4150 4151 -1 4152 4153 4154 -1 4155 4156 4157 -1 4158 4159 4160 -1 4161 4162 4163 -1 4164 4165 4166 -1 4167 4168 4169 -1 4170 4171 4172 -1 4173 4174 4175 -1 4176 4177 4178 -1 4179 4180 4181 -1 4182 4183 4184 -1 4185 4186 4187 -1 4188 4189 4190 -1 4191 4192 4193 -1 4194 4195 4196 -1 4197 4198 4199 -1 4200 4201 4202 -1 4203 4204 4205 -1 4206 4207 4208 -1 4209 4210 4211 -1 4212 4213 4214 -1 4215 4216 4217 -1 4218 4219 4220 -1 4221 4222 4223 -1 4224 4225 4226 -1 4227 4228 4229 -1 4230 4231 4232 -1 4233 4234 4235 -1 4236 4237 4238 -1 4239 4240 4241 -1 4242 4243 4244 -1 4245 4246 4247 -1 4248 4249 4250 -1 4251 4252 4253 -1 4254 4255 4256 -1 4257 4258 4259 -1 4260 4261 4262 -1 4263 4264 4265 -1 4266 4267 4268 -1 4269 4270 4271 -1 4272 4273 4274 -1 4275 4276 4277 -1 4278 4279 4280 -1 4281 4282 4283 -1 4284 4285 4286 -1 4287 4288 4289 -1 4290 4291 4292 -1 4293 4294 4295 -1 4296 4297 4298 -1 4299 4300 4301 -1 4302 4303 4304 -1 4305 4306 4307 -1 4308 4309 4310 -1 4311 4312 4313 -1 4314 4315 4316 -1 4317 4318 4319 -1 4320 4321 4322 -1 4323 4324 4325 -1 4326 4327 4328 -1 4329 4330 4331 -1 4332 4333 4334 -1 4335 4336 4337 -1 4338 4339 4340 -1 4341 4342 4343 -1 4344 4345 4346 -1 4347 4348 4349 -1 4350 4351 4352 -1 4353 4354 4355 -1 4356 4357 4358 -1 4359 4360 4361 -1 4362 4363 4364 -1 4365 4366 4367 -1 4368 4369 4370 -1 4371 4372 4373 -1 4374 4375 4376 -1 4377 4378 4379 -1 4380 4381 4382 -1 4383 4384 4385 -1 4386 4387 4388 -1 4389 4390 4391 -1 4392 4393 4394 -1 4395 4396 4397 -1 4398 4399 4400 -1 4401 4402 4403 -1 4404 4405 4406 -1 4407 4408 4409 -1 4410 4411 4412 -1 4413 4414 4415 -1 4416 4417 4418 -1 4419 4420 4421 -1 4422 4423 4424 -1 4425 4426 4427 -1 4428 4429 4430 -1 4431 4432 4433 -1 4434 4435 4436 -1 4437 4438 4439 -1 4440 4441 4442 -1 4443 4444 4445 -1 4446 4447 4448 -1 4449 4450 4451 -1 4452 4453 4454 -1 4455 4456 4457 -1 4458 4459 4460 -1 4461 4462 4463 -1 4464 4465 4466 -1 4467 4468 4469 -1 4470 4471 4472 -1 4473 4474 4475 -1 4476 4477 4478 -1 4479 4480 4481 -1 4482 4483 4484 -1 4485 4486 4487 -1 4488 4489 4490 -1 4491 4492 4493 -1 4494 4495 4496 -1 4497 4498 4499 -1 4500 4501 4502 -1 4503 4504 4505 -1 4506 4507 4508 -1 4509 4510 4511 -1 4512 4513 4514 -1 4515 4516 4517 -1 4518 4519 4520 -1 4521 4522 4523 -1 4524 4525 4526 -1 4527 4528 4529 -1 4530 4531 4532 -1 4533 4534 4535 -1 4536 4537 4538 -1 4539 4540 4541 -1 4542 4543 4544 -1 4545 4546 4547 -1 4548 4549 4550 -1 4551 4552 4553 -1 4554 4555 4556 -1 4557 4558 4559 -1 4560 4561 4562 -1 4563 4564 4565 -1 4566 4567 4568 -1 4569 4570 4571 -1 4572 4573 4574 -1 4575 4576 4577 -1 4578 4579 4580 -1 4581 4582 4583 -1 4584 4585 4586 -1 4587 4588 4589 -1 4590 4591 4592 -1 4593 4594 4595 -1 4596 4597 4598 -1 4599 4600 4601 -1 4602 4603 4604 -1 4605 4606 4607 -1 4608 4609 4610 -1 4611 4612 4613 -1 4614 4615 4616 -1 4617 4618 4619 -1 4620 4621 4622 -1 4623 4624 4625 -1 4626 4627 4628 -1 4629 4630 4631 -1 4632 4633 4634 -1 4635 4636 4637 -1 4638 4639 4640 -1 4641 4642 4643 -1 4644 4645 4646 -1 4647 4648 4649 -1 4650 4651 4652 -1 4653 4654 4655 -1 4656 4657 4658 -1 4659 4660 4661 -1 4662 4663 4664 -1 4665 4666 4667 -1 4668 4669 4670 -1 4671 4672 4673 -1 4674 4675 4676 -1 4677 4678 4679 -1 4680 4681 4682 -1 4683 4684 4685 -1 4686 4687 4688 -1 4689 4690 4691 -1 4692 4693 4694 -1 4695 4696 4697 -1 4698 4699 4700 -1 4701 4702 4703 -1 4704 4705 4706 -1 4707 4708 4709 -1 4710 4711 4712 -1 4713 4714 4715 -1 4716 4717 4718 -1 4719 4720 4721 -1 4722 4723 4724 -1 4725 4726 4727 -1 4728 4729 4730 -1 4731 4732 4733 -1 4734 4735 4736 -1 4737 4738 4739 -1 4740 4741 4742 -1 4743 4744 4745 -1 4746 4747 4748 -1 4749 4750 4751 -1 4752 4753 4754 -1 4755 4756 4757 -1 4758 4759 4760 -1 4761 4762 4763 -1 4764 4765 4766 -1 4767 4768 4769 -1 4770 4771 4772 -1 4773 4774 4775 -1 4776 4777 4778 -1 4779 4780 4781 -1 4782 4783 4784 -1 4785 4786 4787 -1 4788 4789 4790 -1 4791 4792 4793 -1 4794 4795 4796 -1 4797 4798 4799 -1 4800 4801 4802 -1 4803 4804 4805 -1 4806 4807 4808 -1 4809 4810 4811 -1 4812 4813 4814 -1 4815 4816 4817 -1 4818 4819 4820 -1 4821 4822 4823 -1 4824 4825 4826 -1 4827 4828 4829 -1 4830 4831 4832 -1 4833 4834 4835 -1 4836 4837 4838 -1 4839 4840 4841 -1 4842 4843 4844 -1 4845 4846 4847 -1 4848 4849 4850 -1 4851 4852 4853 -1 4854 4855 4856 -1 4857 4858 4859 -1 4860 4861 4862 -1 4863 4864 4865 -1 4866 4867 4868 -1 4869 4870 4871 -1 4872 4873 4874 -1 4875 4876 4877 -1 4878 4879 4880 -1 4881 4882 4883 -1 4884 4885 4886 -1 4887 4888 4889 -1 4890 4891 4892 -1 4893 4894 4895 -1 4896 4897 4898 -1 4899 4900 4901 -1 4902 4903 4904 -1 4905 4906 4907 -1 4908 4909 4910 -1 4911 4912 4913 -1 4914 4915 4916 -1 4917 4918 4919 -1 4920 4921 4922 -1 4923 4924 4925 -1 4926 4927 4928 -1 4929 4930 4931 -1 4932 4933 4934 -1 4935 4936 4937 -1 4938 4939 4940 -1 4941 4942 4943 -1 4944 4945 4946 -1 4947 4948 4949 -1 4950 4951 4952 -1 4953 4954 4955 -1 4956 4957 4958 -1 4959 4960 4961 -1 4962 4963 4964 -1 4965 4966 4967 -1 4968 4969 4970 -1 4971 4972 4973 -1 4974 4975 4976 -1 4977 4978 4979 -1 4980 4981 4982 -1 4983 4984 4985 -1 4986 4987 4988 -1 4989 4990 4991 -1 4992 4993 4994 -1 4995 4996 4997 -1 4998 4999 5000 -1 5001 5002 5003 -1 5004 5005 5006 -1 5007 5008 5009 -1 5010 5011 5012 -1 5013 5014 5015 -1 5016 5017 5018 -1 5019 5020 5021 -1 5022 5023 5024 -1 5025 5026 5027 -1 5028 5029 5030 -1 5031 5032 5033 -1 5034 5035 5036 -1 5037 5038 5039 -1 5040 5041 5042 -1 5043 5044 5045 -1 5046 5047 5048 -1 5049 5050 5051 -1 5052 5053 5054 -1 5055 5056 5057 -1 5058 5059 5060 -1 5061 5062 5063 -1 5064 5065 5066 -1 5067 5068 5069 -1 5070 5071 5072 -1 5073 5074 5075 -1 5076 5077 5078 -1 5079 5080 5081 -1 5082 5083 5084 -1 5085 5086 5087 -1 5088 5089 5090 -1 5091 5092 5093 -1 5094 5095 5096 -1 5097 5098 5099 -1 5100 5101 5102 -1 5103 5104 5105 -1 5106 5107 5108 -1 5109 5110 5111 -1 5112 5113 5114 -1 5115 5116 5117 -1 5118 5119 5120 -1 5121 5122 5123 -1 5124 5125 5126 -1 5127 5128 5129 -1 5130 5131 5132 -1 5133 5134 5135 -1 5136 5137 5138 -1 5139 5140 5141 -1 5142 5143 5144 -1 5145 5146 5147 -1 5148 5149 5150 -1 5151 5152 5153 -1 5154 5155 5156 -1 5157 5158 5159 -1 5160 5161 5162 -1 5163 5164 5165 -1 5166 5167 5168 -1 5169 5170 5171 -1 5172 5173 5174 -1 5175 5176 5177 -1 5178 5179 5180 -1 5181 5182 5183 -1 5184 5185 5186 -1 5187 5188 5189 -1 5190 5191 5192 -1 5193 5194 5195 -1 5196 5197 5198 -1 5199 5200 5201 -1 5202 5203 5204 -1 5205 5206 5207 -1 5208 5209 5210 -1 5211 5212 5213 -1 5214 5215 5216 -1 5217 5218 5219 -1 5220 5221 5222 -1 5223 5224 5225 -1 5226 5227 5228 -1 5229 5230 5231 -1 5232 5233 5234 -1 5235 5236 5237 -1 5238 5239 5240 -1 5241 5242 5243 -1 5244 5245 5246 -1 5247 5248 5249 -1 5250 5251 5252 -1 5253 5254 5255 -1 5256 5257 5258 -1 5259 5260 5261 -1 5262 5263 5264 -1 5265 5266 5267 -1 5268 5269 5270 -1 5271 5272 5273 -1 5274 5275 5276 -1 5277 5278 5279 -1 5280 5281 5282 -1 5283 5284 5285 -1 5286 5287 5288 -1 5289 5290 5291 -1 5292 5293 5294 -1 5295 5296 5297 -1 5298 5299 5300 -1 5301 5302 5303 -1 5304 5305 5306 -1 5307 5308 5309 -1 5310 5311 5312 -1 5313 5314 5315 -1 5316 5317 5318 -1 5319 5320 5321 -1 5322 5323 5324 -1 5325 5326 5327 -1 5328 5329 5330 -1 5331 5332 5333 -1 5334 5335 5336 -1 5337 5338 5339 -1 5340 5341 5342 -1 5343 5344 5345 -1 5346 5347 5348 -1 5349 5350 5351 -1 5352 5353 5354 -1 5355 5356 5357 -1 5358 5359 5360 -1 5361 5362 5363 -1 5364 5365 5366 -1 5367 5368 5369 -1 5370 5371 5372 -1 5373 5374 5375 -1 5376 5377 5378 -1 5379 5380 5381 -1 5382 5383 5384 -1 5385 5386 5387 -1 5388 5389 5390 -1 5391 5392 5393 -1 5394 5395 5396 -1 5397 5398 5399 -1 5400 5401 5402 -1 5403 5404 5405 -1 5406 5407 5408 -1 5409 5410 5411 -1 5412 5413 5414 -1 5415 5416 5417 -1 5418 5419 5420 -1 5421 5422 5423 -1 5424 5425 5426 -1 5427 5428 5429 -1 5430 5431 5432 -1 5433 5434 5435 -1 5436 5437 5438 -1 5439 5440 5441 -1 5442 5443 5444 -1 5445 5446 5447 -1 5448 5449 5450 -1 5451 5452 5453 -1 5454 5455 5456 -1 5457 5458 5459 -1 5460 5461 5462 -1 5463 5464 5465 -1 5466 5467 5468 -1 5469 5470 5471 -1 5472 5473 5474 -1 5475 5476 5477 -1 5478 5479 5480 -1 5481 5482 5483 -1 5484 5485 5486 -1 5487 5488 5489 -1 5490 5491 5492 -1 5493 5494 5495 -1 5496 5497 5498 -1 5499 5500 5501 -1 5502 5503 5504 -1 5505 5506 5507 -1 5508 5509 5510 -1 5511 5512 5513 -1 5514 5515 5516 -1 5517 5518 5519 -1 5520 5521 5522 -1 5523 5524 5525 -1 5526 5527 5528 -1 5529 5530 5531 -1 5532 5533 5534 -1 5535 5536 5537 -1 5538 5539 5540 -1 5541 5542 5543 -1 5544 5545 5546 -1 5547 5548 5549 -1 5550 5551 5552 -1 5553 5554 5555 -1 5556 5557 5558 -1 5559 5560 5561 -1 5562 5563 5564 -1 5565 5566 5567 -1 5568 5569 5570 -1 5571 5572 5573 -1 5574 5575 5576 -1 5577 5578 5579 -1 5580 5581 5582 -1 5583 5584 5585 -1 5586 5587 5588 -1 5589 5590 5591 -1 5592 5593 5594 -1 5595 5596 5597 -1 5598 5599 5600 -1 5601 5602 5603 -1 5604 5605 5606 -1 5607 5608 5609 -1 5610 5611 5612 -1 5613 5614 5615 -1 5616 5617 5618 -1 5619 5620 5621 -1 5622 5623 5624 -1 5625 5626 5627 -1 5628 5629 5630 -1 5631 5632 5633 -1 5634 5635 5636 -1 5637 5638 5639 -1 5640 5641 5642 -1 5643 5644 5645 -1 5646 5647 5648 -1 5649 5650 5651 -1 5652 5653 5654 -1 5655 5656 5657 -1 5658 5659 5660 -1 5661 5662 5663 -1 5664 5665 5666 -1 5667 5668 5669 -1 5670 5671 5672 -1 5673 5674 5675 -1 5676 5677 5678 -1 5679 5680 5681 -1 5682 5683 5684 -1 5685 5686 5687 -1 5688 5689 5690 -1 5691 5692 5693 -1 5694 5695 5696 -1 5697 5698 5699 -1 5700 5701 5702 -1 5703 5704 5705 -1 5706 5707 5708 -1 5709 5710 5711 -1 5712 5713 5714 -1 5715 5716 5717 -1 5718 5719 5720 -1 5721 5722 5723 -1 5724 5725 5726 -1 5727 5728 5729 -1 5730 5731 5732 -1 5733 5734 5735 -1 5736 5737 5738 -1 5739 5740 5741 -1 5742 5743 5744 -1 5745 5746 5747 -1 5748 5749 5750 -1 5751 5752 5753 -1 5754 5755 5756 -1 5757 5758 5759 -1 5760 5761 5762 -1 5763 5764 5765 -1 5766 5767 5768 -1 5769 5770 5771 -1 5772 5773 5774 -1 5775 5776 5777 -1 5778 5779 5780 -1 5781 5782 5783 -1 5784 5785 5786 -1 5787 5788 5789 -1 5790 5791 5792 -1 5793 5794 5795 -1 5796 5797 5798 -1 5799 5800 5801 -1 5802 5803 5804 -1 5805 5806 5807 -1 5808 5809 5810 -1 5811 5812 5813 -1 5814 5815 5816 -1 5817 5818 5819 -1 5820 5821 5822 -1 5823 5824 5825 -1 5826 5827 5828 -1 5829 5830 5831 -1 5832 5833 5834 -1 5835 5836 5837 -1 5838 5839 5840 -1 5841 5842 5843 -1 5844 5845 5846 -1 5847 5848 5849 -1 5850 5851 5852 -1 5853 5854 5855 -1 5856 5857 5858 -1 5859 5860 5861 -1 5862 5863 5864 -1 5865 5866 5867 -1 5868 5869 5870 -1 5871 5872 5873 -1 5874 5875 5876 -1 5877 5878 5879 -1 5880 5881 5882 -1 5883 5884 5885 -1 5886 5887 5888 -1 5889 5890 5891 -1 5892 5893 5894 -1 5895 5896 5897 -1 5898 5899 5900 -1 5901 5902 5903 -1 5904 5905 5906 -1 5907 5908 5909 -1 5910 5911 5912 -1 5913 5914 5915 -1 5916 5917 5918 -1 5919 5920 5921 -1 5922 5923 5924 -1 5925 5926 5927 -1 5928 5929 5930 -1 5931 5932 5933 -1 5934 5935 5936 -1 5937 5938 5939 -1 5940 5941 5942 -1 5943 5944 5945 -1 5946 5947 5948 -1 5949 5950 5951 -1 5952 5953 5954 -1 5955 5956 5957 -1 5958 5959 5960 -1 5961 5962 5963 -1 5964 5965 5966 -1 5967 5968 5969 -1 5970 5971 5972 -1 5973 5974 5975 -1 5976 5977 5978 -1 5979 5980 5981 -1 5982 5983 5984 -1 5985 5986 5987 -1 5988 5989 5990 -1 5991 5992 5993 -1 5994 5995 5996 -1 5997 5998 5999 -1 6000 6001 6002 -1 6003 6004 6005 -1 6006 6007 6008 -1 6009 6010 6011 -1 6012 6013 6014 -1 6015 6016 6017 -1 6018 6019 6020 -1 6021 6022 6023 -1 6024 6025 6026 -1 6027 6028 6029 -1 6030 6031 6032 -1 6033 6034 6035 -1 6036 6037 6038 -1 6039 6040 6041 -1 6042 6043 6044 -1 6045 6046 6047 -1 6048 6049 6050 -1 6051 6052 6053 -1 6054 6055 6056 -1 6057 6058 6059 -1 6060 6061 6062 -1 6063 6064 6065 -1 6066 6067 6068 -1 6069 6070 6071 -1 6072 6073 6074 -1 6075 6076 6077 -1 6078 6079 6080 -1 6081 6082 6083 -1 6084 6085 6086 -1 6087 6088 6089 -1 6090 6091 6092 -1 6093 6094 6095 -1 6096 6097 6098 -1 6099 6100 6101 -1 6102 6103 6104 -1 6105 6106 6107 -1 6108 6109 6110 -1 6111 6112 6113 -1 6114 6115 6116 -1 6117 6118 6119 -1 6120 6121 6122 -1 6123 6124 6125 -1 6126 6127 6128 -1 6129 6130 6131 -1 6132 6133 6134 -1 6135 6136 6137 -1 6138 6139 6140 -1 6141 6142 6143 -1 6144 6145 6146 -1 6147 6148 6149 -1 6150 6151 6152 -1 6153 6154 6155 -1 6156 6157 6158 -1 6159 6160 6161 -1 6162 6163 6164 -1 6165 6166 6167 -1 6168 6169 6170 -1 6171 6172 6173 -1 6174 6175 6176 -1 6177 6178 6179 -1 6180 6181 6182 -1 6183 6184 6185 -1 6186 6187 6188 -1 6189 6190 6191 -1 6192 6193 6194 -1 6195 6196 6197 -1 6198 6199 6200 -1 6201 6202 6203 -1 6204 6205 6206 -1 6207 6208 6209 -1 6210 6211 6212 -1 6213 6214 6215 -1 6216 6217 6218 -1 6219 6220 6221 -1 6222 6223 6224 -1 6225 6226 6227 -1 6228 6229 6230 -1 6231 6232 6233 -1 6234 6235 6236 -1 6237 6238 6239 -1 6240 6241 6242 -1 6243 6244 6245 -1 6246 6247 6248 -1 6249 6250 6251 -1 6252 6253 6254 -1 6255 6256 6257 -1 6258 6259 6260 -1 6261 6262 6263 -1 6264 6265 6266 -1 6267 6268 6269 -1 6270 6271 6272 -1 6273 6274 6275 -1 6276 6277 6278 -1 6279 6280 6281 -1 6282 6283 6284 -1 6285 6286 6287 -1 6288 6289 6290 -1 6291 6292 6293 -1 6294 6295 6296 -1 6297 6298 6299 -1 6300 6301 6302 -1 6303 6304 6305 -1 6306 6307 6308 -1 6309 6310 6311 -1 6312 6313 6314 -1 6315 6316 6317 -1 6318 6319 6320 -1 6321 6322 6323 -1 6324 6325 6326 -1 6327 6328 6329 -1 6330 6331 6332 -1 6333 6334 6335 -1 6336 6337 6338 -1 6339 6340 6341 -1 6342 6343 6344 -1 6345 6346 6347 -1 6348 6349 6350 -1 6351 6352 6353 -1 6354 6355 6356 -1 6357 6358 6359 -1 6360 6361 6362 -1 6363 6364 6365 -1 6366 6367 6368 -1 6369 6370 6371 -1 6372 6373 6374 -1 6375 6376 6377 -1 6378 6379 6380 -1 6381 6382 6383 -1 6384 6385 6386 -1 6387 6388 6389 -1 6390 6391 6392 -1 6393 6394 6395 -1 6396 6397 6398 -1 6399 6400 6401 -1 6402 6403 6404 -1 6405 6406 6407 -1 6408 6409 6410 -1 6411 6412 6413 -1 6414 6415 6416 -1 6417 6418 6419 -1 6420 6421 6422 -1 6423 6424 6425 -1 6426 6427 6428 -1 6429 6430 6431 -1 6432 6433 6434 -1 6435 6436 6437 -1 6438 6439 6440 -1 6441 6442 6443 -1 6444 6445 6446 -1 6447 6448 6449 -1 6450 6451 6452 -1 6453 6454 6455 -1 6456 6457 6458 -1 6459 6460 6461 -1 6462 6463 6464 -1 6465 6466 6467 -1 6468 6469 6470 -1 6471 6472 6473 -1 6474 6475 6476 -1 6477 6478 6479 -1 6480 6481 6482 -1 6483 6484 6485 -1 6486 6487 6488 -1 6489 6490 6491 -1 6492 6493 6494 -1 6495 6496 6497 -1 6498 6499 6500 -1 6501 6502 6503 -1 6504 6505 6506 -1 6507 6508 6509 -1 6510 6511 6512 -1 6513 6514 6515 -1 6516 6517 6518 -1 6519 6520 6521 -1 6522 6523 6524 -1 6525 6526 6527 -1 6528 6529 6530 -1 6531 6532 6533 -1 6534 6535 6536 -1 6537 6538 6539 -1 6540 6541 6542 -1 6543 6544 6545 -1 6546 6547 6548 -1 6549 6550 6551 -1 6552 6553 6554 -1 6555 6556 6557 -1 6558 6559 6560 -1 6561 6562 6563 -1 6564 6565 6566 -1 6567 6568 6569 -1 6570 6571 6572 -1 6573 6574 6575 -1 6576 6577 6578 -1 6579 6580 6581 -1 6582 6583 6584 -1 6585 6586 6587 -1 6588 6589 6590 -1 6591 6592 6593 -1 6594 6595 6596 -1 6597 6598 6599 -1 6600 6601 6602 -1 6603 6604 6605 -1 6606 6607 6608 -1 6609 6610 6611 -1 6612 6613 6614 -1 6615 6616 6617 -1 6618 6619 6620 -1 6621 6622 6623 -1 6624 6625 6626 -1 6627 6628 6629 -1 6630 6631 6632 -1 6633 6634 6635 -1 6636 6637 6638 -1 6639 6640 6641 -1 6642 6643 6644 -1 6645 6646 6647 -1 6648 6649 6650 -1 6651 6652 6653 -1 6654 6655 6656 -1 6657 6658 6659 -1 6660 6661 6662 -1 6663 6664 6665 -1 6666 6667 6668 -1 6669 6670 6671 -1 6672 6673 6674 -1 6675 6676 6677 -1 6678 6679 6680 -1 6681 6682 6683 -1 6684 6685 6686 -1 6687 6688 6689 -1 6690 6691 6692 -1 6693 6694 6695 -1 6696 6697 6698 -1 6699 6700 6701 -1 6702 6703 6704 -1 6705 6706 6707 -1 6708 6709 6710 -1 6711 6712 6713 -1 6714 6715 6716 -1 6717 6718 6719 -1 6720 6721 6722 -1 6723 6724 6725 -1 6726 6727 6728 -1 6729 6730 6731 -1 6732 6733 6734 -1 6735 6736 6737 -1 6738 6739 6740 -1 6741 6742 6743 -1 6744 6745 6746 -1 6747 6748 6749 -1 6750 6751 6752 -1 6753 6754 6755 -1 6756 6757 6758 -1 6759 6760 6761 -1 6762 6763 6764 -1 6765 6766 6767 -1 6768 6769 6770 -1 6771 6772 6773 -1 6774 6775 6776 -1 6777 6778 6779 -1 6780 6781 6782 -1 6783 6784 6785 -1 6786 6787 6788 -1 6789 6790 6791 -1 6792 6793 6794 -1 6795 6796 6797 -1 6798 6799 6800 -1 6801 6802 6803 -1 6804 6805 6806 -1 6807 6808 6809 -1 6810 6811 6812 -1 6813 6814 6815 -1 6816 6817 6818 -1 6819 6820 6821 -1 6822 6823 6824 -1 6825 6826 6827 -1 6828 6829 6830 -1 6831 6832 6833 -1 6834 6835 6836 -1 6837 6838 6839 -1 6840 6841 6842 -1 6843 6844 6845 -1 6846 6847 6848 -1 6849 6850 6851 -1 6852 6853 6854 -1 6855 6856 6857 -1 6858 6859 6860 -1 6861 6862 6863 -1 6864 6865 6866 -1 6867 6868 6869 -1 6870 6871 6872 -1 6873 6874 6875 -1 6876 6877 6878 -1 6879 6880 6881 -1 6882 6883 6884 -1 6885 6886 6887 -1 6888 6889 6890 -1 6891 6892 6893 -1 6894 6895 6896 -1 6897 6898 6899 -1 6900 6901 6902 -1 6903 6904 6905 -1 6906 6907 6908 -1 6909 6910 6911 -1 6912 6913 6914 -1 6915 6916 6917 -1 6918 6919 6920 -1 6921 6922 6923 -1 6924 6925 6926 -1 6927 6928 6929 -1 6930 6931 6932 -1 6933 6934 6935 -1 6936 6937 6938 -1 6939 6940 6941 -1 6942 6943 6944 -1 6945 6946 6947 -1 6948 6949 6950 -1 6951 6952 6953 -1 6954 6955 6956 -1 6957 6958 6959 -1 6960 6961 6962 -1 6963 6964 6965 -1 6966 6967 6968 -1 6969 6970 6971 -1 6972 6973 6974 -1 6975 6976 6977 -1 6978 6979 6980 -1 6981 6982 6983 -1 6984 6985 6986 -1 6987 6988 6989 -1 6990 6991 6992 -1 6993 6994 6995 -1 6996 6997 6998 -1 6999 7000 7001 -1 7002 7003 7004 -1 7005 7006 7007 -1 7008 7009 7010 -1 7011 7012 7013 -1 7014 7015 7016 -1 7017 7018 7019 -1 7020 7021 7022 -1 7023 7024 7025 -1 7026 7027 7028 -1 7029 7030 7031 -1 7032 7033 7034 -1 7035 7036 7037 -1 7038 7039 7040 -1 7041 7042 7043 -1 7044 7045 7046 -1 7047 7048 7049 -1 7050 7051 7052 -1 7053 7054 7055 -1 7056 7057 7058 -1 7059 7060 7061 -1 7062 7063 7064 -1 7065 7066 7067 -1 7068 7069 7070 -1 7071 7072 7073 -1 7074 7075 7076 -1 7077 7078 7079 -1 7080 7081 7082 -1 7083 7084 7085 -1 7086 7087 7088 -1 7089 7090 7091 -1 7092 7093 7094 -1 7095 7096 7097 -1 7098 7099 7100 -1 7101 7102 7103 -1 7104 7105 7106 -1 7107 7108 7109 -1 7110 7111 7112 -1 7113 7114 7115 -1 7116 7117 7118 -1 7119 7120 7121 -1 7122 7123 7124 -1 7125 7126 7127 -1 7128 7129 7130 -1 7131 7132 7133 -1 7134 7135 7136 -1 7137 7138 7139 -1 7140 7141 7142 -1 7143 7144 7145 -1 7146 7147 7148 -1 7149 7150 7151 -1 7152 7153 7154 -1 7155 7156 7157 -1 7158 7159 7160 -1 7161 7162 7163 -1 7164 7165 7166 -1 7167 7168 7169 -1 7170 7171 7172 -1 7173 7174 7175 -1 7176 7177 7178 -1 7179 7180 7181 -1 7182 7183 7184 -1 7185 7186 7187 -1 7188 7189 7190 -1 7191 7192 7193 -1 7194 7195 7196 -1 7197 7198 7199 -1 7200 7201 7202 -1 7203 7204 7205 -1 7206 7207 7208 -1 7209 7210 7211 -1 7212 7213 7214 -1 7215 7216 7217 -1 7218 7219 7220 -1 7221 7222 7223 -1 7224 7225 7226 -1 7227 7228 7229 -1 7230 7231 7232 -1 7233 7234 7235 -1 7236 7237 7238 -1 7239 7240 7241 -1 7242 7243 7244 -1 7245 7246 7247 -1 7248 7249 7250 -1 7251 7252 7253 -1 7254 7255 7256 -1 7257 7258 7259 -1 7260 7261 7262 -1 7263 7264 7265 -1 7266 7267 7268 -1 7269 7270 7271 -1 7272 7273 7274 -1 7275 7276 7277 -1 7278 7279 7280 -1 7281 7282 7283 -1 7284 7285 7286 -1 7287 7288 7289 -1 7290 7291 7292 -1 7293 7294 7295 -1 7296 7297 7298 -1 7299 7300 7301 -1 7302 7303 7304 -1 7305 7306 7307 -1 7308 7309 7310 -1 7311 7312 7313 -1 7314 7315 7316 -1 7317 7318 7319 -1 7320 7321 7322 -1 7323 7324 7325 -1 7326 7327 7328 -1 7329 7330 7331 -1 7332 7333 7334 -1 7335 7336 7337 -1 7338 7339 7340 -1 7341 7342 7343 -1 7344 7345 7346 -1 7347 7348 7349 -1 7350 7351 7352 -1 7353 7354 7355 -1 7356 7357 7358 -1 7359 7360 7361 -1 7362 7363 7364 -1 7365 7366 7367 -1 7368 7369 7370 -1 7371 7372 7373 -1 7374 7375 7376 -1 7377 7378 7379 -1 7380 7381 7382 -1 7383 7384 7385 -1 7386 7387 7388 -1 7389 7390 7391 -1 7392 7393 7394 -1 7395 7396 7397 -1 7398 7399 7400 -1 7401 7402 7403 -1 7404 7405 7406 -1 7407 7408 7409 -1 7410 7411 7412 -1 7413 7414 7415 -1 7416 7417 7418 -1 7419 7420 7421 -1 7422 7423 7424 -1 7425 7426 7427 -1 7428 7429 7430 -1 7431 7432 7433 -1 7434 7435 7436 -1 7437 7438 7439 -1 7440 7441 7442 -1 7443 7444 7445 -1 7446 7447 7448 -1 7449 7450 7451 -1 7452 7453 7454 -1 7455 7456 7457 -1 7458 7459 7460 -1 7461 7462 7463 -1 7464 7465 7466 -1 7467 7468 7469 -1 7470 7471 7472 -1 7473 7474 7475 -1 7476 7477 7478 -1 7479 7480 7481 -1 7482 7483 7484 -1 7485 7486 7487 -1 7488 7489 7490 -1 7491 7492 7493 -1 7494 7495 7496 -1 7497 7498 7499 -1 7500 7501 7502 -1 7503 7504 7505 -1 7506 7507 7508 -1 7509 7510 7511 -1 7512 7513 7514 -1 7515 7516 7517 -1 7518 7519 7520 -1 7521 7522 7523 -1 7524 7525 7526 -1 7527 7528 7529 -1 7530 7531 7532 -1 7533 7534 7535 -1 7536 7537 7538 -1 7539 7540 7541 -1 7542 7543 7544 -1 7545 7546 7547 -1 7548 7549 7550 -1 7551 7552 7553 -1 7554 7555 7556 -1 7557 7558 7559 -1 7560 7561 7562 -1 7563 7564 7565 -1 7566 7567 7568 -1 7569 7570 7571 -1 7572 7573 7574 -1 7575 7576 7577 -1 7578 7579 7580 -1 7581 7582 7583 -1 7584 7585 7586 -1 7587 7588 7589 -1 7590 7591 7592 -1 7593 7594 7595 -1 7596 7597 7598 -1 7599 7600 7601 -1 7602 7603 7604 -1 7605 7606 7607 -1 7608 7609 7610 -1 7611 7612 7613 -1 7614 7615 7616 -1 7617 7618 7619 -1 7620 7621 7622 -1 7623 7624 7625 -1 7626 7627 7628 -1 7629 7630 7631 -1 7632 7633 7634 -1 7635 7636 7637 -1 7638 7639 7640 -1 7641 7642 7643 -1 7644 7645 7646 -1 7647 7648 7649 -1 7650 7651 7652 -1 7653 7654 7655 -1 7656 7657 7658 -1 7659 7660 7661 -1 7662 7663 7664 -1 7665 7666 7667 -1 7668 7669 7670 -1 7671 7672 7673 -1 7674 7675 7676 -1 7677 7678 7679 -1 7680 7681 7682 -1 7683 7684 7685 -1 7686 7687 7688 -1 7689 7690 7691 -1 7692 7693 7694 -1 7695 7696 7697 -1 7698 7699 7700 -1 7701 7702 7703 -1 7704 7705 7706 -1 7707 7708 7709 -1 7710 7711 7712 -1 7713 7714 7715 -1 7716 7717 7718 -1 7719 7720 7721 -1 7722 7723 7724 -1 7725 7726 7727 -1 7728 7729 7730 -1 7731 7732 7733 -1 7734 7735 7736 -1 7737 7738 7739 -1 7740 7741 7742 -1 7743 7744 7745 -1 7746 7747 7748 -1 7749 7750 7751 -1 7752 7753 7754 -1 7755 7756 7757 -1 7758 7759 7760 -1 7761 7762 7763 -1 7764 7765 7766 -1 7767 7768 7769 -1 7770 7771 7772 -1 7773 7774 7775 -1 7776 7777 7778 -1 7779 7780 7781 -1 7782 7783 7784 -1 7785 7786 7787 -1 7788 7789 7790 -1 7791 7792 7793 -1 7794 7795 7796 -1 7797 7798 7799 -1 7800 7801 7802 -1 7803 7804 7805 -1 7806 7807 7808 -1 7809 7810 7811 -1 7812 7813 7814 -1 7815 7816 7817 -1 7818 7819 7820 -1 7821 7822 7823 -1 7824 7825 7826 -1 7827 7828 7829 -1 7830 7831 7832 -1 7833 7834 7835 -1 7836 7837 7838 -1 7839 7840 7841 -1 7842 7843 7844 -1 7845 7846 7847 -1 7848 7849 7850 -1 7851 7852 7853 -1 7854 7855 7856 -1 7857 7858 7859 -1 7860 7861 7862 -1 7863 7864 7865 -1 7866 7867 7868 -1 7869 7870 7871 -1 7872 7873 7874 -1 7875 7876 7877 -1 7878 7879 7880 -1 7881 7882 7883 -1 7884 7885 7886 -1 7887 7888 7889 -1 7890 7891 7892 -1 7893 7894 7895 -1 7896 7897 7898 -1 7899 7900 7901 -1 7902 7903 7904 -1 7905 7906 7907 -1 7908 7909 7910 -1 7911 7912 7913 -1 7914 7915 7916 -1 7917 7918 7919 -1 7920 7921 7922 -1 7923 7924 7925 -1 7926 7927 7928 -1 7929 7930 7931 -1 7932 7933 7934 -1 7935 7936 7937 -1 7938 7939 7940 -1 7941 7942 7943 -1 7944 7945 7946 -1 7947 7948 7949 -1 7950 7951 7952 -1 7953 7954 7955 -1 7956 7957 7958 -1 7959 7960 7961 -1 7962 7963 7964 -1 7965 7966 7967 -1 7968 7969 7970 -1 7971 7972 7973 -1 7974 7975 7976 -1 7977 7978 7979 -1 7980 7981 7982 -1 7983 7984 7985 -1 7986 7987 7988 -1 7989 7990 7991 -1 7992 7993 7994 -1 7995 7996 7997 -1 7998 7999 8000 -1 8001 8002 8003 -1 8004 8005 8006 -1 8007 8008 8009 -1 8010 8011 8012 -1 8013 8014 8015 -1 8016 8017 8018 -1 8019 8020 8021 -1 8022 8023 8024 -1 8025 8026 8027 -1 8028 8029 8030 -1 8031 8032 8033 -1 8034 8035 8036 -1 8037 8038 8039 -1 8040 8041 8042 -1 8043 8044 8045 -1 8046 8047 8048 -1 8049 8050 8051 -1 8052 8053 8054 -1 8055 8056 8057 -1 8058 8059 8060 -1 8061 8062 8063 -1 8064 8065 8066 -1 8067 8068 8069 -1 8070 8071 8072 -1 8073 8074 8075 -1 8076 8077 8078 -1 8079 8080 8081 -1 8082 8083 8084 -1 8085 8086 8087 -1 8088 8089 8090 -1 8091 8092 8093 -1 8094 8095 8096 -1 8097 8098 8099 -1 8100 8101 8102 -1 8103 8104 8105 -1 8106 8107 8108 -1 8109 8110 8111 -1 8112 8113 8114 -1 8115 8116 8117 -1 8118 8119 8120 -1 8121 8122 8123 -1 8124 8125 8126 -1 8127 8128 8129 -1 8130 8131 8132 -1 8133 8134 8135 -1 8136 8137 8138 -1 8139 8140 8141 -1 8142 8143 8144 -1 8145 8146 8147 -1 8148 8149 8150 -1 8151 8152 8153 -1 8154 8155 8156 -1 8157 8158 8159 -1 8160 8161 8162 -1 8163 8164 8165 -1 8166 8167 8168 -1 8169 8170 8171 -1 8172 8173 8174 -1 8175 8176 8177 -1 8178 8179 8180 -1 8181 8182 8183 -1 8184 8185 8186 -1 8187 8188 8189 -1 8190 8191 8192 -1 8193 8194 8195 -1 8196 8197 8198 -1 8199 8200 8201 -1 8202 8203 8204 -1 8205 8206 8207 -1 8208 8209 8210 -1 8211 8212 8213 -1 8214 8215 8216 -1 8217 8218 8219 -1 8220 8221 8222 -1 8223 8224 8225 -1 8226 8227 8228 -1 8229 8230 8231 -1 8232 8233 8234 -1 8235 8236 8237 -1 8238 8239 8240 -1 8241 8242 8243 -1 8244 8245 8246 -1 8247 8248 8249 -1 8250 8251 8252 -1 8253 8254 8255 -1 8256 8257 8258 -1 8259 8260 8261 -1 8262 8263 8264 -1 8265 8266 8267 -1 8268 8269 8270 -1 8271 8272 8273 -1 8274 8275 8276 -1 8277 8278 8279 -1 8280 8281 8282 -1 8283 8284 8285 -1 8286 8287 8288 -1 8289 8290 8291 -1 8292 8293 8294 -1 8295 8296 8297 -1 8298 8299 8300 -1 8301 8302 8303 -1 8304 8305 8306 -1 8307 8308 8309 -1 8310 8311 8312 -1 8313 8314 8315 -1 8316 8317 8318 -1 8319 8320 8321 -1 8322 8323 8324 -1 8325 8326 8327 -1 8328 8329 8330 -1 8331 8332 8333 -1 8334 8335 8336 -1 8337 8338 8339 -1 8340 8341 8342 -1 8343 8344 8345 -1 8346 8347 8348 -1 8349 8350 8351 -1 8352 8353 8354 -1 8355 8356 8357 -1 8358 8359 8360 -1 8361 8362 8363 -1 8364 8365 8366 -1 8367 8368 8369 -1 8370 8371 8372 -1 8373 8374 8375 -1 8376 8377 8378 -1 8379 8380 8381 -1 8382 8383 8384 -1 8385 8386 8387 -1 8388 8389 8390 -1 8391 8392 8393 -1 8394 8395 8396 -1 8397 8398 8399 -1 8400 8401 8402 -1 8403 8404 8405 -1 8406 8407 8408 -1 8409 8410 8411 -1 8412 8413 8414 -1 8415 8416 8417 -1 8418 8419 8420 -1 8421 8422 8423 -1 8424 8425 8426 -1 8427 8428 8429 -1 8430 8431 8432 -1 8433 8434 8435 -1 8436 8437 8438 -1 8439 8440 8441 -1 8442 8443 8444 -1 8445 8446 8447 -1 8448 8449 8450 -1 8451 8452 8453 -1 8454 8455 8456 -1 8457 8458 8459 -1 8460 8461 8462 -1 8463 8464 8465 -1 8466 8467 8468 -1 8469 8470 8471 -1 8472 8473 8474 -1 8475 8476 8477 -1 8478 8479 8480 -1 8481 8482 8483 -1 8484 8485 8486 -1 8487 8488 8489 -1 8490 8491 8492 -1 8493 8494 8495 -1 8496 8497 8498 -1 8499 8500 8501 -1 8502 8503 8504 -1 8505 8506 8507 -1 8508 8509 8510 -1 8511 8512 8513 -1 8514 8515 8516 -1 8517 8518 8519 -1 8520 8521 8522 -1 8523 8524 8525 -1 8526 8527 8528 -1 8529 8530 8531 -1 8532 8533 8534 -1 8535 8536 8537 -1 8538 8539 8540 -1 8541 8542 8543 -1 8544 8545 8546 -1 8547 8548 8549 -1 8550 8551 8552 -1 8553 8554 8555 -1 8556 8557 8558 -1 8559 8560 8561 -1 8562 8563 8564 -1 8565 8566 8567 -1 8568 8569 8570 -1 8571 8572 8573 -1 8574 8575 8576 -1 8577 8578 8579 -1 8580 8581 8582 -1 8583 8584 8585 -1 8586 8587 8588 -1 8589 8590 8591 -1 8592 8593 8594 -1 8595 8596 8597 -1 8598 8599 8600 -1 8601 8602 8603 -1 8604 8605 8606 -1 8607 8608 8609 -1 8610 8611 8612 -1 8613 8614 8615 -1 8616 8617 8618 -1 8619 8620 8621 -1 8622 8623 8624 -1 8625 8626 8627 -1 8628 8629 8630 -1 8631 8632 8633 -1 8634 8635 8636 -1 8637 8638 8639 -1 8640 8641 8642 -1 8643 8644 8645 -1 8646 8647 8648 -1 8649 8650 8651 -1 8652 8653 8654 -1 8655 8656 8657 -1 8658 8659 8660 -1 8661 8662 8663 -1 8664 8665 8666 -1 8667 8668 8669 -1 8670 8671 8672 -1 8673 8674 8675 -1 8676 8677 8678 -1 8679 8680 8681 -1 8682 8683 8684 -1 8685 8686 8687 -1 8688 8689 8690 -1 8691 8692 8693 -1 8694 8695 8696 -1 8697 8698 8699 -1 8700 8701 8702 -1 8703 8704 8705 -1 8706 8707 8708 -1 8709 8710 8711 -1 8712 8713 8714 -1 8715 8716 8717 -1 8718 8719 8720 -1 8721 8722 8723 -1 8724 8725 8726 -1 8727 8728 8729 -1 8730 8731 8732 -1 8733 8734 8735 -1 8736 8737 8738 -1 8739 8740 8741 -1 8742 8743 8744 -1 8745 8746 8747 -1 8748 8749 8750 -1 8751 8752 8753 -1 8754 8755 8756 -1 8757 8758 8759 -1 8760 8761 8762 -1 8763 8764 8765 -1 8766 8767 8768 -1 8769 8770 8771 -1 8772 8773 8774 -1 8775 8776 8777 -1 8778 8779 8780 -1 8781 8782 8783 -1 8784 8785 8786 -1 8787 8788 8789 -1 8790 8791 8792 -1 8793 8794 8795 -1 8796 8797 8798 -1 8799 8800 8801 -1 8802 8803 8804 -1 8805 8806 8807 -1 8808 8809 8810 -1 8811 8812 8813 -1 8814 8815 8816 -1 8817 8818 8819 -1 8820 8821 8822 -1 8823 8824 8825 -1 8826 8827 8828 -1 8829 8830 8831 -1 8832 8833 8834 -1 8835 8836 8837 -1 8838 8839 8840 -1 8841 8842 8843 -1 8844 8845 8846 -1 8847 8848 8849 -1 8850 8851 8852 -1 8853 8854 8855 -1 8856 8857 8858 -1 8859 8860 8861 -1 8862 8863 8864 -1 8865 8866 8867 -1 8868 8869 8870 -1 8871 8872 8873 -1 8874 8875 8876 -1 8877 8878 8879 -1 8880 8881 8882 -1 8883 8884 8885 -1 8886 8887 8888 -1 8889 8890 8891 -1 8892 8893 8894 -1 8895 8896 8897 -1 8898 8899 8900 -1 8901 8902 8903 -1 8904 8905 8906 -1 8907 8908 8909 -1 8910 8911 8912 -1 8913 8914 8915 -1 8916 8917 8918 -1 8919 8920 8921 -1 8922 8923 8924 -1 8925 8926 8927 -1 8928 8929 8930 -1 8931 8932 8933 -1 8934 8935 8936 -1 8937 8938 8939 -1 8940 8941 8942 -1 8943 8944 8945 -1 8946 8947 8948 -1 8949 8950 8951 -1 8952 8953 8954 -1 8955 8956 8957 -1 8958 8959 8960 -1 8961 8962 8963 -1 8964 8965 8966 -1 8967 8968 8969 -1 8970 8971 8972 -1 8973 8974 8975 -1 8976 8977 8978 -1 8979 8980 8981 -1 8982 8983 8984 -1 8985 8986 8987 -1 8988 8989 8990 -1 8991 8992 8993 -1 8994 8995 8996 -1 8997 8998 8999 -1 9000 9001 9002 -1 9003 9004 9005 -1 9006 9007 9008 -1 9009 9010 9011 -1 9012 9013 9014 -1 9015 9016 9017 -1 9018 9019 9020 -1 9021 9022 9023 -1 9024 9025 9026 -1 9027 9028 9029 -1 9030 9031 9032 -1 9033 9034 9035 -1 9036 9037 9038 -1 9039 9040 9041 -1 9042 9043 9044 -1 9045 9046 9047 -1 9048 9049 9050 -1 9051 9052 9053 -1 9054 9055 9056 -1 9057 9058 9059 -1 9060 9061 9062 -1 9063 9064 9065 -1 9066 9067 9068 -1 9069 9070 9071 -1 9072 9073 9074 -1 9075 9076 9077 -1 9078 9079 9080 -1 9081 9082 9083 -1 9084 9085 9086 -1 9087 9088 9089 -1 9090 9091 9092 -1 9093 9094 9095 -1 9096 9097 9098 -1 9099 9100 9101 -1 9102 9103 9104 -1 9105 9106 9107 -1 9108 9109 9110 -1 9111 9112 9113 -1 9114 9115 9116 -1 9117 9118 9119 -1 9120 9121 9122 -1 9123 9124 9125 -1 9126 9127 9128 -1 9129 9130 9131 -1 9132 9133 9134 -1 9135 9136 9137 -1 9138 9139 9140 -1 9141 9142 9143 -1 9144 9145 9146 -1 9147 9148 9149 -1 9150 9151 9152 -1 9153 9154 9155 -1 9156 9157 9158 -1 9159 9160 9161 -1 9162 9163 9164 -1 9165 9166 9167 -1 9168 9169 9170 -1 9171 9172 9173 -1 9174 9175 9176 -1 9177 9178 9179 -1 9180 9181 9182 -1 9183 9184 9185 -1 9186 9187 9188 -1 9189 9190 9191 -1 9192 9193 9194 -1 9195 9196 9197 -1 9198 9199 9200 -1 9201 9202 9203 -1 9204 9205 9206 -1 9207 9208 9209 -1 9210 9211 9212 -1 9213 9214 9215 -1 9216 9217 9218 -1 9219 9220 9221 -1 9222 9223 9224 -1 9225 9226 9227 -1 9228 9229 9230 -1 9231 9232 9233 -1 9234 9235 9236 -1 9237 9238 9239 -1 9240 9241 9242 -1 9243 9244 9245 -1 9246 9247 9248 -1 9249 9250 9251 -1 9252 9253 9254 -1 9255 9256 9257 -1 9258 9259 9260 -1 9261 9262 9263 -1 9264 9265 9266 -1 9267 9268 9269 -1 9270 9271 9272 -1 9273 9274 9275 -1 9276 9277 9278 -1 9279 9280 9281 -1 9282 9283 9284 -1 9285 9286 9287 -1 9288 9289 9290 -1 9291 9292 9293 -1 9294 9295 9296 -1 9297 9298 9299 -1 9300 9301 9302 -1 9303 9304 9305 -1 9306 9307 9308 -1 9309 9310 9311 -1 9312 9313 9314 -1 9315 9316 9317 -1 9318 9319 9320 -1 9321 9322 9323 -1 9324 9325 9326 -1 9327 9328 9329 -1 9330 9331 9332 -1 9333 9334 9335 -1 9336 9337 9338 -1 9339 9340 9341 -1 9342 9343 9344 -1 9345 9346 9347 -1 9348 9349 9350 -1 9351 9352 9353 -1 9354 9355 9356 -1 9357 9358 9359 -1 9360 9361 9362 -1 9363 9364 9365 -1 9366 9367 9368 -1 9369 9370 9371 -1 9372 9373 9374 -1 9375 9376 9377 -1 9378 9379 9380 -1 9381 9382 9383 -1 9384 9385 9386 -1 9387 9388 9389 -1 9390 9391 9392 -1 9393 9394 9395 -1 9396 9397 9398 -1 9399 9400 9401 -1 9402 9403 9404 -1 9405 9406 9407 -1 9408 9409 9410 -1 9411 9412 9413 -1 9414 9415 9416 -1 9417 9418 9419 -1 9420 9421 9422 -1 9423 9424 9425 -1 9426 9427 9428 -1 9429 9430 9431 -1 9432 9433 9434 -1 9435 9436 9437 -1 9438 9439 9440 -1 9441 9442 9443 -1 9444 9445 9446 -1 9447 9448 9449 -1 9450 9451 9452 -1 9453 9454 9455 -1 9456 9457 9458 -1 9459 9460 9461 -1 9462 9463 9464 -1 9465 9466 9467 -1 9468 9469 9470 -1 9471 9472 9473 -1 9474 9475 9476 -1 9477 9478 9479 -1 9480 9481 9482 -1 9483 9484 9485 -1 9486 9487 9488 -1 9489 9490 9491 -1 9492 9493 9494 -1 9495 9496 9497 -1 9498 9499 9500 -1 9501 9502 9503 -1 9504 9505 9506 -1 9507 9508 9509 -1 9510 9511 9512 -1 9513 9514 9515 -1 9516 9517 9518 -1 9519 9520 9521 -1 9522 9523 9524 -1 9525 9526 9527 -1 9528 9529 9530 -1 9531 9532 9533 -1 9534 9535 9536 -1 9537 9538 9539 -1 9540 9541 9542 -1 9543 9544 9545 -1 9546 9547 9548 -1 9549 9550 9551 -1 9552 9553 9554 -1 9555 9556 9557 -1 9558 9559 9560 -1 9561 9562 9563 -1 9564 9565 9566 -1 9567 9568 9569 -1 9570 9571 9572 -1 9573 9574 9575 -1 9576 9577 9578 -1 9579 9580 9581 -1 9582 9583 9584 -1 9585 9586 9587 -1 9588 9589 9590 -1 9591 9592 9593 -1 9594 9595 9596 -1 9597 9598 9599 -1 9600 9601 9602 -1 9603 9604 9605 -1 9606 9607 9608 -1 9609 9610 9611 -1 9612 9613 9614 -1 9615 9616 9617 -1 9618 9619 9620 -1 9621 9622 9623 -1 9624 9625 9626 -1 9627 9628 9629 -1 9630 9631 9632 -1 9633 9634 9635 -1 9636 9637 9638 -1 9639 9640 9641 -1 9642 9643 9644 -1 9645 9646 9647 -1 9648 9649 9650 -1 9651 9652 9653 -1 9654 9655 9656 -1 9657 9658 9659 -1 9660 9661 9662 -1 9663 9664 9665 -1 9666 9667 9668 -1 9669 9670 9671 -1 9672 9673 9674 -1 9675 9676 9677 -1 9678 9679 9680 -1 9681 9682 9683 -1 9684 9685 9686 -1 9687 9688 9689 -1 9690 9691 9692 -1 9693 9694 9695 -1 9696 9697 9698 -1 9699 9700 9701 -1 9702 9703 9704 -1 9705 9706 9707 -1 9708 9709 9710 -1 9711 9712 9713 -1 9714 9715 9716 -1 9717 9718 9719 -1 9720 9721 9722 -1 9723 9724 9725 -1 9726 9727 9728 -1 9729 9730 9731 -1 9732 9733 9734 -1 9735 9736 9737 -1 9738 9739 9740 -1 9741 9742 9743 -1 9744 9745 9746 -1 9747 9748 9749 -1 9750 9751 9752 -1 9753 9754 9755 -1 9756 9757 9758 -1 9759 9760 9761 -1 9762 9763 9764 -1 9765 9766 9767 -1 9768 9769 9770 -1 9771 9772 9773 -1 9774 9775 9776 -1 9777 9778 9779 -1 9780 9781 9782 -1 9783 9784 9785 -1 9786 9787 9788 -1 9789 9790 9791 -1 9792 9793 9794 -1 9795 9796 9797 -1 9798 9799 9800 -1 9801 9802 9803 -1 9804 9805 9806 -1 9807 9808 9809 -1 9810 9811 9812 -1 9813 9814 9815 -1 9816 9817 9818 -1 9819 9820 9821 -1 9822 9823 9824 -1 9825 9826 9827 -1 9828 9829 9830 -1 9831 9832 9833 -1 9834 9835 9836 -1 9837 9838 9839 -1 9840 9841 9842 -1 9843 9844 9845 -1 9846 9847 9848 -1 9849 9850 9851 -1 9852 9853 9854 -1 9855 9856 9857 -1 9858 9859 9860 -1 9861 9862 9863 -1 9864 9865 9866 -1 9867 9868 9869 -1 9870 9871 9872 -1 9873 9874 9875 -1 9876 9877 9878 -1 9879 9880 9881 -1 9882 9883 9884 -1 9885 9886 9887 -1 9888 9889 9890 -1 9891 9892 9893 -1 9894 9895 9896 -1 9897 9898 9899 -1 9900 9901 9902 -1 9903 9904 9905 -1 9906 9907 9908 -1 9909 9910 9911 -1 9912 9913 9914 -1 9915 9916 9917 -1 9918 9919 9920 -1 9921 9922 9923 -1 9924 9925 9926 -1 9927 9928 9929 -1 9930 9931 9932 -1 9933 9934 9935 -1 9936 9937 9938 -1 9939 9940 9941 -1 9942 9943 9944 -1 9945 9946 9947 -1 9948 9949 9950 -1 9951 9952 9953 -1 9954 9955 9956 -1 9957 9958 9959 -1 9960 9961 9962 -1 9963 9964 9965 -1 9966 9967 9968 -1 9969 9970 9971 -1 9972 9973 9974 -1 9975 9976 9977 -1 9978 9979 9980 -1 9981 9982 9983 -1 9984 9985 9986 -1 9987 9988 9989 -1 9990 9991 9992 -1 9993 9994 9995 -1 9996 9997 9998 -1 9999 10000 10001 -1 10002 10003 10004 -1 10005 10006 10007 -1 10008 10009 10010 -1 10011 10012 10013 -1 10014 10015 10016 -1 10017 10018 10019 -1 10020 10021 10022 -1 10023 10024 10025 -1 10026 10027 10028 -1 10029 10030 10031 -1 10032 10033 10034 -1 10035 10036 10037 -1 10038 10039 10040 -1 10041 10042 10043 -1 10044 10045 10046 -1 10047 10048 10049 -1 10050 10051 10052 -1 10053 10054 10055 -1 10056 10057 10058 -1 10059 10060 10061 -1 10062 10063 10064 -1 10065 10066 10067 -1 10068 10069 10070 -1 10071 10072 10073 -1 10074 10075 10076 -1 10077 10078 10079 -1 10080 10081 10082 -1 10083 10084 10085 -1 10086 10087 10088 -1 10089 10090 10091 -1 10092 10093 10094 -1 10095 10096 10097 -1 10098 10099 10100 -1 10101 10102 10103 -1 10104 10105 10106 -1 10107 10108 10109 -1 10110 10111 10112 -1 10113 10114 10115 -1 10116 10117 10118 -1 10119 10120 10121 -1 10122 10123 10124 -1 10125 10126 10127 -1 10128 10129 10130 -1 10131 10132 10133 -1 10134 10135 10136 -1 10137 10138 10139 -1 10140 10141 10142 -1 10143 10144 10145 -1 10146 10147 10148 -1 10149 10150 10151 -1 10152 10153 10154 -1 10155 10156 10157 -1 10158 10159 10160 -1 10161 10162 10163 -1 10164 10165 10166 -1 10167 10168 10169 -1 10170 10171 10172 -1 10173 10174 10175 -1 10176 10177 10178 -1 10179 10180 10181 -1 10182 10183 10184 -1 10185 10186 10187 -1 10188 10189 10190 -1 10191 10192 10193 -1 10194 10195 10196 -1 10197 10198 10199 -1 10200 10201 10202 -1 10203 10204 10205 -1 10206 10207 10208 -1 10209 10210 10211 -1 10212 10213 10214 -1 10215 10216 10217 -1 10218 10219 10220 -1 10221 10222 10223 -1 10224 10225 10226 -1 10227 10228 10229 -1 10230 10231 10232 -1 10233 10234 10235 -1 10236 10237 10238 -1 10239 10240 10241 -1 10242 10243 10244 -1 10245 10246 10247 -1 10248 10249 10250 -1 10251 10252 10253 -1 10254 10255 10256 -1 10257 10258 10259 -1 10260 10261 10262 -1 10263 10264 10265 -1 10266 10267 10268 -1 10269 10270 10271 -1 10272 10273 10274 -1 10275 10276 10277 -1 10278 10279 10280 -1 10281 10282 10283 -1 10284 10285 10286 -1 10287 10288 10289 -1 10290 10291 10292 -1 10293 10294 10295 -1 10296 10297 10298 -1 10299 10300 10301 -1 10302 10303 10304 -1 10305 10306 10307 -1 10308 10309 10310 -1 10311 10312 10313 -1 10314 10315 10316 -1 10317 10318 10319 -1 10320 10321 10322 -1 10323 10324 10325 -1 10326 10327 10328 -1 10329 10330 10331 -1 10332 10333 10334 -1 10335 10336 10337 -1 10338 10339 10340 -1 10341 10342 10343 -1 10344 10345 10346 -1 10347 10348 10349 -1 10350 10351 10352 -1 10353 10354 10355 -1 10356 10357 10358 -1 10359 10360 10361 -1 10362 10363 10364 -1 10365 10366 10367 -1 10368 10369 10370 -1 10371 10372 10373 -1 10374 10375 10376 -1 10377 10378 10379 -1 10380 10381 10382 -1 10383 10384 10385 -1 10386 10387 10388 -1 10389 10390 10391 -1 10392 10393 10394 -1 10395 10396 10397 -1 10398 10399 10400 -1 10401 10402 10403 -1 10404 10405 10406 -1 10407 10408 10409 -1 10410 10411 10412 -1 10413 10414 10415 -1 10416 10417 10418 -1 10419 10420 10421 -1 10422 10423 10424 -1 10425 10426 10427 -1 10428 10429 10430 -1 10431 10432 10433 -1 10434 10435 10436 -1 10437 10438 10439 -1 10440 10441 10442 -1 10443 10444 10445 -1 10446 10447 10448 -1 10449 10450 10451 -1 10452 10453 10454 -1 10455 10456 10457 -1 10458 10459 10460 -1 10461 10462 10463 -1 10464 10465 10466 -1 10467 10468 10469 -1 10470 10471 10472 -1 10473 10474 10475 -1 10476 10477 10478 -1 10479 10480 10481 -1 10482 10483 10484 -1 10485 10486 10487 -1 10488 10489 10490 -1 10491 10492 10493 -1 10494 10495 10496 -1 10497 10498 10499 -1 10500 10501 10502 -1 10503 10504 10505 -1 10506 10507 10508 -1 10509 10510 10511 -1 10512 10513 10514 -1 10515 10516 10517 -1 10518 10519 10520 -1 10521 10522 10523 -1 10524 10525 10526 -1 10527 10528 10529 -1 10530 10531 10532 -1 10533 10534 10535 -1 10536 10537 10538 -1 10539 10540 10541 -1 10542 10543 10544 -1 10545 10546 10547 -1 10548 10549 10550 -1 10551 10552 10553 -1 10554 10555 10556 -1 10557 10558 10559 -1 10560 10561 10562 -1 10563 10564 10565 -1 10566 10567 10568 -1 10569 10570 10571 -1 10572 10573 10574 -1 10575 10576 10577 -1 10578 10579 10580 -1 10581 10582 10583 -1 10584 10585 10586 -1 10587 10588 10589 -1 10590 10591 10592 -1 10593 10594 10595 -1 10596 10597 10598 -1 10599 10600 10601 -1 10602 10603 10604 -1 10605 10606 10607 -1 10608 10609 10610 -1 10611 10612 10613 -1 10614 10615 10616 -1 10617 10618 10619 -1 10620 10621 10622 -1 10623 10624 10625 -1 10626 10627 10628 -1 10629 10630 10631 -1 10632 10633 10634 -1 10635 10636 10637 -1 10638 10639 10640 -1 10641 10642 10643 -1 10644 10645 10646 -1 10647 10648 10649 -1 10650 10651 10652 -1 10653 10654 10655 -1 10656 10657 10658 -1 10659 10660 10661 -1 10662 10663 10664 -1 10665 10666 10667 -1 10668 10669 10670 -1 10671 10672 10673 -1 10674 10675 10676 -1 10677 10678 10679 -1 10680 10681 10682 -1 10683 10684 10685 -1 10686 10687 10688 -1 10689 10690 10691 -1 10692 10693 10694 -1 10695 10696 10697 -1 10698 10699 10700 -1 10701 10702 10703 -1 10704 10705 10706 -1 10707 10708 10709 -1 10710 10711 10712 -1 10713 10714 10715 -1 10716 10717 10718 -1 10719 10720 10721 -1 10722 10723 10724 -1 10725 10726 10727 -1 10728 10729 10730 -1 10731 10732 10733 -1 10734 10735 10736 -1 10737 10738 10739 -1 10740 10741 10742 -1 10743 10744 10745 -1 10746 10747 10748 -1 10749 10750 10751 -1 10752 10753 10754 -1 10755 10756 10757 -1 10758 10759 10760 -1 10761 10762 10763 -1 10764 10765 10766 -1 10767 10768 10769 -1 10770 10771 10772 -1 10773 10774 10775 -1 10776 10777 10778 -1 10779 10780 10781 -1 10782 10783 10784 -1 10785 10786 10787 -1 10788 10789 10790 -1 10791 10792 10793 -1 10794 10795 10796 -1 10797 10798 10799 -1 10800 10801 10802 -1 10803 10804 10805 -1 10806 10807 10808 -1 10809 10810 10811 -1 10812 10813 10814 -1 10815 10816 10817 -1 10818 10819 10820 -1 10821 10822 10823 -1 10824 10825 10826 -1 10827 10828 10829 -1 10830 10831 10832 -1 10833 10834 10835 -1 10836 10837 10838 -1 10839 10840 10841 -1 10842 10843 10844 -1 10845 10846 10847 -1 10848 10849 10850 -1 10851 10852 10853 -1 10854 10855 10856 -1 10857 10858 10859 -1 10860 10861 10862 -1 10863 10864 10865 -1 10866 10867 10868 -1 10869 10870 10871 -1 10872 10873 10874 -1 10875 10876 10877 -1 10878 10879 10880 -1 10881 10882 10883 -1 10884 10885 10886 -1 10887 10888 10889 -1 10890 10891 10892 -1 10893 10894 10895 -1 10896 10897 10898 -1 10899 10900 10901 -1 10902 10903 10904 -1 10905 10906 10907 -1 10908 10909 10910 -1 10911 10912 10913 -1 10914 10915 10916 -1 10917 10918 10919 -1 10920 10921 10922 -1 10923 10924 10925 -1 10926 10927 10928 -1 10929 10930 10931 -1 10932 10933 10934 -1 10935 10936 10937 -1 10938 10939 10940 -1 10941 10942 10943 -1 10944 10945 10946 -1 10947 10948 10949 -1 10950 10951 10952 -1 10953 10954 10955 -1 10956 10957 10958 -1 10959 10960 10961 -1 10962 10963 10964 -1 10965 10966 10967 -1 10968 10969 10970 -1 10971 10972 10973 -1 10974 10975 10976 -1 10977 10978 10979 -1 10980 10981 10982 -1 10983 10984 10985 -1 10986 10987 10988 -1 10989 10990 10991 -1 10992 10993 10994 -1 10995 10996 10997 -1 10998 10999 11000 -1 11001 11002 11003 -1 11004 11005 11006 -1 11007 11008 11009 -1 11010 11011 11012 -1 11013 11014 11015 -1 11016 11017 11018 -1 11019 11020 11021 -1 11022 11023 11024 -1 11025 11026 11027 -1 11028 11029 11030 -1 11031 11032 11033 -1 11034 11035 11036 -1 11037 11038 11039 -1 11040 11041 11042 -1 11043 11044 11045 -1 11046 11047 11048 -1 11049 11050 11051 -1 11052 11053 11054 -1 11055 11056 11057 -1 11058 11059 11060 -1 11061 11062 11063 -1 11064 11065 11066 -1 11067 11068 11069 -1 11070 11071 11072 -1 11073 11074 11075 -1 11076 11077 11078 -1 11079 11080 11081 -1 11082 11083 11084 -1 11085 11086 11087 -1 11088 11089 11090 -1 11091 11092 11093 -1 11094 11095 11096 -1 11097 11098 11099 -1 11100 11101 11102 -1 11103 11104 11105 -1 11106 11107 11108 -1 11109 11110 11111 -1 11112 11113 11114 -1 11115 11116 11117 -1 11118 11119 11120 -1 11121 11122 11123 -1 11124 11125 11126 -1 11127 11128 11129 -1 11130 11131 11132 -1 11133 11134 11135 -1 11136 11137 11138 -1 11139 11140 11141 -1 11142 11143 11144 -1 11145 11146 11147 -1 11148 11149 11150 -1 11151 11152 11153 -1 11154 11155 11156 -1 11157 11158 11159 -1 11160 11161 11162 -1 11163 11164 11165 -1 11166 11167 11168 -1 11169 11170 11171 -1 11172 11173 11174 -1 11175 11176 11177 -1 11178 11179 11180 -1 11181 11182 11183 -1 11184 11185 11186 -1 11187 11188 11189 -1 11190 11191 11192 -1 11193 11194 11195 -1 11196 11197 11198 -1 11199 11200 11201 -1 11202 11203 11204 -1 11205 11206 11207 -1 11208 11209 11210 -1 11211 11212 11213 -1 11214 11215 11216 -1 11217 11218 11219 -1 11220 11221 11222 -1 11223 11224 11225 -1 11226 11227 11228 -1 11229 11230 11231 -1 11232 11233 11234 -1 11235 11236 11237 -1 11238 11239 11240 -1 11241 11242 11243 -1 11244 11245 11246 -1 11247 11248 11249 -1 11250 11251 11252 -1 11253 11254 11255 -1 11256 11257 11258 -1 11259 11260 11261 -1 11262 11263 11264 -1 11265 11266 11267 -1 11268 11269 11270 -1 11271 11272 11273 -1 11274 11275 11276 -1 11277 11278 11279 -1 11280 11281 11282 -1 11283 11284 11285 -1 11286 11287 11288 -1 11289 11290 11291 -1 11292 11293 11294 -1 11295 11296 11297 -1 11298 11299 11300 -1 11301 11302 11303 -1 11304 11305 11306 -1 11307 11308 11309 -1 11310 11311 11312 -1 11313 11314 11315 -1 11316 11317 11318 -1 11319 11320 11321 -1 11322 11323 11324 -1 11325 11326 11327 -1 11328 11329 11330 -1 11331 11332 11333 -1 11334 11335 11336 -1 11337 11338 11339 -1 11340 11341 11342 -1 11343 11344 11345 -1 11346 11347 11348 -1 11349 11350 11351 -1 11352 11353 11354 -1 11355 11356 11357 -1 11358 11359 11360 -1 11361 11362 11363 -1 11364 11365 11366 -1 11367 11368 11369 -1 11370 11371 11372 -1 11373 11374 11375 -1 11376 11377 11378 -1 11379 11380 11381 -1 11382 11383 11384 -1 11385 11386 11387 -1 11388 11389 11390 -1 11391 11392 11393 -1 11394 11395 11396 -1 11397 11398 11399 -1 11400 11401 11402 -1 11403 11404 11405 -1 11406 11407 11408 -1 11409 11410 11411 -1 11412 11413 11414 -1 11415 11416 11417 -1 11418 11419 11420 -1 11421 11422 11423 -1 11424 11425 11426 -1 11427 11428 11429 -1 11430 11431 11432 -1 11433 11434 11435 -1 11436 11437 11438 -1 11439 11440 11441 -1 11442 11443 11444 -1 11445 11446 11447 -1 11448 11449 11450 -1 11451 11452 11453 -1 11454 11455 11456 -1 11457 11458 11459 -1 11460 11461 11462 -1 11463 11464 11465 -1 11466 11467 11468 -1 11469 11470 11471 -1 11472 11473 11474 -1 11475 11476 11477 -1 11478 11479 11480 -1 11481 11482 11483 -1 11484 11485 11486 -1 11487 11488 11489 -1 11490 11491 11492 -1 11493 11494 11495 -1 11496 11497 11498 -1 11499 11500 11501 -1 11502 11503 11504 -1 11505 11506 11507 -1 11508 11509 11510 -1 11511 11512 11513 -1 11514 11515 11516 -1 11517 11518 11519 -1 11520 11521 11522 -1 11523 11524 11525 -1 11526 11527 11528 -1 11529 11530 11531 -1 11532 11533 11534 -1 11535 11536 11537 -1 11538 11539 11540 -1 11541 11542 11543 -1 11544 11545 11546 -1 11547 11548 11549 -1 11550 11551 11552 -1 11553 11554 11555 -1 11556 11557 11558 -1 11559 11560 11561 -1 11562 11563 11564 -1 11565 11566 11567 -1 11568 11569 11570 -1 11571 11572 11573 -1 11574 11575 11576 -1 11577 11578 11579 -1 11580 11581 11582 -1 11583 11584 11585 -1 11586 11587 11588 -1 11589 11590 11591 -1 11592 11593 11594 -1 11595 11596 11597 -1 11598 11599 11600 -1 11601 11602 11603 -1 11604 11605 11606 -1 11607 11608 11609 -1 11610 11611 11612 -1 11613 11614 11615 -1 11616 11617 11618 -1 11619 11620 11621 -1 11622 11623 11624 -1 11625 11626 11627 -1 11628 11629 11630 -1 11631 11632 11633 -1 11634 11635 11636 -1 11637 11638 11639 -1 11640 11641 11642 -1 11643 11644 11645 -1 11646 11647 11648 -1 11649 11650 11651 -1 11652 11653 11654 -1 11655 11656 11657 -1 11658 11659 11660 -1 11661 11662 11663 -1 11664 11665 11666 -1 11667 11668 11669 -1 11670 11671 11672 -1 11673 11674 11675 -1 11676 11677 11678 -1 11679 11680 11681 -1 11682 11683 11684 -1 11685 11686 11687 -1 11688 11689 11690 -1 11691 11692 11693 -1 11694 11695 11696 -1 11697 11698 11699 -1 11700 11701 11702 -1 11703 11704 11705 -1 11706 11707 11708 -1 11709 11710 11711 -1 11712 11713 11714 -1 11715 11716 11717 -1 11718 11719 11720 -1 11721 11722 11723 -1 11724 11725 11726 -1 11727 11728 11729 -1 11730 11731 11732 -1 11733 11734 11735 -1 11736 11737 11738 -1 11739 11740 11741 -1 11742 11743 11744 -1 11745 11746 11747 -1 11748 11749 11750 -1 11751 11752 11753 -1 11754 11755 11756 -1 11757 11758 11759 -1 11760 11761 11762 -1 11763 11764 11765 -1 11766 11767 11768 -1 11769 11770 11771 -1 11772 11773 11774 -1 11775 11776 11777 -1 11778 11779 11780 -1 11781 11782 11783 -1 11784 11785 11786 -1 11787 11788 11789 -1 11790 11791 11792 -1 11793 11794 11795 -1 11796 11797 11798 -1 11799 11800 11801 -1 11802 11803 11804 -1 11805 11806 11807 -1 11808 11809 11810 -1 11811 11812 11813 -1 11814 11815 11816 -1 11817 11818 11819 -1 11820 11821 11822 -1 11823 11824 11825 -1 11826 11827 11828 -1 11829 11830 11831 -1 11832 11833 11834 -1 11835 11836 11837 -1 11838 11839 11840 -1 11841 11842 11843 -1 11844 11845 11846 -1 11847 11848 11849 -1 11850 11851 11852 -1 11853 11854 11855 -1 11856 11857 11858 -1 11859 11860 11861 -1 11862 11863 11864 -1 11865 11866 11867 -1 11868 11869 11870 -1 11871 11872 11873 -1 11874 11875 11876 -1 11877 11878 11879 -1 11880 11881 11882 -1 11883 11884 11885 -1 11886 11887 11888 -1 11889 11890 11891 -1 11892 11893 11894 -1 11895 11896 11897 -1 11898 11899 11900 -1 11901 11902 11903 -1 11904 11905 11906 -1 11907 11908 11909 -1 11910 11911 11912 -1 11913 11914 11915 -1 11916 11917 11918 -1 11919 11920 11921 -1 11922 11923 11924 -1 11925 11926 11927 -1 11928 11929 11930 -1 11931 11932 11933 -1 11934 11935 11936 -1 11937 11938 11939 -1 11940 11941 11942 -1 11943 11944 11945 -1 11946 11947 11948 -1 11949 11950 11951 -1 11952 11953 11954 -1 11955 11956 11957 -1 11958 11959 11960 -1 11961 11962 11963 -1 11964 11965 11966 -1 11967 11968 11969 -1 11970 11971 11972 -1 11973 11974 11975 -1 11976 11977 11978 -1 11979 11980 11981 -1 11982 11983 11984 -1 11985 11986 11987 -1 11988 11989 11990 -1 11991 11992 11993 -1 11994 11995 11996 -1 11997 11998 11999 -1 12000 12001 12002 -1 12003 12004 12005 -1 12006 12007 12008 -1 12009 12010 12011 -1 12012 12013 12014 -1 12015 12016 12017 -1 12018 12019 12020 -1 12021 12022 12023 -1 12024 12025 12026 -1 12027 12028 12029 -1 12030 12031 12032 -1 12033 12034 12035 -1 12036 12037 12038 -1 12039 12040 12041 -1 12042 12043 12044 -1 12045 12046 12047 -1 12048 12049 12050 -1 12051 12052 12053 -1 12054 12055 12056 -1 12057 12058 12059 -1 12060 12061 12062 -1 12063 12064 12065 -1 12066 12067 12068 -1 12069 12070 12071 -1 12072 12073 12074 -1 12075 12076 12077 -1 12078 12079 12080 -1 12081 12082 12083 -1 12084 12085 12086 -1 12087 12088 12089 -1 12090 12091 12092 -1 12093 12094 12095 -1 12096 12097 12098 -1 12099 12100 12101 -1 12102 12103 12104 -1 12105 12106 12107 -1 12108 12109 12110 -1 12111 12112 12113 -1 12114 12115 12116 -1 12117 12118 12119 -1 12120 12121 12122 -1 12123 12124 12125 -1 12126 12127 12128 -1 12129 12130 12131 -1 12132 12133 12134 -1 12135 12136 12137 -1 12138 12139 12140 -1 12141 12142 12143 -1 12144 12145 12146 -1 12147 12148 12149 -1 12150 12151 12152 -1 12153 12154 12155 -1 12156 12157 12158 -1 12159 12160 12161 -1 12162 12163 12164 -1 12165 12166 12167 -1 12168 12169 12170 -1 12171 12172 12173 -1 12174 12175 12176 -1 12177 12178 12179 -1 12180 12181 12182 -1 12183 12184 12185 -1 12186 12187 12188 -1 12189 12190 12191 -1 12192 12193 12194 -1 12195 12196 12197 -1 12198 12199 12200 -1 12201 12202 12203 -1 12204 12205 12206 -1 12207 12208 12209 -1 12210 12211 12212 -1 12213 12214 12215 -1 12216 12217 12218 -1 12219 12220 12221 -1 12222 12223 12224 -1 12225 12226 12227 -1 12228 12229 12230 -1 12231 12232 12233 -1 12234 12235 12236 -1 12237 12238 12239 -1 12240 12241 12242 -1 12243 12244 12245 -1 12246 12247 12248 -1 12249 12250 12251 -1 12252 12253 12254 -1 12255 12256 12257 -1 12258 12259 12260 -1 12261 12262 12263 -1 12264 12265 12266 -1 12267 12268 12269 -1 12270 12271 12272 -1 12273 12274 12275 -1 12276 12277 12278 -1 12279 12280 12281 -1 12282 12283 12284 -1 12285 12286 12287 -1 12288 12289 12290 -1 12291 12292 12293 -1 12294 12295 12296 -1 12297 12298 12299 -1 12300 12301 12302 -1 12303 12304 12305 -1 12306 12307 12308 -1 12309 12310 12311 -1 12312 12313 12314 -1 12315 12316 12317 -1 12318 12319 12320 -1 12321 12322 12323 -1 12324 12325 12326 -1 12327 12328 12329 -1 12330 12331 12332 -1 12333 12334 12335 -1 12336 12337 12338 -1 12339 12340 12341 -1 12342 12343 12344 -1 12345 12346 12347 -1 12348 12349 12350 -1 12351 12352 12353 -1 12354 12355 12356 -1 12357 12358 12359 -1 12360 12361 12362 -1 12363 12364 12365 -1 12366 12367 12368 -1 12369 12370 12371 -1 12372 12373 12374 -1 12375 12376 12377 -1 12378 12379 12380 -1 12381 12382 12383 -1 12384 12385 12386 -1 12387 12388 12389 -1 12390 12391 12392 -1 12393 12394 12395 -1 12396 12397 12398 -1 12399 12400 12401 -1 12402 12403 12404 -1 12405 12406 12407 -1 12408 12409 12410 -1 12411 12412 12413 -1 12414 12415 12416 -1 12417 12418 12419 -1 12420 12421 12422 -1 12423 12424 12425 -1 12426 12427 12428 -1 12429 12430 12431 -1 12432 12433 12434 -1 12435 12436 12437 -1 12438 12439 12440 -1 12441 12442 12443 -1 12444 12445 12446 -1 12447 12448 12449 -1 12450 12451 12452 -1 12453 12454 12455 -1 12456 12457 12458 -1 12459 12460 12461 -1 12462 12463 12464 -1 12465 12466 12467 -1 12468 12469 12470 -1 12471 12472 12473 -1 12474 12475 12476 -1 12477 12478 12479 -1 12480 12481 12482 -1 12483 12484 12485 -1 12486 12487 12488 -1 12489 12490 12491 -1 12492 12493 12494 -1 12495 12496 12497 -1 12498 12499 12500 -1 12501 12502 12503 -1 12504 12505 12506 -1 12507 12508 12509 -1 12510 12511 12512 -1 12513 12514 12515 -1 12516 12517 12518 -1 12519 12520 12521 -1 12522 12523 12524 -1 12525 12526 12527 -1 12528 12529 12530 -1 12531 12532 12533 -1 12534 12535 12536 -1 12537 12538 12539 -1 12540 12541 12542 -1 12543 12544 12545 -1 12546 12547 12548 -1 12549 12550 12551 -1 12552 12553 12554 -1 12555 12556 12557 -1 12558 12559 12560 -1 12561 12562 12563 -1 12564 12565 12566 -1 12567 12568 12569 -1 12570 12571 12572 -1 12573 12574 12575 -1 12576 12577 12578 -1 12579 12580 12581 -1 12582 12583 12584 -1 12585 12586 12587 -1 12588 12589 12590 -1 12591 12592 12593 -1 12594 12595 12596 -1 12597 12598 12599 -1 12600 12601 12602 -1 12603 12604 12605 -1 12606 12607 12608 -1 12609 12610 12611 -1 12612 12613 12614 -1 12615 12616 12617 -1 12618 12619 12620 -1 12621 12622 12623 -1 12624 12625 12626 -1 12627 12628 12629 -1 12630 12631 12632 -1 12633 12634 12635 -1 12636 12637 12638 -1 12639 12640 12641 -1 12642 12643 12644 -1 12645 12646 12647 -1 12648 12649 12650 -1 12651 12652 12653 -1 12654 12655 12656 -1 12657 12658 12659 -1 12660 12661 12662 -1 12663 12664 12665 -1 12666 12667 12668 -1 12669 12670 12671 -1 12672 12673 12674 -1 12675 12676 12677 -1 12678 12679 12680 -1 12681 12682 12683 -1 12684 12685 12686 -1 12687 12688 12689 -1 12690 12691 12692 -1 12693 12694 12695 -1 12696 12697 12698 -1 12699 12700 12701 -1 12702 12703 12704 -1 12705 12706 12707 -1 12708 12709 12710 -1 12711 12712 12713 -1 12714 12715 12716 -1 12717 12718 12719 -1 12720 12721 12722 -1 12723 12724 12725 -1 12726 12727 12728 -1 12729 12730 12731 -1 12732 12733 12734 -1 12735 12736 12737 -1 12738 12739 12740 -1 12741 12742 12743 -1 12744 12745 12746 -1 12747 12748 12749 -1 12750 12751 12752 -1 12753 12754 12755 -1 12756 12757 12758 -1 12759 12760 12761 -1 12762 12763 12764 -1 12765 12766 12767 -1 12768 12769 12770 -1 12771 12772 12773 -1 12774 12775 12776 -1 12777 12778 12779 -1 12780 12781 12782 -1 12783 12784 12785 -1 12786 12787 12788 -1 12789 12790 12791 -1 12792 12793 12794 -1 12795 12796 12797 -1 12798 12799 12800 -1 12801 12802 12803 -1 12804 12805 12806 -1 12807 12808 12809 -1 12810 12811 12812 -1 12813 12814 12815 -1 12816 12817 12818 -1 12819 12820 12821 -1 12822 12823 12824 -1 12825 12826 12827 -1 12828 12829 12830 -1 12831 12832 12833 -1 12834 12835 12836 -1 12837 12838 12839 -1 12840 12841 12842 -1 12843 12844 12845 -1 12846 12847 12848 -1 12849 12850 12851 -1 12852 12853 12854 -1 12855 12856 12857 -1 12858 12859 12860 -1 12861 12862 12863 -1 12864 12865 12866 -1 12867 12868 12869 -1 12870 12871 12872 -1 12873 12874 12875 -1 12876 12877 12878 -1 12879 12880 12881 -1 12882 12883 12884 -1 12885 12886 12887 -1 12888 12889 12890 -1 12891 12892 12893 -1 12894 12895 12896 -1 12897 12898 12899 -1 12900 12901 12902 -1 12903 12904 12905 -1 12906 12907 12908 -1 12909 12910 12911 -1 12912 12913 12914 -1 12915 12916 12917 -1 12918 12919 12920 -1 12921 12922 12923 -1 12924 12925 12926 -1 12927 12928 12929 -1 12930 12931 12932 -1 12933 12934 12935 -1 12936 12937 12938 -1 12939 12940 12941 -1 12942 12943 12944 -1 12945 12946 12947 -1 12948 12949 12950 -1 12951 12952 12953 -1 12954 12955 12956 -1 12957 12958 12959 -1 12960 12961 12962 -1 12963 12964 12965 -1 12966 12967 12968 -1 12969 12970 12971 -1 12972 12973 12974 -1 12975 12976 12977 -1 12978 12979 12980 -1 12981 12982 12983 -1 12984 12985 12986 -1 12987 12988 12989 -1 12990 12991 12992 -1 12993 12994 12995 -1 12996 12997 12998 -1 12999 13000 13001 -1 13002 13003 13004 -1 13005 13006 13007 -1 13008 13009 13010 -1 13011 13012 13013 -1 13014 13015 13016 -1 13017 13018 13019 -1 13020 13021 13022 -1 13023 13024 13025 -1 13026 13027 13028 -1 13029 13030 13031 -1 13032 13033 13034 -1 13035 13036 13037 -1 13038 13039 13040 -1 13041 13042 13043 -1 13044 13045 13046 -1 13047 13048 13049 -1 13050 13051 13052 -1 13053 13054 13055 -1 13056 13057 13058 -1 13059 13060 13061 -1 13062 13063 13064 -1 13065 13066 13067 -1 13068 13069 13070 -1 13071 13072 13073 -1 13074 13075 13076 -1 13077 13078 13079 -1 13080 13081 13082 -1 13083 13084 13085 -1 13086 13087 13088 -1 13089 13090 13091 -1 13092 13093 13094 -1 13095 13096 13097 -1 13098 13099 13100 -1 13101 13102 13103 -1 13104 13105 13106 -1 13107 13108 13109 -1 13110 13111 13112 -1 13113 13114 13115 -1 13116 13117 13118 -1 13119 13120 13121 -1 13122 13123 13124 -1 13125 13126 13127 -1 13128 13129 13130 -1 13131 13132 13133 -1 13134 13135 13136 -1 13137 13138 13139 -1 13140 13141 13142 -1 13143 13144 13145 -1 13146 13147 13148 -1 13149 13150 13151 -1 13152 13153 13154 -1 13155 13156 13157 -1 13158 13159 13160 -1 13161 13162 13163 -1 13164 13165 13166 -1 13167 13168 13169 -1 13170 13171 13172 -1 13173 13174 13175 -1 13176 13177 13178 -1 13179 13180 13181 -1 13182 13183 13184 -1 13185 13186 13187 -1 13188 13189 13190 -1 13191 13192 13193 -1 13194 13195 13196 -1 13197 13198 13199 -1 13200 13201 13202 -1 13203 13204 13205 -1 13206 13207 13208 -1 13209 13210 13211 -1 13212 13213 13214 -1 13215 13216 13217 -1 13218 13219 13220 -1 13221 13222 13223 -1 13224 13225 13226 -1 13227 13228 13229 -1 13230 13231 13232 -1 13233 13234 13235 -1 13236 13237 13238 -1 13239 13240 13241 -1 13242 13243 13244 -1 13245 13246 13247 -1 13248 13249 13250 -1 13251 13252 13253 -1 13254 13255 13256 -1 13257 13258 13259 -1 13260 13261 13262 -1 13263 13264 13265 -1 13266 13267 13268 -1 13269 13270 13271 -1 13272 13273 13274 -1 13275 13276 13277 -1 13278 13279 13280 -1 13281 13282 13283 -1 13284 13285 13286 -1 13287 13288 13289 -1 13290 13291 13292 -1 13293 13294 13295 -1 13296 13297 13298 -1 13299 13300 13301 -1 13302 13303 13304 -1 13305 13306 13307 -1 13308 13309 13310 -1 13311 13312 13313 -1 13314 13315 13316 -1 13317 13318 13319 -1 13320 13321 13322 -1 13323 13324 13325 -1 13326 13327 13328 -1 13329 13330 13331 -1 13332 13333 13334 -1 13335 13336 13337 -1 13338 13339 13340 -1 13341 13342 13343 -1 13344 13345 13346 -1 13347 13348 13349 -1 13350 13351 13352 -1 13353 13354 13355 -1 13356 13357 13358 -1 13359 13360 13361 -1 13362 13363 13364 -1 13365 13366 13367 -1 13368 13369 13370 -1 13371 13372 13373 -1 13374 13375 13376 -1 13377 13378 13379 -1 13380 13381 13382 -1 13383 13384 13385 -1 13386 13387 13388 -1 13389 13390 13391 -1 13392 13393 13394 -1 13395 13396 13397 -1 13398 13399 13400 -1 13401 13402 13403 -1 13404 13405 13406 -1 13407 13408 13409 -1 13410 13411 13412 -1 13413 13414 13415 -1 13416 13417 13418 -1 13419 13420 13421 -1 13422 13423 13424 -1 13425 13426 13427 -1 13428 13429 13430 -1 13431 13432 13433 -1 13434 13435 13436 -1 13437 13438 13439 -1 13440 13441 13442 -1 13443 13444 13445 -1 13446 13447 13448 -1 13449 13450 13451 -1 13452 13453 13454 -1 13455 13456 13457 -1 13458 13459 13460 -1 13461 13462 13463 -1 13464 13465 13466 -1 13467 13468 13469 -1 13470 13471 13472 -1 13473 13474 13475 -1 13476 13477 13478 -1 13479 13480 13481 -1 13482 13483 13484 -1 13485 13486 13487 -1 13488 13489 13490 -1 13491 13492 13493 -1 13494 13495 13496 -1 13497 13498 13499 -1 13500 13501 13502 -1 13503 13504 13505 -1 13506 13507 13508 -1 13509 13510 13511 -1 13512 13513 13514 -1 13515 13516 13517 -1 13518 13519 13520 -1 13521 13522 13523 -1 13524 13525 13526 -1 13527 13528 13529 -1 13530 13531 13532 -1 13533 13534 13535 -1 13536 13537 13538 -1 13539 13540 13541 -1 13542 13543 13544 -1 13545 13546 13547 -1 13548 13549 13550 -1 13551 13552 13553 -1 13554 13555 13556 -1 13557 13558 13559 -1 13560 13561 13562 -1 13563 13564 13565 -1 13566 13567 13568 -1 13569 13570 13571 -1 13572 13573 13574 -1 13575 13576 13577 -1 13578 13579 13580 -1 13581 13582 13583 -1 13584 13585 13586 -1 13587 13588 13589 -1 13590 13591 13592 -1 13593 13594 13595 -1 13596 13597 13598 -1 13599 13600 13601 -1 13602 13603 13604 -1 13605 13606 13607 -1 13608 13609 13610 -1 13611 13612 13613 -1 13614 13615 13616 -1 13617 13618 13619 -1 13620 13621 13622 -1 13623 13624 13625 -1 13626 13627 13628 -1 13629 13630 13631 -1 13632 13633 13634 -1 13635 13636 13637 -1 13638 13639 13640 -1 13641 13642 13643 -1 13644 13645 13646 -1 13647 13648 13649 -1 13650 13651 13652 -1 13653 13654 13655 -1 13656 13657 13658 -1 13659 13660 13661 -1 13662 13663 13664 -1 13665 13666 13667 -1 13668 13669 13670 -1 13671 13672 13673 -1 13674 13675 13676 -1 13677 13678 13679 -1 13680 13681 13682 -1 13683 13684 13685 -1 13686 13687 13688 -1 13689 13690 13691 -1 13692 13693 13694 -1 13695 13696 13697 -1 13698 13699 13700 -1 13701 13702 13703 -1 13704 13705 13706 -1 13707 13708 13709 -1 13710 13711 13712 -1 13713 13714 13715 -1 13716 13717 13718 -1 13719 13720 13721 -1 13722 13723 13724 -1 13725 13726 13727 -1 13728 13729 13730 -1 13731 13732 13733 -1 13734 13735 13736 -1 13737 13738 13739 -1 13740 13741 13742 -1 13743 13744 13745 -1 13746 13747 13748 -1 13749 13750 13751 -1 13752 13753 13754 -1 13755 13756 13757 -1 13758 13759 13760 -1 13761 13762 13763 -1 13764 13765 13766 -1 13767 13768 13769 -1 13770 13771 13772 -1 13773 13774 13775 -1 13776 13777 13778 -1 13779 13780 13781 -1 13782 13783 13784 -1 13785 13786 13787 -1 13788 13789 13790 -1 13791 13792 13793 -1 13794 13795 13796 -1 13797 13798 13799 -1 13800 13801 13802 -1 13803 13804 13805 -1 13806 13807 13808 -1 13809 13810 13811 -1 13812 13813 13814 -1 13815 13816 13817 -1 13818 13819 13820 -1 13821 13822 13823 -1 13824 13825 13826 -1 13827 13828 13829 -1 13830 13831 13832 -1 13833 13834 13835 -1 13836 13837 13838 -1 13839 13840 13841 -1 13842 13843 13844 -1 13845 13846 13847 -1 13848 13849 13850 -1 13851 13852 13853 -1 13854 13855 13856 -1 13857 13858 13859 -1 13860 13861 13862 -1 13863 13864 13865 -1 13866 13867 13868 -1 13869 13870 13871 -1 13872 13873 13874 -1 13875 13876 13877 -1 13878 13879 13880 -1 13881 13882 13883 -1 13884 13885 13886 -1 13887 13888 13889 -1 13890 13891 13892 -1 13893 13894 13895 -1 13896 13897 13898 -1 13899 13900 13901 -1 13902 13903 13904 -1 13905 13906 13907 -1 13908 13909 13910 -1 13911 13912 13913 -1 13914 13915 13916 -1 13917 13918 13919 -1 13920 13921 13922 -1 13923 13924 13925 -1 13926 13927 13928 -1 13929 13930 13931 -1 13932 13933 13934 -1 13935 13936 13937 -1 13938 13939 13940 -1 13941 13942 13943 -1 13944 13945 13946 -1 13947 13948 13949 -1 13950 13951 13952 -1 13953 13954 13955 -1 13956 13957 13958 -1 13959 13960 13961 -1 13962 13963 13964 -1 13965 13966 13967 -1 13968 13969 13970 -1 13971 13972 13973 -1 13974 13975 13976 -1 13977 13978 13979 -1 13980 13981 13982 -1 13983 13984 13985 -1 13986 13987 13988 -1 13989 13990 13991 -1 13992 13993 13994 -1 13995 13996 13997 -1 13998 13999 14000 -1 14001 14002 14003 -1 14004 14005 14006 -1 14007 14008 14009 -1 14010 14011 14012 -1 14013 14014 14015 -1 14016 14017 14018 -1 14019 14020 14021 -1 14022 14023 14024 -1 14025 14026 14027 -1 14028 14029 14030 -1 14031 14032 14033 -1 14034 14035 14036 -1 14037 14038 14039 -1 14040 14041 14042 -1 14043 14044 14045 -1 14046 14047 14048 -1 14049 14050 14051 -1 14052 14053 14054 -1 14055 14056 14057 -1 14058 14059 14060 -1 14061 14062 14063 -1 14064 14065 14066 -1 14067 14068 14069 -1 14070 14071 14072 -1 14073 14074 14075 -1 14076 14077 14078 -1 14079 14080 14081 -1 14082 14083 14084 -1 14085 14086 14087 -1 14088 14089 14090 -1 14091 14092 14093 -1 14094 14095 14096 -1 14097 14098 14099 -1 14100 14101 14102 -1 14103 14104 14105 -1 14106 14107 14108 -1 14109 14110 14111 -1 14112 14113 14114 -1 14115 14116 14117 -1 14118 14119 14120 -1 14121 14122 14123 -1 14124 14125 14126 -1 14127 14128 14129 -1 14130 14131 14132 -1 14133 14134 14135 -1 14136 14137 14138 -1 14139 14140 14141 -1 14142 14143 14144 -1 14145 14146 14147 -1 14148 14149 14150 -1 14151 14152 14153 -1 14154 14155 14156 -1 14157 14158 14159 -1 14160 14161 14162 -1 14163 14164 14165 -1 14166 14167 14168 -1 14169 14170 14171 -1 14172 14173 14174 -1 14175 14176 14177 -1 14178 14179 14180 -1 14181 14182 14183 -1 14184 14185 14186 -1 14187 14188 14189 -1 14190 14191 14192 -1 14193 14194 14195 -1 14196 14197 14198 -1 14199 14200 14201 -1 14202 14203 14204 -1 14205 14206 14207 -1 14208 14209 14210 -1 14211 14212 14213 -1 14214 14215 14216 -1 14217 14218 14219 -1 14220 14221 14222 -1 14223 14224 14225 -1 14226 14227 14228 -1 14229 14230 14231 -1 14232 14233 14234 -1 14235 14236 14237 -1 14238 14239 14240 -1 14241 14242 14243 -1 14244 14245 14246 -1 14247 14248 14249 -1 14250 14251 14252 -1 14253 14254 14255 -1 14256 14257 14258 -1 14259 14260 14261 -1 14262 14263 14264 -1 14265 14266 14267 -1 14268 14269 14270 -1 14271 14272 14273 -1 14274 14275 14276 -1 14277 14278 14279 -1 14280 14281 14282 -1 14283 14284 14285 -1 14286 14287 14288 -1 14289 14290 14291 -1 14292 14293 14294 -1 14295 14296 14297 -1 14298 14299 14300 -1 14301 14302 14303 -1 14304 14305 14306 -1 14307 14308 14309 -1 14310 14311 14312 -1 14313 14314 14315 -1 14316 14317 14318 -1 14319 14320 14321 -1 14322 14323 14324 -1 14325 14326 14327 -1 14328 14329 14330 -1 14331 14332 14333 -1 14334 14335 14336 -1 14337 14338 14339 -1 14340 14341 14342 -1 14343 14344 14345 -1 14346 14347 14348 -1 14349 14350 14351 -1 14352 14353 14354 -1 14355 14356 14357 -1 14358 14359 14360 -1 14361 14362 14363 -1 14364 14365 14366 -1 14367 14368 14369 -1 14370 14371 14372 -1 14373 14374 14375 -1 14376 14377 14378 -1 14379 14380 14381 -1 14382 14383 14384 -1 14385 14386 14387 -1 14388 14389 14390 -1 14391 14392 14393 -1 14394 14395 14396 -1 14397 14398 14399 -1 14400 14401 14402 -1 14403 14404 14405 -1 14406 14407 14408 -1 14409 14410 14411 -1 14412 14413 14414 -1 14415 14416 14417 -1 14418 14419 14420 -1 14421 14422 14423 -1 14424 14425 14426 -1 14427 14428 14429 -1 14430 14431 14432 -1 14433 14434 14435 -1 14436 14437 14438 -1 14439 14440 14441 -1 14442 14443 14444 -1 14445 14446 14447 -1 14448 14449 14450 -1 14451 14452 14453 -1 14454 14455 14456 -1 14457 14458 14459 -1 14460 14461 14462 -1 14463 14464 14465 -1 14466 14467 14468 -1 14469 14470 14471 -1 14472 14473 14474 -1 14475 14476 14477 -1 14478 14479 14480 -1 14481 14482 14483 -1 14484 14485 14486 -1 14487 14488 14489 -1 14490 14491 14492 -1 14493 14494 14495 -1 14496 14497 14498 -1 14499 14500 14501 -1 14502 14503 14504 -1 14505 14506 14507 -1 14508 14509 14510 -1 14511 14512 14513 -1 14514 14515 14516 -1 14517 14518 14519 -1 14520 14521 14522 -1 14523 14524 14525 -1 14526 14527 14528 -1 14529 14530 14531 -1 14532 14533 14534 -1 14535 14536 14537 -1 14538 14539 14540 -1 14541 14542 14543 -1 14544 14545 14546 -1 14547 14548 14549 -1 14550 14551 14552 -1 14553 14554 14555 -1 14556 14557 14558 -1 14559 14560 14561 -1 14562 14563 14564 -1 14565 14566 14567 -1 14568 14569 14570 -1 14571 14572 14573 -1 14574 14575 14576 -1 14577 14578 14579 -1 14580 14581 14582 -1 14583 14584 14585 -1 14586 14587 14588 -1 14589 14590 14591 -1 14592 14593 14594 -1 14595 14596 14597 -1 14598 14599 14600 -1 14601 14602 14603 -1 14604 14605 14606 -1 14607 14608 14609 -1 14610 14611 14612 -1 14613 14614 14615 -1 14616 14617 14618 -1 14619 14620 14621 -1 14622 14623 14624 -1 14625 14626 14627 -1 14628 14629 14630 -1 14631 14632 14633 -1 14634 14635 14636 -1 14637 14638 14639 -1 14640 14641 14642 -1 14643 14644 14645 -1 14646 14647 14648 -1 14649 14650 14651 -1 14652 14653 14654 -1 14655 14656 14657 -1 14658 14659 14660 -1 14661 14662 14663 -1 14664 14665 14666 -1 14667 14668 14669 -1 14670 14671 14672 -1 14673 14674 14675 -1 14676 14677 14678 -1 14679 14680 14681 -1 14682 14683 14684 -1 14685 14686 14687 -1 14688 14689 14690 -1 14691 14692 14693 -1 14694 14695 14696 -1 14697 14698 14699 -1 14700 14701 14702 -1 14703 14704 14705 -1 14706 14707 14708 -1 14709 14710 14711 -1 14712 14713 14714 -1 14715 14716 14717 -1 14718 14719 14720 -1 14721 14722 14723 -1 14724 14725 14726 -1 14727 14728 14729 -1 14730 14731 14732 -1 14733 14734 14735 -1 14736 14737 14738 -1 14739 14740 14741 -1 14742 14743 14744 -1 14745 14746 14747 -1 14748 14749 14750 -1 14751 14752 14753 -1 14754 14755 14756 -1 14757 14758 14759 -1 14760 14761 14762 -1 14763 14764 14765 -1 14766 14767 14768 -1 14769 14770 14771 -1 14772 14773 14774 -1 14775 14776 14777 -1 14778 14779 14780 -1 14781 14782 14783 -1 14784 14785 14786 -1 14787 14788 14789 -1 14790 14791 14792 -1 14793 14794 14795 -1 14796 14797 14798 -1 14799 14800 14801 -1 14802 14803 14804 -1 14805 14806 14807 -1 14808 14809 14810 -1 14811 14812 14813 -1 14814 14815 14816 -1 14817 14818 14819 -1 14820 14821 14822 -1 14823 14824 14825 -1 14826 14827 14828 -1 14829 14830 14831 -1 14832 14833 14834 -1 14835 14836 14837 -1 14838 14839 14840 -1 14841 14842 14843 -1 14844 14845 14846 -1 14847 14848 14849 -1 14850 14851 14852 -1 14853 14854 14855 -1 14856 14857 14858 -1 14859 14860 14861 -1 14862 14863 14864 -1 14865 14866 14867 -1 14868 14869 14870 -1 14871 14872 14873 -1 14874 14875 14876 -1 14877 14878 14879 -1 14880 14881 14882 -1 14883 14884 14885 -1 14886 14887 14888 -1 14889 14890 14891 -1 14892 14893 14894 -1 14895 14896 14897 -1 14898 14899 14900 -1 14901 14902 14903 -1 14904 14905 14906 -1 14907 14908 14909 -1 14910 14911 14912 -1 14913 14914 14915 -1 14916 14917 14918 -1 14919 14920 14921 -1 14922 14923 14924 -1 14925 14926 14927 -1 14928 14929 14930 -1 14931 14932 14933 -1 14934 14935 14936 -1 14937 14938 14939 -1 14940 14941 14942 -1 14943 14944 14945 -1 14946 14947 14948 -1 14949 14950 14951 -1 14952 14953 14954 -1 14955 14956 14957 -1 14958 14959 14960 -1 14961 14962 14963 -1 14964 14965 14966 -1 14967 14968 14969 -1 14970 14971 14972 -1 14973 14974 14975 -1 14976 14977 14978 -1 14979 14980 14981 -1 14982 14983 14984 -1 14985 14986 14987 -1 14988 14989 14990 -1 14991 14992 14993 -1 14994 14995 14996 -1 14997 14998 14999 -1 15000 15001 15002 -1 15003 15004 15005 -1 15006 15007 15008 -1 15009 15010 15011 -1 15012 15013 15014 -1 15015 15016 15017 -1 15018 15019 15020 -1 15021 15022 15023 -1 15024 15025 15026 -1 15027 15028 15029 -1 15030 15031 15032 -1 15033 15034 15035 -1 15036 15037 15038 -1 15039 15040 15041 -1 15042 15043 15044 -1 15045 15046 15047 -1 15048 15049 15050 -1 15051 15052 15053 -1 15054 15055 15056 -1 15057 15058 15059 -1 15060 15061 15062 -1 15063 15064 15065 -1 15066 15067 15068 -1 15069 15070 15071 -1 15072 15073 15074 -1 15075 15076 15077 -1 15078 15079 15080 -1 15081 15082 15083 -1 15084 15085 15086 -1 15087 15088 15089 -1 15090 15091 15092 -1 15093 15094 15095 -1 15096 15097 15098 -1 15099 15100 15101 -1 15102 15103 15104 -1 15105 15106 15107 -1 15108 15109 15110 -1 15111 15112 15113 -1 15114 15115 15116 -1 15117 15118 15119 -1 15120 15121 15122 -1 15123 15124 15125 -1 15126 15127 15128 -1 15129 15130 15131 -1 15132 15133 15134 -1 15135 15136 15137 -1 15138 15139 15140 -1 15141 15142 15143 -1 15144 15145 15146 -1 15147 15148 15149 -1 15150 15151 15152 -1 15153 15154 15155 -1 15156 15157 15158 -1 15159 15160 15161 -1 15162 15163 15164 -1 15165 15166 15167 -1 15168 15169 15170 -1 15171 15172 15173 -1 15174 15175 15176 -1 15177 15178 15179 -1 15180 15181 15182 -1 15183 15184 15185 -1 15186 15187 15188 -1 15189 15190 15191 -1 15192 15193 15194 -1 15195 15196 15197 -1 15198 15199 15200 -1 15201 15202 15203 -1 15204 15205 15206 -1 15207 15208 15209 -1 15210 15211 15212 -1 15213 15214 15215 -1 15216 15217 15218 -1 15219 15220 15221 -1 15222 15223 15224 -1 15225 15226 15227 -1 15228 15229 15230 -1 15231 15232 15233 -1 15234 15235 15236 -1 15237 15238 15239 -1 15240 15241 15242 -1 15243 15244 15245 -1 15246 15247 15248 -1 15249 15250 15251 -1 15252 15253 15254 -1 15255 15256 15257 -1 15258 15259 15260 -1 15261 15262 15263 -1 15264 15265 15266 -1 15267 15268 15269 -1 15270 15271 15272 -1 15273 15274 15275 -1 15276 15277 15278 -1 15279 15280 15281 -1 15282 15283 15284 -1 15285 15286 15287 -1 15288 15289 15290 -1 15291 15292 15293 -1 15294 15295 15296 -1 15297 15298 15299 -1 15300 15301 15302 -1 15303 15304 15305 -1 15306 15307 15308 -1 15309 15310 15311 -1 15312 15313 15314 -1 15315 15316 15317 -1 15318 15319 15320 -1 15321 15322 15323 -1 15324 15325 15326 -1 15327 15328 15329 -1 15330 15331 15332 -1 15333 15334 15335 -1 15336 15337 15338 -1 15339 15340 15341 -1 15342 15343 15344 -1 15345 15346 15347 -1 15348 15349 15350 -1 15351 15352 15353 -1 15354 15355 15356 -1 15357 15358 15359 -1 15360 15361 15362 -1 15363 15364 15365 -1 15366 15367 15368 -1 15369 15370 15371 -1 15372 15373 15374 -1 15375 15376 15377 -1 15378 15379 15380 -1 15381 15382 15383 -1 15384 15385 15386 -1 15387 15388 15389 -1 15390 15391 15392 -1 15393 15394 15395 -1 15396 15397 15398 -1 15399 15400 15401 -1 15402 15403 15404 -1 15405 15406 15407 -1 15408 15409 15410 -1 15411 15412 15413 -1 15414 15415 15416 -1 15417 15418 15419 -1 15420 15421 15422 -1 15423 15424 15425 -1 15426 15427 15428 -1 15429 15430 15431 -1 15432 15433 15434 -1 15435 15436 15437 -1 15438 15439 15440 -1 15441 15442 15443 -1 15444 15445 15446 -1 15447 15448 15449 -1 15450 15451 15452 -1 15453 15454 15455 -1 15456 15457 15458 -1 15459 15460 15461 -1 15462 15463 15464 -1 15465 15466 15467 -1 15468 15469 15470 -1 15471 15472 15473 -1 15474 15475 15476 -1 15477 15478 15479 -1 15480 15481 15482 -1 15483 15484 15485 -1 15486 15487 15488 -1 15489 15490 15491 -1 15492 15493 15494 -1 15495 15496 15497 -1 15498 15499 15500 -1 15501 15502 15503 -1 15504 15505 15506 -1 15507 15508 15509 -1 15510 15511 15512 -1 15513 15514 15515 -1 15516 15517 15518 -1 15519 15520 15521 -1 15522 15523 15524 -1 15525 15526 15527 -1 15528 15529 15530 -1 15531 15532 15533 -1 15534 15535 15536 -1 15537 15538 15539 -1 15540 15541 15542 -1 15543 15544 15545 -1 15546 15547 15548 -1 15549 15550 15551 -1 15552 15553 15554 -1 15555 15556 15557 -1 15558 15559 15560 -1 15561 15562 15563 -1 15564 15565 15566 -1 15567 15568 15569 -1 15570 15571 15572 -1 15573 15574 15575 -1 15576 15577 15578 -1 15579 15580 15581 -1 15582 15583 15584 -1 15585 15586 15587 -1 15588 15589 15590 -1 15591 15592 15593 -1 15594 15595 15596 -1 15597 15598 15599 -1 15600 15601 15602 -1 15603 15604 15605 -1 15606 15607 15608 -1 15609 15610 15611 -1 15612 15613 15614 -1 15615 15616 15617 -1 15618 15619 15620 -1 15621 15622 15623 -1 15624 15625 15626 -1 15627 15628 15629 -1 15630 15631 15632 -1 15633 15634 15635 -1 15636 15637 15638 -1 15639 15640 15641 -1 15642 15643 15644 -1 15645 15646 15647 -1 15648 15649 15650 -1 15651 15652 15653 -1 15654 15655 15656 -1 15657 15658 15659 -1 15660 15661 15662 -1 15663 15664 15665 -1 15666 15667 15668 -1 15669 15670 15671 -1 15672 15673 15674 -1 15675 15676 15677 -1 15678 15679 15680 -1 15681 15682 15683 -1 15684 15685 15686 -1 15687 15688 15689 -1 15690 15691 15692 -1 15693 15694 15695 -1 15696 15697 15698 -1 15699 15700 15701 -1 15702 15703 15704 -1 15705 15706 15707 -1 15708 15709 15710 -1 15711 15712 15713 -1 15714 15715 15716 -1 15717 15718 15719 -1 15720 15721 15722 -1 15723 15724 15725 -1 15726 15727 15728 -1 15729 15730 15731 -1 15732 15733 15734 -1 15735 15736 15737 -1 15738 15739 15740 -1 15741 15742 15743 -1 15744 15745 15746 -1 15747 15748 15749 -1 15750 15751 15752 -1 15753 15754 15755 -1 15756 15757 15758 -1 15759 15760 15761 -1 15762 15763 15764 -1 15765 15766 15767 -1 15768 15769 15770 -1 15771 15772 15773 -1 15774 15775 15776 -1 15777 15778 15779 -1 15780 15781 15782 -1 15783 15784 15785 -1 15786 15787 15788 -1 15789 15790 15791 -1 15792 15793 15794 -1 15795 15796 15797 -1 15798 15799 15800 -1 15801 15802 15803 -1 15804 15805 15806 -1 15807 15808 15809 -1 15810 15811 15812 -1 15813 15814 15815 -1 15816 15817 15818 -1 15819 15820 15821 -1 15822 15823 15824 -1 15825 15826 15827 -1 15828 15829 15830 -1 15831 15832 15833 -1 15834 15835 15836 -1 15837 15838 15839 -1 15840 15841 15842 -1 15843 15844 15845 -1 15846 15847 15848 -1 15849 15850 15851 -1 15852 15853 15854 -1 15855 15856 15857 -1 15858 15859 15860 -1 15861 15862 15863 -1 15864 15865 15866 -1 15867 15868 15869 -1 15870 15871 15872 -1 15873 15874 15875 -1 15876 15877 15878 -1 15879 15880 15881 -1 15882 15883 15884 -1 15885 15886 15887 -1 15888 15889 15890 -1 15891 15892 15893 -1 15894 15895 15896 -1 15897 15898 15899 -1 15900 15901 15902 -1 15903 15904 15905 -1 15906 15907 15908 -1 15909 15910 15911 -1 15912 15913 15914 -1 15915 15916 15917 -1 15918 15919 15920 -1 15921 15922 15923 -1 15924 15925 15926 -1 15927 15928 15929 -1 15930 15931 15932 -1 15933 15934 15935 -1 15936 15937 15938 -1 15939 15940 15941 -1 15942 15943 15944 -1 15945 15946 15947 -1 15948 15949 15950 -1 15951 15952 15953 -1 15954 15955 15956 -1 15957 15958 15959 -1 15960 15961 15962 -1 15963 15964 15965 -1 15966 15967 15968 -1 15969 15970 15971 -1 15972 15973 15974 -1 15975 15976 15977 -1 15978 15979 15980 -1 15981 15982 15983 -1 15984 15985 15986 -1 15987 15988 15989 -1 15990 15991 15992 -1 15993 15994 15995 -1 15996 15997 15998 -1 15999 16000 16001 -1 16002 16003 16004 -1 16005 16006 16007 -1 16008 16009 16010 -1 16011 16012 16013 -1 16014 16015 16016 -1 16017 16018 16019 -1 16020 16021 16022 -1 16023 16024 16025 -1 16026 16027 16028 -1 16029 16030 16031 -1 16032 16033 16034 -1 16035 16036 16037 -1 16038 16039 16040 -1 16041 16042 16043 -1 16044 16045 16046 -1 16047 16048 16049 -1 16050 16051 16052 -1 16053 16054 16055 -1 16056 16057 16058 -1 16059 16060 16061 -1 16062 16063 16064 -1 16065 16066 16067 -1 16068 16069 16070 -1 16071 16072 16073 -1 16074 16075 16076 -1 16077 16078 16079 -1 16080 16081 16082 -1 16083 16084 16085 -1 16086 16087 16088 -1 16089 16090 16091 -1 16092 16093 16094 -1 16095 16096 16097 -1 16098 16099 16100 -1 16101 16102 16103 -1 16104 16105 16106 -1 16107 16108 16109 -1 16110 16111 16112 -1 16113 16114 16115 -1 16116 16117 16118 -1 16119 16120 16121 -1 16122 16123 16124 -1 16125 16126 16127 -1 16128 16129 16130 -1 16131 16132 16133 -1 16134 16135 16136 -1 16137 16138 16139 -1 16140 16141 16142 -1 16143 16144 16145 -1 16146 16147 16148 -1 16149 16150 16151 -1 16152 16153 16154 -1 16155 16156 16157 -1 16158 16159 16160 -1 16161 16162 16163 -1 16164 16165 16166 -1 16167 16168 16169 -1 16170 16171 16172 -1 16173 16174 16175 -1 16176 16177 16178 -1 16179 16180 16181 -1 16182 16183 16184 -1 16185 16186 16187 -1 16188 16189 16190 -1 16191 16192 16193 -1 16194 16195 16196 -1 16197 16198 16199 -1 16200 16201 16202 -1 16203 16204 16205 -1 16206 16207 16208 -1 16209 16210 16211 -1 16212 16213 16214 -1 16215 16216 16217 -1 16218 16219 16220 -1 16221 16222 16223 -1 16224 16225 16226 -1 16227 16228 16229 -1 16230 16231 16232 -1 16233 16234 16235 -1 16236 16237 16238 -1 16239 16240 16241 -1 16242 16243 16244 -1 16245 16246 16247 -1 16248 16249 16250 -1 16251 16252 16253 -1 16254 16255 16256 -1 16257 16258 16259 -1 16260 16261 16262 -1 16263 16264 16265 -1 16266 16267 16268 -1 16269 16270 16271 -1 16272 16273 16274 -1 16275 16276 16277 -1 16278 16279 16280 -1 16281 16282 16283 -1 16284 16285 16286 -1 16287 16288 16289 -1 16290 16291 16292 -1 16293 16294 16295 -1 16296 16297 16298 -1 16299 16300 16301 -1 16302 16303 16304 -1 16305 16306 16307 -1 16308 16309 16310 -1 16311 16312 16313 -1 16314 16315 16316 -1 16317 16318 16319 -1 16320 16321 16322 -1 16323 16324 16325 -1 16326 16327 16328 -1 16329 16330 16331 -1 16332 16333 16334 -1 16335 16336 16337 -1 16338 16339 16340 -1 16341 16342 16343 -1 16344 16345 16346 -1 16347 16348 16349 -1 16350 16351 16352 -1 16353 16354 16355 -1 16356 16357 16358 -1 16359 16360 16361 -1 16362 16363 16364 -1 16365 16366 16367 -1 16368 16369 16370 -1 16371 16372 16373 -1 16374 16375 16376 -1 16377 16378 16379 -1 16380 16381 16382 -1 16383 16384 16385 -1 16386 16387 16388 -1 16389 16390 16391 -1 16392 16393 16394 -1 16395 16396 16397 -1 16398 16399 16400 -1 16401 16402 16403 -1 16404 16405 16406 -1 16407 16408 16409 -1 16410 16411 16412 -1 16413 16414 16415 -1 16416 16417 16418 -1 16419 16420 16421 -1 16422 16423 16424 -1 16425 16426 16427 -1 16428 16429 16430 -1 16431 16432 16433 -1 16434 16435 16436 -1 16437 16438 16439 -1 16440 16441 16442 -1 16443 16444 16445 -1 16446 16447 16448 -1 16449 16450 16451 -1 16452 16453 16454 -1 16455 16456 16457 -1 16458 16459 16460 -1 16461 16462 16463 -1 16464 16465 16466 -1 16467 16468 16469 -1 16470 16471 16472 -1 16473 16474 16475 -1 16476 16477 16478 -1 16479 16480 16481 -1 16482 16483 16484 -1 16485 16486 16487 -1 16488 16489 16490 -1 16491 16492 16493 -1 16494 16495 16496 -1 16497 16498 16499 -1 16500 16501 16502 -1 16503 16504 16505 -1 16506 16507 16508 -1 16509 16510 16511 -1 16512 16513 16514 -1 16515 16516 16517 -1 16518 16519 16520 -1 16521 16522 16523 -1 16524 16525 16526 -1 16527 16528 16529 -1 16530 16531 16532 -1 16533 16534 16535 -1 16536 16537 16538 -1 16539 16540 16541 -1 16542 16543 16544 -1 16545 16546 16547 -1 16548 16549 16550 -1 16551 16552 16553 -1 16554 16555 16556 -1 16557 16558 16559 -1 16560 16561 16562 -1 16563 16564 16565 -1 16566 16567 16568 -1 16569 16570 16571 -1 16572 16573 16574 -1 16575 16576 16577 -1 16578 16579 16580 -1 16581 16582 16583 -1 16584 16585 16586 -1 16587 16588 16589 -1 16590 16591 16592 -1 16593 16594 16595 -1 16596 16597 16598 -1 16599 16600 16601 -1 16602 16603 16604 -1 16605 16606 16607 -1 16608 16609 16610 -1 16611 16612 16613 -1 16614 16615 16616 -1 16617 16618 16619 -1 16620 16621 16622 -1 16623 16624 16625 -1 16626 16627 16628 -1 16629 16630 16631 -1 16632 16633 16634 -1 16635 16636 16637 -1 16638 16639 16640 -1 16641 16642 16643 -1 16644 16645 16646 -1 16647 16648 16649 -1 16650 16651 16652 -1 16653 16654 16655 -1 16656 16657 16658 -1 16659 16660 16661 -1 16662 16663 16664 -1 16665 16666 16667 -1 16668 16669 16670 -1 16671 16672 16673 -1 16674 16675 16676 -1 16677 16678 16679 -1 16680 16681 16682 -1 16683 16684 16685 -1 16686 16687 16688 -1 16689 16690 16691 -1 16692 16693 16694 -1 16695 16696 16697 -1 16698 16699 16700 -1 16701 16702 16703 -1 16704 16705 16706 -1 16707 16708 16709 -1 16710 16711 16712 -1 16713 16714 16715 -1 16716 16717 16718 -1 16719 16720 16721 -1 16722 16723 16724 -1 16725 16726 16727 -1 16728 16729 16730 -1 16731 16732 16733 -1 16734 16735 16736 -1 16737 16738 16739 -1 16740 16741 16742 -1 16743 16744 16745 -1 16746 16747 16748 -1 16749 16750 16751 -1 16752 16753 16754 -1 16755 16756 16757 -1 16758 16759 16760 -1 16761 16762 16763 -1 16764 16765 16766 -1 16767 16768 16769 -1 16770 16771 16772 -1 16773 16774 16775 -1 16776 16777 16778 -1 16779 16780 16781 -1 16782 16783 16784 -1 16785 16786 16787 -1 16788 16789 16790 -1 16791 16792 16793 -1 16794 16795 16796 -1 16797 16798 16799 -1 16800 16801 16802 -1 16803 16804 16805 -1 16806 16807 16808 -1 16809 16810 16811 -1 16812 16813 16814 -1 16815 16816 16817 -1 16818 16819 16820 -1 16821 16822 16823 -1 16824 16825 16826 -1 16827 16828 16829 -1 16830 16831 16832 -1 16833 16834 16835 -1 16836 16837 16838 -1 16839 16840 16841 -1 16842 16843 16844 -1 16845 16846 16847 -1 16848 16849 16850 -1 16851 16852 16853 -1 16854 16855 16856 -1 16857 16858 16859 -1 16860 16861 16862 -1 16863 16864 16865 -1 16866 16867 16868 -1 16869 16870 16871 -1 16872 16873 16874 -1 16875 16876 16877 -1 16878 16879 16880 -1 16881 16882 16883 -1 16884 16885 16886 -1 16887 16888 16889 -1 16890 16891 16892 -1 16893 16894 16895 -1 16896 16897 16898 -1 16899 16900 16901 -1 16902 16903 16904 -1 16905 16906 16907 -1 16908 16909 16910 -1 16911 16912 16913 -1 16914 16915 16916 -1 16917 16918 16919 -1 16920 16921 16922 -1 16923 16924 16925 -1 16926 16927 16928 -1 16929 16930 16931 -1 16932 16933 16934 -1 16935 16936 16937 -1 16938 16939 16940 -1 16941 16942 16943 -1 16944 16945 16946 -1 16947 16948 16949 -1 16950 16951 16952 -1 16953 16954 16955 -1 16956 16957 16958 -1 16959 16960 16961 -1 16962 16963 16964 -1 16965 16966 16967 -1 16968 16969 16970 -1 16971 16972 16973 -1 16974 16975 16976 -1 16977 16978 16979 -1 16980 16981 16982 -1 16983 16984 16985 -1 16986 16987 16988 -1 16989 16990 16991 -1 16992 16993 16994 -1 16995 16996 16997 -1 16998 16999 17000 -1 17001 17002 17003 -1 17004 17005 17006 -1 17007 17008 17009 -1 17010 17011 17012 -1 17013 17014 17015 -1 17016 17017 17018 -1 17019 17020 17021 -1 17022 17023 17024 -1 17025 17026 17027 -1 17028 17029 17030 -1 17031 17032 17033 -1 17034 17035 17036 -1 17037 17038 17039 -1 17040 17041 17042 -1 17043 17044 17045 -1 17046 17047 17048 -1 17049 17050 17051 -1 17052 17053 17054 -1 17055 17056 17057 -1 17058 17059 17060 -1 17061 17062 17063 -1 17064 17065 17066 -1 17067 17068 17069 -1 17070 17071 17072 -1 17073 17074 17075 -1 17076 17077 17078 -1 17079 17080 17081 -1 17082 17083 17084 -1 17085 17086 17087 -1 17088 17089 17090 -1 17091 17092 17093 -1 17094 17095 17096 -1 17097 17098 17099 -1 17100 17101 17102 -1 17103 17104 17105 -1 17106 17107 17108 -1 17109 17110 17111 -1 17112 17113 17114 -1 17115 17116 17117 -1 17118 17119 17120 -1 17121 17122 17123 -1 17124 17125 17126 -1 17127 17128 17129 -1 17130 17131 17132 -1 17133 17134 17135 -1 17136 17137 17138 -1 17139 17140 17141 -1 17142 17143 17144 -1 17145 17146 17147 -1 17148 17149 17150 -1 17151 17152 17153 -1 17154 17155 17156 -1 17157 17158 17159 -1 17160 17161 17162 -1 17163 17164 17165 -1 17166 17167 17168 -1 17169 17170 17171 -1 17172 17173 17174 -1 17175 17176 17177 -1 17178 17179 17180 -1 17181 17182 17183 -1 17184 17185 17186 -1 17187 17188 17189 -1 17190 17191 17192 -1 17193 17194 17195 -1 17196 17197 17198 -1 17199 17200 17201 -1 17202 17203 17204 -1 17205 17206 17207 -1 17208 17209 17210 -1 17211 17212 17213 -1 17214 17215 17216 -1 17217 17218 17219 -1 17220 17221 17222 -1 17223 17224 17225 -1 17226 17227 17228 -1 17229 17230 17231 -1 17232 17233 17234 -1 17235 17236 17237 -1 17238 17239 17240 -1 17241 17242 17243 -1 17244 17245 17246 -1 17247 17248 17249 -1 17250 17251 17252 -1 17253 17254 17255 -1 17256 17257 17258 -1 17259 17260 17261 -1 17262 17263 17264 -1 17265 17266 17267 -1 17268 17269 17270 -1 17271 17272 17273 -1 17274 17275 17276 -1 17277 17278 17279 -1 17280 17281 17282 -1 17283 17284 17285 -1 17286 17287 17288 -1 17289 17290 17291 -1 17292 17293 17294 -1 17295 17296 17297 -1 17298 17299 17300 -1 17301 17302 17303 -1 17304 17305 17306 -1 17307 17308 17309 -1 17310 17311 17312 -1 17313 17314 17315 -1 17316 17317 17318 -1 17319 17320 17321 -1 17322 17323 17324 -1 17325 17326 17327 -1 17328 17329 17330 -1 17331 17332 17333 -1 17334 17335 17336 -1 17337 17338 17339 -1 17340 17341 17342 -1 17343 17344 17345 -1 17346 17347 17348 -1 17349 17350 17351 -1 17352 17353 17354 -1 17355 17356 17357 -1 17358 17359 17360 -1 17361 17362 17363 -1 17364 17365 17366 -1 17367 17368 17369 -1 17370 17371 17372 -1 17373 17374 17375 -1 17376 17377 17378 -1 17379 17380 17381 -1 17382 17383 17384 -1 17385 17386 17387 -1 17388 17389 17390 -1 17391 17392 17393 -1 17394 17395 17396 -1 17397 17398 17399 -1 17400 17401 17402 -1 17403 17404 17405 -1 17406 17407 17408 -1 17409 17410 17411 -1 17412 17413 17414 -1 17415 17416 17417 -1 17418 17419 17420 -1 17421 17422 17423 -1 17424 17425 17426 -1 17427 17428 17429 -1 17430 17431 17432 -1 17433 17434 17435 -1 17436 17437 17438 -1 17439 17440 17441 -1 17442 17443 17444 -1 17445 17446 17447 -1 17448 17449 17450 -1 17451 17452 17453 -1 17454 17455 17456 -1 17457 17458 17459 -1 17460 17461 17462 -1 17463 17464 17465 -1 17466 17467 17468 -1 17469 17470 17471 -1 17472 17473 17474 -1 17475 17476 17477 -1 17478 17479 17480 -1 17481 17482 17483 -1 17484 17485 17486 -1 17487 17488 17489 -1 17490 17491 17492 -1 17493 17494 17495 -1 17496 17497 17498 -1 17499 17500 17501 -1 17502 17503 17504 -1 17505 17506 17507 -1 17508 17509 17510 -1 17511 17512 17513 -1 17514 17515 17516 -1 17517 17518 17519 -1 17520 17521 17522 -1 17523 17524 17525 -1 17526 17527 17528 -1 17529 17530 17531 -1 17532 17533 17534 -1 17535 17536 17537 -1 17538 17539 17540 -1 17541 17542 17543 -1 17544 17545 17546 -1 17547 17548 17549 -1 17550 17551 17552 -1 17553 17554 17555 -1 17556 17557 17558 -1 17559 17560 17561 -1 17562 17563 17564 -1 17565 17566 17567 -1 17568 17569 17570 -1 17571 17572 17573 -1 17574 17575 17576 -1 17577 17578 17579 -1 17580 17581 17582 -1 17583 17584 17585 -1 17586 17587 17588 -1 17589 17590 17591 -1 17592 17593 17594 -1 17595 17596 17597 -1 17598 17599 17600 -1 17601 17602 17603 -1 17604 17605 17606 -1 17607 17608 17609 -1 17610 17611 17612 -1 17613 17614 17615 -1 17616 17617 17618 -1 17619 17620 17621 -1 17622 17623 17624 -1 17625 17626 17627 -1 17628 17629 17630 -1 17631 17632 17633 -1 17634 17635 17636 -1 17637 17638 17639 -1 17640 17641 17642 -1 17643 17644 17645 -1 17646 17647 17648 -1 17649 17650 17651 -1 17652 17653 17654 -1 17655 17656 17657 -1 17658 17659 17660 -1 17661 17662 17663 -1 17664 17665 17666 -1 17667 17668 17669 -1 17670 17671 17672 -1 17673 17674 17675 -1 17676 17677 17678 -1 17679 17680 17681 -1 17682 17683 17684 -1 17685 17686 17687 -1 17688 17689 17690 -1 17691 17692 17693 -1 17694 17695 17696 -1 17697 17698 17699 -1 17700 17701 17702 -1 17703 17704 17705 -1 17706 17707 17708 -1 17709 17710 17711 -1 17712 17713 17714 -1 17715 17716 17717 -1 17718 17719 17720 -1 17721 17722 17723 -1 17724 17725 17726 -1 17727 17728 17729 -1 17730 17731 17732 -1 17733 17734 17735 -1 17736 17737 17738 -1 17739 17740 17741 -1 17742 17743 17744 -1 17745 17746 17747 -1 17748 17749 17750 -1 17751 17752 17753 -1 17754 17755 17756 -1 17757 17758 17759 -1 17760 17761 17762 -1 17763 17764 17765 -1 17766 17767 17768 -1 17769 17770 17771 -1 17772 17773 17774 -1 17775 17776 17777 -1 17778 17779 17780 -1 17781 17782 17783 -1 17784 17785 17786 -1 17787 17788 17789 -1 17790 17791 17792 -1 17793 17794 17795 -1 17796 17797 17798 -1 17799 17800 17801 -1 17802 17803 17804 -1 17805 17806 17807 -1 17808 17809 17810 -1 17811 17812 17813 -1 17814 17815 17816 -1 17817 17818 17819 -1 17820 17821 17822 -1 17823 17824 17825 -1 17826 17827 17828 -1 17829 17830 17831 -1 17832 17833 17834 -1 17835 17836 17837 -1 17838 17839 17840 -1 17841 17842 17843 -1 17844 17845 17846 -1 17847 17848 17849 -1 17850 17851 17852 -1 17853 17854 17855 -1 17856 17857 17858 -1 17859 17860 17861 -1 17862 17863 17864 -1 17865 17866 17867 -1 17868 17869 17870 -1 17871 17872 17873 -1 17874 17875 17876 -1 17877 17878 17879 -1 17880 17881 17882 -1 17883 17884 17885 -1 17886 17887 17888 -1 17889 17890 17891 -1 17892 17893 17894 -1 17895 17896 17897 -1 17898 17899 17900 -1 17901 17902 17903 -1 17904 17905 17906 -1 17907 17908 17909 -1 17910 17911 17912 -1 17913 17914 17915 -1 17916 17917 17918 -1 17919 17920 17921 -1 17922 17923 17924 -1 17925 17926 17927 -1 17928 17929 17930 -1 17931 17932 17933 -1 17934 17935 17936 -1 17937 17938 17939 -1 17940 17941 17942 -1 17943 17944 17945 -1 17946 17947 17948 -1 17949 17950 17951 -1 17952 17953 17954 -1 17955 17956 17957 -1 17958 17959 17960 -1 17961 17962 17963 -1 17964 17965 17966 -1 17967 17968 17969 -1 17970 17971 17972 -1 17973 17974 17975 -1 17976 17977 17978 -1 17979 17980 17981 -1 17982 17983 17984 -1 17985 17986 17987 -1 17988 17989 17990 -1 17991 17992 17993 -1 17994 17995 17996 -1 17997 17998 17999 -1 18000 18001 18002 -1 18003 18004 18005 -1 18006 18007 18008 -1 18009 18010 18011 -1 18012 18013 18014 -1 18015 18016 18017 -1 18018 18019 18020 -1 18021 18022 18023 -1 18024 18025 18026 -1 18027 18028 18029 -1 18030 18031 18032 -1 18033 18034 18035 -1 18036 18037 18038 -1 18039 18040 18041 -1 18042 18043 18044 -1 18045 18046 18047 -1 18048 18049 18050 -1 18051 18052 18053 -1 18054 18055 18056 -1 18057 18058 18059 -1 18060 18061 18062 -1 18063 18064 18065 -1 18066 18067 18068 -1 18069 18070 18071 -1 18072 18073 18074 -1 18075 18076 18077 -1 18078 18079 18080 -1 18081 18082 18083 -1 18084 18085 18086 -1 18087 18088 18089 -1 18090 18091 18092 -1 18093 18094 18095 -1 18096 18097 18098 -1 18099 18100 18101 -1 18102 18103 18104 -1 18105 18106 18107 -1 18108 18109 18110 -1 18111 18112 18113 -1 18114 18115 18116 -1 18117 18118 18119 -1 18120 18121 18122 -1 18123 18124 18125 -1 18126 18127 18128 -1 18129 18130 18131 -1 18132 18133 18134 -1 18135 18136 18137 -1 18138 18139 18140 -1 18141 18142 18143 -1 18144 18145 18146 -1 18147 18148 18149 -1 18150 18151 18152 -1 18153 18154 18155 -1 18156 18157 18158 -1 18159 18160 18161 -1 18162 18163 18164 -1 18165 18166 18167 -1 18168 18169 18170 -1 18171 18172 18173 -1 18174 18175 18176 -1 18177 18178 18179 -1 18180 18181 18182 -1 18183 18184 18185 -1 18186 18187 18188 -1 18189 18190 18191 -1 18192 18193 18194 -1 18195 18196 18197 -1 18198 18199 18200 -1 18201 18202 18203 -1 18204 18205 18206 -1 18207 18208 18209 -1 18210 18211 18212 -1 18213 18214 18215 -1 18216 18217 18218 -1 18219 18220 18221 -1 18222 18223 18224 -1 18225 18226 18227 -1 18228 18229 18230 -1 18231 18232 18233 -1 18234 18235 18236 -1 18237 18238 18239 -1 18240 18241 18242 -1 18243 18244 18245 -1 18246 18247 18248 -1 18249 18250 18251 -1 18252 18253 18254 -1 18255 18256 18257 -1 18258 18259 18260 -1 18261 18262 18263 -1 18264 18265 18266 -1 18267 18268 18269 -1 18270 18271 18272 -1 18273 18274 18275 -1 18276 18277 18278 -1 18279 18280 18281 -1 18282 18283 18284 -1 18285 18286 18287 -1 18288 18289 18290 -1 18291 18292 18293 -1 18294 18295 18296 -1 18297 18298 18299 -1 18300 18301 18302 -1 18303 18304 18305 -1 18306 18307 18308 -1 18309 18310 18311 -1 18312 18313 18314 -1 18315 18316 18317 -1 18318 18319 18320 -1 18321 18322 18323 -1 18324 18325 18326 -1 18327 18328 18329 -1 18330 18331 18332 -1 18333 18334 18335 -1 18336 18337 18338 -1 18339 18340 18341 -1 18342 18343 18344 -1 18345 18346 18347 -1 18348 18349 18350 -1 18351 18352 18353 -1 18354 18355 18356 -1 18357 18358 18359 -1 18360 18361 18362 -1 18363 18364 18365 -1 18366 18367 18368 -1 18369 18370 18371 -1 18372 18373 18374 -1 18375 18376 18377 -1 18378 18379 18380 -1 18381 18382 18383 -1 18384 18385 18386 -1 18387 18388 18389 -1 18390 18391 18392 -1 18393 18394 18395 -1 18396 18397 18398 -1 18399 18400 18401 -1 18402 18403 18404 -1 18405 18406 18407 -1 18408 18409 18410 -1 18411 18412 18413 -1 18414 18415 18416 -1 18417 18418 18419 -1 18420 18421 18422 -1 18423 18424 18425 -1 18426 18427 18428 -1 18429 18430 18431 -1 18432 18433 18434 -1 18435 18436 18437 -1 18438 18439 18440 -1 18441 18442 18443 -1 18444 18445 18446 -1 18447 18448 18449 -1 18450 18451 18452 -1 18453 18454 18455 -1 18456 18457 18458 -1 18459 18460 18461 -1 18462 18463 18464 -1 18465 18466 18467 -1 18468 18469 18470 -1 18471 18472 18473 -1 18474 18475 18476 -1 18477 18478 18479 -1 18480 18481 18482 -1 18483 18484 18485 -1 18486 18487 18488 -1 18489 18490 18491 -1 18492 18493 18494 -1 18495 18496 18497 -1 18498 18499 18500 -1 18501 18502 18503 -1 18504 18505 18506 -1 18507 18508 18509 -1 18510 18511 18512 -1 18513 18514 18515 -1 18516 18517 18518 -1 18519 18520 18521 -1 18522 18523 18524 -1 18525 18526 18527 -1 18528 18529 18530 -1 18531 18532 18533 -1 18534 18535 18536 -1 18537 18538 18539 -1 18540 18541 18542 -1 18543 18544 18545 -1 18546 18547 18548 -1 18549 18550 18551 -1 18552 18553 18554 -1 18555 18556 18557 -1 18558 18559 18560 -1 18561 18562 18563 -1 18564 18565 18566 -1 18567 18568 18569 -1 18570 18571 18572 -1 18573 18574 18575 -1 18576 18577 18578 -1 18579 18580 18581 -1 18582 18583 18584 -1 18585 18586 18587 -1 18588 18589 18590 -1 18591 18592 18593 -1 18594 18595 18596 -1 18597 18598 18599 -1 18600 18601 18602 -1 18603 18604 18605 -1 18606 18607 18608 -1 18609 18610 18611 -1 18612 18613 18614 -1 18615 18616 18617 -1 18618 18619 18620 -1 18621 18622 18623 -1 18624 18625 18626 -1 18627 18628 18629 -1 18630 18631 18632 -1 18633 18634 18635 -1 18636 18637 18638 -1 18639 18640 18641 -1 18642 18643 18644 -1 18645 18646 18647 -1 18648 18649 18650 -1 18651 18652 18653 -1 18654 18655 18656 -1 18657 18658 18659 -1 18660 18661 18662 -1 18663 18664 18665 -1 18666 18667 18668 -1 18669 18670 18671 -1 18672 18673 18674 -1 18675 18676 18677 -1 18678 18679 18680 -1 18681 18682 18683 -1 18684 18685 18686 -1 18687 18688 18689 -1 18690 18691 18692 -1 18693 18694 18695 -1 18696 18697 18698 -1 18699 18700 18701 -1 18702 18703 18704 -1 18705 18706 18707 -1 18708 18709 18710 -1 18711 18712 18713 -1 18714 18715 18716 -1 18717 18718 18719 -1 18720 18721 18722 -1 18723 18724 18725 -1 18726 18727 18728 -1 18729 18730 18731 -1 18732 18733 18734 -1 18735 18736 18737 -1 18738 18739 18740 -1 18741 18742 18743 -1 18744 18745 18746 -1 18747 18748 18749 -1 18750 18751 18752 -1 18753 18754 18755 -1 18756 18757 18758 -1 18759 18760 18761 -1 18762 18763 18764 -1 18765 18766 18767 -1 18768 18769 18770 -1 18771 18772 18773 -1 18774 18775 18776 -1 18777 18778 18779 -1 18780 18781 18782 -1 18783 18784 18785 -1 18786 18787 18788 -1 18789 18790 18791 -1 18792 18793 18794 -1 18795 18796 18797 -1 18798 18799 18800 -1 18801 18802 18803 -1 18804 18805 18806 -1 18807 18808 18809 -1 18810 18811 18812 -1 18813 18814 18815 -1 18816 18817 18818 -1 18819 18820 18821 -1 18822 18823 18824 -1 18825 18826 18827 -1 18828 18829 18830 -1 18831 18832 18833 -1 18834 18835 18836 -1 18837 18838 18839 -1 18840 18841 18842 -1 18843 18844 18845 -1 18846 18847 18848 -1 18849 18850 18851 -1 18852 18853 18854 -1 18855 18856 18857 -1 18858 18859 18860 -1 18861 18862 18863 -1 18864 18865 18866 -1 18867 18868 18869 -1 18870 18871 18872 -1 18873 18874 18875 -1 18876 18877 18878 -1 18879 18880 18881 -1 18882 18883 18884 -1 18885 18886 18887 -1 18888 18889 18890 -1 18891 18892 18893 -1 18894 18895 18896 -1 18897 18898 18899 -1 18900 18901 18902 -1 18903 18904 18905 -1 18906 18907 18908 -1 18909 18910 18911 -1 18912 18913 18914 -1 18915 18916 18917 -1 18918 18919 18920 -1 18921 18922 18923 -1 18924 18925 18926 -1 18927 18928 18929 -1 18930 18931 18932 -1 18933 18934 18935 -1 18936 18937 18938 -1 18939 18940 18941 -1 18942 18943 18944 -1 18945 18946 18947 -1 18948 18949 18950 -1 18951 18952 18953 -1 18954 18955 18956 -1 18957 18958 18959 -1 18960 18961 18962 -1 18963 18964 18965 -1 18966 18967 18968 -1 18969 18970 18971 -1 18972 18973 18974 -1 18975 18976 18977 -1 18978 18979 18980 -1 18981 18982 18983 -1 18984 18985 18986 -1 18987 18988 18989 -1 18990 18991 18992 -1 18993 18994 18995 -1 18996 18997 18998 -1 18999 19000 19001 -1 19002 19003 19004 -1 19005 19006 19007 -1 19008 19009 19010 -1 19011 19012 19013 -1 19014 19015 19016 -1 19017 19018 19019 -1 19020 19021 19022 -1 19023 19024 19025 -1 19026 19027 19028 -1 19029 19030 19031 -1 19032 19033 19034 -1 19035 19036 19037 -1 19038 19039 19040 -1 19041 19042 19043 -1 19044 19045 19046 -1 19047 19048 19049 -1 19050 19051 19052 -1 19053 19054 19055 -1 19056 19057 19058 -1 19059 19060 19061 -1 19062 19063 19064 -1 19065 19066 19067 -1 19068 19069 19070 -1 19071 19072 19073 -1 19074 19075 19076 -1 19077 19078 19079 -1 19080 19081 19082 -1 19083 19084 19085 -1 19086 19087 19088 -1 19089 19090 19091 -1 19092 19093 19094 -1 19095 19096 19097 -1 19098 19099 19100 -1 19101 19102 19103 -1 19104 19105 19106 -1 19107 19108 19109 -1 19110 19111 19112 -1 19113 19114 19115 -1 19116 19117 19118 -1 19119 19120 19121 -1 19122 19123 19124 -1 19125 19126 19127 -1 19128 19129 19130 -1 19131 19132 19133 -1 19134 19135 19136 -1 19137 19138 19139 -1 19140 19141 19142 -1 19143 19144 19145 -1 19146 19147 19148 -1 19149 19150 19151 -1 19152 19153 19154 -1 19155 19156 19157 -1 19158 19159 19160 -1 19161 19162 19163 -1 19164 19165 19166 -1 19167 19168 19169 -1 19170 19171 19172 -1 19173 19174 19175 -1 19176 19177 19178 -1 19179 19180 19181 -1 19182 19183 19184 -1 19185 19186 19187 -1 19188 19189 19190 -1 19191 19192 19193 -1 19194 19195 19196 -1 19197 19198 19199 -1 19200 19201 19202 -1 19203 19204 19205 -1 19206 19207 19208 -1 19209 19210 19211 -1 19212 19213 19214 -1 19215 19216 19217 -1 19218 19219 19220 -1 19221 19222 19223 -1 19224 19225 19226 -1 19227 19228 19229 -1 19230 19231 19232 -1 19233 19234 19235 -1 19236 19237 19238 -1 19239 19240 19241 -1 19242 19243 19244 -1 19245 19246 19247 -1 19248 19249 19250 -1 19251 19252 19253 -1 19254 19255 19256 -1 19257 19258 19259 -1 19260 19261 19262 -1 19263 19264 19265 -1 19266 19267 19268 -1 19269 19270 19271 -1 19272 19273 19274 -1 19275 19276 19277 -1 19278 19279 19280 -1 19281 19282 19283 -1 19284 19285 19286 -1 19287 19288 19289 -1 19290 19291 19292 -1 19293 19294 19295 -1 19296 19297 19298 -1 19299 19300 19301 -1 19302 19303 19304 -1 19305 19306 19307 -1 19308 19309 19310 -1 19311 19312 19313 -1 19314 19315 19316 -1 19317 19318 19319 -1 19320 19321 19322 -1 19323 19324 19325 -1 19326 19327 19328 -1 19329 19330 19331 -1 19332 19333 19334 -1 19335 19336 19337 -1 19338 19339 19340 -1 19341 19342 19343 -1 19344 19345 19346 -1 19347 19348 19349 -1 19350 19351 19352 -1 19353 19354 19355 -1 19356 19357 19358 -1 19359 19360 19361 -1 19362 19363 19364 -1 19365 19366 19367 -1 19368 19369 19370 -1 19371 19372 19373 -1 19374 19375 19376 -1 19377 19378 19379 -1 19380 19381 19382 -1 19383 19384 19385 -1 19386 19387 19388 -1 19389 19390 19391 -1 19392 19393 19394 -1 19395 19396 19397 -1 19398 19399 19400 -1 19401 19402 19403 -1 19404 19405 19406 -1 19407 19408 19409 -1 19410 19411 19412 -1 19413 19414 19415 -1 19416 19417 19418 -1 19419 19420 19421 -1 19422 19423 19424 -1 19425 19426 19427 -1 19428 19429 19430 -1 19431 19432 19433 -1 19434 19435 19436 -1 19437 19438 19439 -1 19440 19441 19442 -1 19443 19444 19445 -1 19446 19447 19448 -1 19449 19450 19451 -1 19452 19453 19454 -1 19455 19456 19457 -1 19458 19459 19460 -1 19461 19462 19463 -1 19464 19465 19466 -1 19467 19468 19469 -1 19470 19471 19472 -1 19473 19474 19475 -1 19476 19477 19478 -1 19479 19480 19481 -1 19482 19483 19484 -1 19485 19486 19487 -1 19488 19489 19490 -1 19491 19492 19493 -1 19494 19495 19496 -1 19497 19498 19499 -1 19500 19501 19502 -1 19503 19504 19505 -1 19506 19507 19508 -1 19509 19510 19511 -1 19512 19513 19514 -1 19515 19516 19517 -1 19518 19519 19520 -1 19521 19522 19523 -1 19524 19525 19526 -1 19527 19528 19529 -1 19530 19531 19532 -1 19533 19534 19535 -1 19536 19537 19538 -1 19539 19540 19541 -1 19542 19543 19544 -1 19545 19546 19547 -1 19548 19549 19550 -1 19551 19552 19553 -1 19554 19555 19556 -1 19557 19558 19559 -1 19560 19561 19562 -1 19563 19564 19565 -1 19566 19567 19568 -1 19569 19570 19571 -1 19572 19573 19574 -1 19575 19576 19577 -1 19578 19579 19580 -1 19581 19582 19583 -1 19584 19585 19586 -1 19587 19588 19589 -1 19590 19591 19592 -1 19593 19594 19595 -1 19596 19597 19598 -1 19599 19600 19601 -1 19602 19603 19604 -1 19605 19606 19607 -1 19608 19609 19610 -1 19611 19612 19613 -1 19614 19615 19616 -1 19617 19618 19619 -1 19620 19621 19622 -1 19623 19624 19625 -1 19626 19627 19628 -1 19629 19630 19631 -1 19632 19633 19634 -1 19635 19636 19637 -1 19638 19639 19640 -1 19641 19642 19643 -1 19644 19645 19646 -1 19647 19648 19649 -1 19650 19651 19652 -1 19653 19654 19655 -1 19656 19657 19658 -1 19659 19660 19661 -1 19662 19663 19664 -1 19665 19666 19667 -1 19668 19669 19670 -1 19671 19672 19673 -1 19674 19675 19676 -1 19677 19678 19679 -1 19680 19681 19682 -1 19683 19684 19685 -1 19686 19687 19688 -1 19689 19690 19691 -1 19692 19693 19694 -1 19695 19696 19697 -1 19698 19699 19700 -1 19701 19702 19703 -1 19704 19705 19706 -1 19707 19708 19709 -1 19710 19711 19712 -1 19713 19714 19715 -1 19716 19717 19718 -1 19719 19720 19721 -1 19722 19723 19724 -1 19725 19726 19727 -1 19728 19729 19730 -1 19731 19732 19733 -1 19734 19735 19736 -1 19737 19738 19739 -1 19740 19741 19742 -1 19743 19744 19745 -1 19746 19747 19748 -1 19749 19750 19751 -1 19752 19753 19754 -1 19755 19756 19757 -1 19758 19759 19760 -1 19761 19762 19763 -1 19764 19765 19766 -1 19767 19768 19769 -1 19770 19771 19772 -1 19773 19774 19775 -1 19776 19777 19778 -1 19779 19780 19781 -1 19782 19783 19784 -1 19785 19786 19787 -1 19788 19789 19790 -1 19791 19792 19793 -1 19794 19795 19796 -1 19797 19798 19799 -1 19800 19801 19802 -1 19803 19804 19805 -1 19806 19807 19808 -1 19809 19810 19811 -1 19812 19813 19814 -1 19815 19816 19817 -1 19818 19819 19820 -1 19821 19822 19823 -1 19824 19825 19826 -1 19827 19828 19829 -1 19830 19831 19832 -1 19833 19834 19835 -1 19836 19837 19838 -1 19839 19840 19841 -1 19842 19843 19844 -1 19845 19846 19847 -1 19848 19849 19850 -1 19851 19852 19853 -1 19854 19855 19856 -1 19857 19858 19859 -1 19860 19861 19862 -1 19863 19864 19865 -1 19866 19867 19868 -1 19869 19870 19871 -1 19872 19873 19874 -1 19875 19876 19877 -1 19878 19879 19880 -1 19881 19882 19883 -1 19884 19885 19886 -1 19887 19888 19889 -1 19890 19891 19892 -1 19893 19894 19895 -1 19896 19897 19898 -1 19899 19900 19901 -1 19902 19903 19904 -1 19905 19906 19907 -1 19908 19909 19910 -1 19911 19912 19913 -1 19914 19915 19916 -1 19917 19918 19919 -1 19920 19921 19922 -1 19923 19924 19925 -1 19926 19927 19928 -1 19929 19930 19931 -1 19932 19933 19934 -1 19935 19936 19937 -1 19938 19939 19940 -1 19941 19942 19943 -1 19944 19945 19946 -1 19947 19948 19949 -1 19950 19951 19952 -1 19953 19954 19955 -1 19956 19957 19958 -1 19959 19960 19961 -1 19962 19963 19964 -1 19965 19966 19967 -1 19968 19969 19970 -1 19971 19972 19973 -1 19974 19975 19976 -1 19977 19978 19979 -1 19980 19981 19982 -1 19983 19984 19985 -1 19986 19987 19988 -1 19989 19990 19991 -1 19992 19993 19994 -1 19995 19996 19997 -1 19998 19999 20000 -1 20001 20002 20003 -1 20004 20005 20006 -1 20007 20008 20009 -1 20010 20011 20012 -1 20013 20014 20015 -1 20016 20017 20018 -1 20019 20020 20021 -1 20022 20023 20024 -1 20025 20026 20027 -1 20028 20029 20030 -1 20031 20032 20033 -1 20034 20035 20036 -1 20037 20038 20039 -1 20040 20041 20042 -1 20043 20044 20045 -1 20046 20047 20048 -1 20049 20050 20051 -1 20052 20053 20054 -1 20055 20056 20057 -1 20058 20059 20060 -1 20061 20062 20063 -1 20064 20065 20066 -1 20067 20068 20069 -1 20070 20071 20072 -1 20073 20074 20075 -1 20076 20077 20078 -1 20079 20080 20081 -1 20082 20083 20084 -1 20085 20086 20087 -1 20088 20089 20090 -1 20091 20092 20093 -1 20094 20095 20096 -1 20097 20098 20099 -1 20100 20101 20102 -1 20103 20104 20105 -1 20106 20107 20108 -1 20109 20110 20111 -1 20112 20113 20114 -1 20115 20116 20117 -1 20118 20119 20120 -1 20121 20122 20123 -1 20124 20125 20126 -1 20127 20128 20129 -1 20130 20131 20132 -1 20133 20134 20135 -1 20136 20137 20138 -1 20139 20140 20141 -1 20142 20143 20144 -1 20145 20146 20147 -1 20148 20149 20150 -1 20151 20152 20153 -1 20154 20155 20156 -1 20157 20158 20159 -1 20160 20161 20162 -1 20163 20164 20165 -1 20166 20167 20168 -1 20169 20170 20171 -1 20172 20173 20174 -1 20175 20176 20177 -1 20178 20179 20180 -1 20181 20182 20183 -1 20184 20185 20186 -1 20187 20188 20189 -1 20190 20191 20192 -1 20193 20194 20195 -1 20196 20197 20198 -1 20199 20200 20201 -1 20202 20203 20204 -1 20205 20206 20207 -1 20208 20209 20210 -1 20211 20212 20213 -1 20214 20215 20216 -1 20217 20218 20219 -1 20220 20221 20222 -1 20223 20224 20225 -1 20226 20227 20228 -1 20229 20230 20231 -1 20232 20233 20234 -1 20235 20236 20237 -1 20238 20239 20240 -1 20241 20242 20243 -1 20244 20245 20246 -1 20247 20248 20249 -1 20250 20251 20252 -1 20253 20254 20255 -1 20256 20257 20258 -1 20259 20260 20261 -1 20262 20263 20264 -1 20265 20266 20267 -1 20268 20269 20270 -1 20271 20272 20273 -1 20274 20275 20276 -1 20277 20278 20279 -1 20280 20281 20282 -1 20283 20284 20285 -1 20286 20287 20288 -1 20289 20290 20291 -1 20292 20293 20294 -1 20295 20296 20297 -1 20298 20299 20300 -1 20301 20302 20303 -1 20304 20305 20306 -1 20307 20308 20309 -1 20310 20311 20312 -1 20313 20314 20315 -1 20316 20317 20318 -1 20319 20320 20321 -1 20322 20323 20324 -1 20325 20326 20327 -1 20328 20329 20330 -1 20331 20332 20333 -1 20334 20335 20336 -1 20337 20338 20339 -1 20340 20341 20342 -1 20343 20344 20345 -1 20346 20347 20348 -1 20349 20350 20351 -1 20352 20353 20354 -1 20355 20356 20357 -1 20358 20359 20360 -1 20361 20362 20363 -1 20364 20365 20366 -1 20367 20368 20369 -1 20370 20371 20372 -1 20373 20374 20375 -1 20376 20377 20378 -1 20379 20380 20381 -1 20382 20383 20384 -1 20385 20386 20387 -1 20388 20389 20390 -1 20391 20392 20393 -1 20394 20395 20396 -1 20397 20398 20399 -1 20400 20401 20402 -1 20403 20404 20405 -1 20406 20407 20408 -1 20409 20410 20411 -1 20412 20413 20414 -1 20415 20416 20417 -1 20418 20419 20420 -1 20421 20422 20423 -1 20424 20425 20426 -1 20427 20428 20429 -1 20430 20431 20432 -1 20433 20434 20435 -1 20436 20437 20438 -1 20439 20440 20441 -1 20442 20443 20444 -1 20445 20446 20447 -1 20448 20449 20450 -1 20451 20452 20453 -1 20454 20455 20456 -1 20457 20458 20459 -1 20460 20461 20462 -1 20463 20464 20465 -1 20466 20467 20468 -1 20469 20470 20471 -1 20472 20473 20474 -1 20475 20476 20477 -1 20478 20479 20480 -1 20481 20482 20483 -1 20484 20485 20486 -1 20487 20488 20489 -1 20490 20491 20492 -1 20493 20494 20495 -1 20496 20497 20498 -1 20499 20500 20501 -1 20502 20503 20504 -1 20505 20506 20507 -1 20508 20509 20510 -1 20511 20512 20513 -1 20514 20515 20516 -1 20517 20518 20519 -1 20520 20521 20522 -1 20523 20524 20525 -1 20526 20527 20528 -1 20529 20530 20531 -1 20532 20533 20534 -1 20535 20536 20537 -1 20538 20539 20540 -1 20541 20542 20543 -1 20544 20545 20546 -1 20547 20548 20549 -1 20550 20551 20552 -1 20553 20554 20555 -1 20556 20557 20558 -1 20559 20560 20561 -1 20562 20563 20564 -1 20565 20566 20567 -1 20568 20569 20570 -1 20571 20572 20573 -1 20574 20575 20576 -1 20577 20578 20579 -1 20580 20581 20582 -1 20583 20584 20585 -1 20586 20587 20588 -1 20589 20590 20591 -1 20592 20593 20594 -1 20595 20596 20597 -1 20598 20599 20600 -1 20601 20602 20603 -1 20604 20605 20606 -1 20607 20608 20609 -1 20610 20611 20612 -1 20613 20614 20615 -1 20616 20617 20618 -1 20619 20620 20621 -1 20622 20623 20624 -1 20625 20626 20627 -1 20628 20629 20630 -1 20631 20632 20633 -1 20634 20635 20636 -1 20637 20638 20639 -1 20640 20641 20642 -1 20643 20644 20645 -1 20646 20647 20648 -1 20649 20650 20651 -1 20652 20653 20654 -1 20655 20656 20657 -1 20658 20659 20660 -1 20661 20662 20663 -1 20664 20665 20666 -1 20667 20668 20669 -1 20670 20671 20672 -1 20673 20674 20675 -1 20676 20677 20678 -1 20679 20680 20681 -1 20682 20683 20684 -1 20685 20686 20687 -1 20688 20689 20690 -1 20691 20692 20693 -1 20694 20695 20696 -1 20697 20698 20699 -1 20700 20701 20702 -1 20703 20704 20705 -1 20706 20707 20708 -1 20709 20710 20711 -1 20712 20713 20714 -1 20715 20716 20717 -1 20718 20719 20720 -1 20721 20722 20723 -1 20724 20725 20726 -1 20727 20728 20729 -1 20730 20731 20732 -1 20733 20734 20735 -1 20736 20737 20738 -1 20739 20740 20741 -1 20742 20743 20744 -1 20745 20746 20747 -1 20748 20749 20750 -1 20751 20752 20753 -1 20754 20755 20756 -1 20757 20758 20759 -1 20760 20761 20762 -1 20763 20764 20765 -1 20766 20767 20768 -1 20769 20770 20771 -1 20772 20773 20774 -1 20775 20776 20777 -1 20778 20779 20780 -1 20781 20782 20783 -1 20784 20785 20786 -1 20787 20788 20789 -1 20790 20791 20792 -1 20793 20794 20795 -1 20796 20797 20798 -1 20799 20800 20801 -1 20802 20803 20804 -1 20805 20806 20807 -1 20808 20809 20810 -1 20811 20812 20813 -1 20814 20815 20816 -1 20817 20818 20819 -1 20820 20821 20822 -1 20823 20824 20825 -1 20826 20827 20828 -1 20829 20830 20831 -1 20832 20833 20834 -1 20835 20836 20837 -1 20838 20839 20840 -1 20841 20842 20843 -1 20844 20845 20846 -1 20847 20848 20849 -1 20850 20851 20852 -1 20853 20854 20855 -1 20856 20857 20858 -1 20859 20860 20861 -1 20862 20863 20864 -1 20865 20866 20867 -1 20868 20869 20870 -1 20871 20872 20873 -1 20874 20875 20876 -1 20877 20878 20879 -1 20880 20881 20882 -1 20883 20884 20885 -1 20886 20887 20888 -1 20889 20890 20891 -1 20892 20893 20894 -1 20895 20896 20897 -1 20898 20899 20900 -1 20901 20902 20903 -1 20904 20905 20906 -1 20907 20908 20909 -1 20910 20911 20912 -1 20913 20914 20915 -1 20916 20917 20918 -1 20919 20920 20921 -1 20922 20923 20924 -1 20925 20926 20927 -1 20928 20929 20930 -1 20931 20932 20933 -1 20934 20935 20936 -1 20937 20938 20939 -1 20940 20941 20942 -1 20943 20944 20945 -1 20946 20947 20948 -1 20949 20950 20951 -1 20952 20953 20954 -1 20955 20956 20957 -1 20958 20959 20960 -1 20961 20962 20963 -1 20964 20965 20966 -1 20967 20968 20969 -1 20970 20971 20972 -1 20973 20974 20975 -1 20976 20977 20978 -1 20979 20980 20981 -1 20982 20983 20984 -1 20985 20986 20987 -1 20988 20989 20990 -1 20991 20992 20993 -1 20994 20995 20996 -1 20997 20998 20999 -1 21000 21001 21002 -1 21003 21004 21005 -1 21006 21007 21008 -1 21009 21010 21011 -1 21012 21013 21014 -1 21015 21016 21017 -1 21018 21019 21020 -1 21021 21022 21023 -1 21024 21025 21026 -1 21027 21028 21029 -1 21030 21031 21032 -1 21033 21034 21035 -1 21036 21037 21038 -1 21039 21040 21041 -1 21042 21043 21044 -1 21045 21046 21047 -1 21048 21049 21050 -1 21051 21052 21053 -1 21054 21055 21056 -1 21057 21058 21059 -1 21060 21061 21062 -1 21063 21064 21065 -1 21066 21067 21068 -1 21069 21070 21071 -1 21072 21073 21074 -1 21075 21076 21077 -1 21078 21079 21080 -1 21081 21082 21083 -1 21084 21085 21086 -1 21087 21088 21089 -1 21090 21091 21092 -1 21093 21094 21095 -1 21096 21097 21098 -1 21099 21100 21101 -1 21102 21103 21104 -1 21105 21106 21107 -1 21108 21109 21110 -1 21111 21112 21113 -1 21114 21115 21116 -1 21117 21118 21119 -1 21120 21121 21122 -1 21123 21124 21125 -1 21126 21127 21128 -1 21129 21130 21131 -1 21132 21133 21134 -1 21135 21136 21137 -1 21138 21139 21140 -1 21141 21142 21143 -1 21144 21145 21146 -1 21147 21148 21149 -1 21150 21151 21152 -1 21153 21154 21155 -1 21156 21157 21158 -1 21159 21160 21161 -1 21162 21163 21164 -1 21165 21166 21167 -1 21168 21169 21170 -1 21171 21172 21173 -1 21174 21175 21176 -1 21177 21178 21179 -1 21180 21181 21182 -1 21183 21184 21185 -1 21186 21187 21188 -1 21189 21190 21191 -1 21192 21193 21194 -1 21195 21196 21197 -1 21198 21199 21200 -1 21201 21202 21203 -1 21204 21205 21206 -1 21207 21208 21209 -1 21210 21211 21212 -1 21213 21214 21215 -1 21216 21217 21218 -1 21219 21220 21221 -1 21222 21223 21224 -1 21225 21226 21227 -1 21228 21229 21230 -1 21231 21232 21233 -1 21234 21235 21236 -1 21237 21238 21239 -1 21240 21241 21242 -1 21243 21244 21245 -1 21246 21247 21248 -1 21249 21250 21251 -1 21252 21253 21254 -1 21255 21256 21257 -1 21258 21259 21260 -1 21261 21262 21263 -1 21264 21265 21266 -1 21267 21268 21269 -1 21270 21271 21272 -1 21273 21274 21275 -1 21276 21277 21278 -1 21279 21280 21281 -1 21282 21283 21284 -1 21285 21286 21287 -1 21288 21289 21290 -1 21291 21292 21293 -1 21294 21295 21296 -1 21297 21298 21299 -1 21300 21301 21302 -1 21303 21304 21305 -1 21306 21307 21308 -1 21309 21310 21311 -1 21312 21313 21314 -1 21315 21316 21317 -1 21318 21319 21320 -1 21321 21322 21323 -1 21324 21325 21326 -1 21327 21328 21329 -1 21330 21331 21332 -1 21333 21334 21335 -1 21336 21337 21338 -1 21339 21340 21341 -1 21342 21343 21344 -1 21345 21346 21347 -1 21348 21349 21350 -1 21351 21352 21353 -1 21354 21355 21356 -1 21357 21358 21359 -1 21360 21361 21362 -1 21363 21364 21365 -1 21366 21367 21368 -1 21369 21370 21371 -1 21372 21373 21374 -1 21375 21376 21377 -1 21378 21379 21380 -1 21381 21382 21383 -1 21384 21385 21386 -1 21387 21388 21389 -1 21390 21391 21392 -1 21393 21394 21395 -1 21396 21397 21398 -1 21399 21400 21401 -1 21402 21403 21404 -1 21405 21406 21407 -1 21408 21409 21410 -1 21411 21412 21413 -1 21414 21415 21416 -1 21417 21418 21419 -1 21420 21421 21422 -1 21423 21424 21425 -1 21426 21427 21428 -1 21429 21430 21431 -1 21432 21433 21434 -1 21435 21436 21437 -1 21438 21439 21440 -1 21441 21442 21443 -1 21444 21445 21446 -1 21447 21448 21449 -1 21450 21451 21452 -1 21453 21454 21455 -1 21456 21457 21458 -1 21459 21460 21461 -1 21462 21463 21464 -1 21465 21466 21467 -1 21468 21469 21470 -1 21471 21472 21473 -1 21474 21475 21476 -1 21477 21478 21479 -1 21480 21481 21482 -1 21483 21484 21485 -1 21486 21487 21488 -1 21489 21490 21491 -1 21492 21493 21494 -1 21495 21496 21497 -1 21498 21499 21500 -1 21501 21502 21503 -1 21504 21505 21506 -1 21507 21508 21509 -1 21510 21511 21512 -1 21513 21514 21515 -1 21516 21517 21518 -1 21519 21520 21521 -1 21522 21523 21524 -1 21525 21526 21527 -1 21528 21529 21530 -1 21531 21532 21533 -1 21534 21535 21536 -1 21537 21538 21539 -1 21540 21541 21542 -1 21543 21544 21545 -1 21546 21547 21548 -1 21549 21550 21551 -1 21552 21553 21554 -1 21555 21556 21557 -1 21558 21559 21560 -1 21561 21562 21563 -1 21564 21565 21566 -1 21567 21568 21569 -1 21570 21571 21572 -1 21573 21574 21575 -1 21576 21577 21578 -1 21579 21580 21581 -1 21582 21583 21584 -1 21585 21586 21587 -1 21588 21589 21590 -1 21591 21592 21593 -1 21594 21595 21596 -1 21597 21598 21599 -1 21600 21601 21602 -1 21603 21604 21605 -1 21606 21607 21608 -1 21609 21610 21611 -1 21612 21613 21614 -1 21615 21616 21617 -1 21618 21619 21620 -1 21621 21622 21623 -1 21624 21625 21626 -1 21627 21628 21629 -1 21630 21631 21632 -1 21633 21634 21635 -1 21636 21637 21638 -1 21639 21640 21641 -1 21642 21643 21644 -1 21645 21646 21647 -1 21648 21649 21650 -1 21651 21652 21653 -1 21654 21655 21656 -1 21657 21658 21659 -1 21660 21661 21662 -1 21663 21664 21665 -1 21666 21667 21668 -1 21669 21670 21671 -1 21672 21673 21674 -1 21675 21676 21677 -1 21678 21679 21680 -1 21681 21682 21683 -1 21684 21685 21686 -1 21687 21688 21689 -1 21690 21691 21692 -1 21693 21694 21695 -1 21696 21697 21698 -1 21699 21700 21701 -1 21702 21703 21704 -1 21705 21706 21707 -1 21708 21709 21710 -1 21711 21712 21713 -1 21714 21715 21716 -1 21717 21718 21719 -1 21720 21721 21722 -1 21723 21724 21725 -1 21726 21727 21728 -1 21729 21730 21731 -1 21732 21733 21734 -1 21735 21736 21737 -1 21738 21739 21740 -1 21741 21742 21743 -1 21744 21745 21746 -1 21747 21748 21749 -1 21750 21751 21752 -1 21753 21754 21755 -1 21756 21757 21758 -1 21759 21760 21761 -1 21762 21763 21764 -1 21765 21766 21767 -1 21768 21769 21770 -1 21771 21772 21773 -1 21774 21775 21776 -1 21777 21778 21779 -1 21780 21781 21782 -1 21783 21784 21785 -1 21786 21787 21788 -1 21789 21790 21791 -1 21792 21793 21794 -1 21795 21796 21797 -1 21798 21799 21800 -1 21801 21802 21803 -1 21804 21805 21806 -1 21807 21808 21809 -1 21810 21811 21812 -1 21813 21814 21815 -1 21816 21817 21818 -1 21819 21820 21821 -1 21822 21823 21824 -1 21825 21826 21827 -1 21828 21829 21830 -1 21831 21832 21833 -1 21834 21835 21836 -1 21837 21838 21839 -1 21840 21841 21842 -1 21843 21844 21845 -1 21846 21847 21848 -1 21849 21850 21851 -1 21852 21853 21854 -1 21855 21856 21857 -1 21858 21859 21860 -1 21861 21862 21863 -1 21864 21865 21866 -1 21867 21868 21869 -1 21870 21871 21872 -1 21873 21874 21875 -1 21876 21877 21878 -1 21879 21880 21881 -1 21882 21883 21884 -1 21885 21886 21887 -1 21888 21889 21890 -1 21891 21892 21893 -1 21894 21895 21896 -1 21897 21898 21899 -1 21900 21901 21902 -1 21903 21904 21905 -1 21906 21907 21908 -1 21909 21910 21911 -1 21912 21913 21914 -1 21915 21916 21917 -1 21918 21919 21920 -1 21921 21922 21923 -1 21924 21925 21926 -1 21927 21928 21929 -1 21930 21931 21932 -1 21933 21934 21935 -1 21936 21937 21938 -1 21939 21940 21941 -1 21942 21943 21944 -1 21945 21946 21947 -1 21948 21949 21950 -1 21951 21952 21953 -1 21954 21955 21956 -1 21957 21958 21959 -1 21960 21961 21962 -1 21963 21964 21965 -1 21966 21967 21968 -1 21969 21970 21971 -1 21972 21973 21974 -1 21975 21976 21977 -1 21978 21979 21980 -1 21981 21982 21983 -1 21984 21985 21986 -1 21987 21988 21989 -1 21990 21991 21992 -1 21993 21994 21995 -1 21996 21997 21998 -1 21999 22000 22001 -1 22002 22003 22004 -1 22005 22006 22007 -1 22008 22009 22010 -1 22011 22012 22013 -1 22014 22015 22016 -1 22017 22018 22019 -1 22020 22021 22022 -1 22023 22024 22025 -1 22026 22027 22028 -1 22029 22030 22031 -1 22032 22033 22034 -1 22035 22036 22037 -1 22038 22039 22040 -1 22041 22042 22043 -1 22044 22045 22046 -1 22047 22048 22049 -1 22050 22051 22052 -1 22053 22054 22055 -1 22056 22057 22058 -1 22059 22060 22061 -1 22062 22063 22064 -1 22065 22066 22067 -1 22068 22069 22070 -1 22071 22072 22073 -1 22074 22075 22076 -1 22077 22078 22079 -1 22080 22081 22082 -1 22083 22084 22085 -1 22086 22087 22088 -1 22089 22090 22091 -1 22092 22093 22094 -1 22095 22096 22097 -1 22098 22099 22100 -1 22101 22102 22103 -1 22104 22105 22106 -1 22107 22108 22109 -1 22110 22111 22112 -1 22113 22114 22115 -1 22116 22117 22118 -1 22119 22120 22121 -1 22122 22123 22124 -1 22125 22126 22127 -1 22128 22129 22130 -1 22131 22132 22133 -1 22134 22135 22136 -1 22137 22138 22139 -1 22140 22141 22142 -1 22143 22144 22145 -1 22146 22147 22148 -1 22149 22150 22151 -1 22152 22153 22154 -1 22155 22156 22157 -1 22158 22159 22160 -1 22161 22162 22163 -1 22164 22165 22166 -1 22167 22168 22169 -1 22170 22171 22172 -1 22173 22174 22175 -1 22176 22177 22178 -1 22179 22180 22181 -1 22182 22183 22184 -1 22185 22186 22187 -1 22188 22189 22190 -1 22191 22192 22193 -1 22194 22195 22196 -1 22197 22198 22199 -1 22200 22201 22202 -1 22203 22204 22205 -1 22206 22207 22208 -1 22209 22210 22211 -1 22212 22213 22214 -1 22215 22216 22217 -1 22218 22219 22220 -1 22221 22222 22223 -1 22224 22225 22226 -1 22227 22228 22229 -1 22230 22231 22232 -1 22233 22234 22235 -1 22236 22237 22238 -1 22239 22240 22241 -1 22242 22243 22244 -1 22245 22246 22247 -1 22248 22249 22250 -1 22251 22252 22253 -1 22254 22255 22256 -1 22257 22258 22259 -1 22260 22261 22262 -1 22263 22264 22265 -1 22266 22267 22268 -1 22269 22270 22271 -1 22272 22273 22274 -1 22275 22276 22277 -1 22278 22279 22280 -1 22281 22282 22283 -1 22284 22285 22286 -1 22287 22288 22289 -1 22290 22291 22292 -1 22293 22294 22295 -1 22296 22297 22298 -1 22299 22300 22301 -1 22302 22303 22304 -1 22305 22306 22307 -1 22308 22309 22310 -1 22311 22312 22313 -1 22314 22315 22316 -1 22317 22318 22319 -1 22320 22321 22322 -1 22323 22324 22325 -1 22326 22327 22328 -1 22329 22330 22331 -1 22332 22333 22334 -1 22335 22336 22337 -1 22338 22339 22340 -1 22341 22342 22343 -1 22344 22345 22346 -1 22347 22348 22349 -1 22350 22351 22352 -1 22353 22354 22355 -1 22356 22357 22358 -1 22359 22360 22361 -1 22362 22363 22364 -1 22365 22366 22367 -1 22368 22369 22370 -1 22371 22372 22373 -1 22374 22375 22376 -1 22377 22378 22379 -1 22380 22381 22382 -1 22383 22384 22385 -1 22386 22387 22388 -1 22389 22390 22391 -1 22392 22393 22394 -1 22395 22396 22397 -1 22398 22399 22400 -1 22401 22402 22403 -1 22404 22405 22406 -1 22407 22408 22409 -1 22410 22411 22412 -1 22413 22414 22415 -1 22416 22417 22418 -1 22419 22420 22421 -1 22422 22423 22424 -1 22425 22426 22427 -1 22428 22429 22430 -1 22431 22432 22433 -1 22434 22435 22436 -1 22437 22438 22439 -1 22440 22441 22442 -1 22443 22444 22445 -1 22446 22447 22448 -1 22449 22450 22451 -1 22452 22453 22454 -1 22455 22456 22457 -1 22458 22459 22460 -1 22461 22462 22463 -1 22464 22465 22466 -1 22467 22468 22469 -1 22470 22471 22472 -1 22473 22474 22475 -1 22476 22477 22478 -1 22479 22480 22481 -1 22482 22483 22484 -1 22485 22486 22487 -1 22488 22489 22490 -1 22491 22492 22493 -1 22494 22495 22496 -1 22497 22498 22499 -1 22500 22501 22502 -1 22503 22504 22505 -1 22506 22507 22508 -1 22509 22510 22511 -1 22512 22513 22514 -1 22515 22516 22517 -1 22518 22519 22520 -1 22521 22522 22523 -1 22524 22525 22526 -1 22527 22528 22529 -1 22530 22531 22532 -1 22533 22534 22535 -1 22536 22537 22538 -1 22539 22540 22541 -1 22542 22543 22544 -1 22545 22546 22547 -1 22548 22549 22550 -1 22551 22552 22553 -1 22554 22555 22556 -1 22557 22558 22559 -1 22560 22561 22562 -1 22563 22564 22565 -1 22566 22567 22568 -1 22569 22570 22571 -1 22572 22573 22574 -1 22575 22576 22577 -1 22578 22579 22580 -1 22581 22582 22583 -1 22584 22585 22586 -1 22587 22588 22589 -1 22590 22591 22592 -1 22593 22594 22595 -1 22596 22597 22598 -1 22599 22600 22601 -1 22602 22603 22604 -1 22605 22606 22607 -1 22608 22609 22610 -1 22611 22612 22613 -1 22614 22615 22616 -1 22617 22618 22619 -1 22620 22621 22622 -1 22623 22624 22625 -1 22626 22627 22628 -1 22629 22630 22631 -1 22632 22633 22634 -1 22635 22636 22637 -1 22638 22639 22640 -1 22641 22642 22643 -1 22644 22645 22646 -1 22647 22648 22649 -1 22650 22651 22652 -1 22653 22654 22655 -1 22656 22657 22658 -1 22659 22660 22661 -1 22662 22663 22664 -1 22665 22666 22667 -1 22668 22669 22670 -1 22671 22672 22673 -1 22674 22675 22676 -1 22677 22678 22679 -1 22680 22681 22682 -1 22683 22684 22685 -1 22686 22687 22688 -1 22689 22690 22691 -1 22692 22693 22694 -1 22695 22696 22697 -1 22698 22699 22700 -1 22701 22702 22703 -1 22704 22705 22706 -1 22707 22708 22709 -1 22710 22711 22712 -1 22713 22714 22715 -1 22716 22717 22718 -1 22719 22720 22721 -1 22722 22723 22724 -1 22725 22726 22727 -1 22728 22729 22730 -1 22731 22732 22733 -1 22734 22735 22736 -1 22737 22738 22739 -1 22740 22741 22742 -1 22743 22744 22745 -1 22746 22747 22748 -1 22749 22750 22751 -1 22752 22753 22754 -1 22755 22756 22757 -1 22758 22759 22760 -1 22761 22762 22763 -1 22764 22765 22766 -1 22767 22768 22769 -1 22770 22771 22772 -1 22773 22774 22775 -1 22776 22777 22778 -1 22779 22780 22781 -1 22782 22783 22784 -1 22785 22786 22787 -1 22788 22789 22790 -1 22791 22792 22793 -1 22794 22795 22796 -1 22797 22798 22799 -1 22800 22801 22802 -1 22803 22804 22805 -1 22806 22807 22808 -1 22809 22810 22811 -1 22812 22813 22814 -1 22815 22816 22817 -1 22818 22819 22820 -1 22821 22822 22823 -1 22824 22825 22826 -1 22827 22828 22829 -1 22830 22831 22832 -1 22833 22834 22835 -1 22836 22837 22838 -1 22839 22840 22841 -1 22842 22843 22844 -1 22845 22846 22847 -1 22848 22849 22850 -1 22851 22852 22853 -1 22854 22855 22856 -1 22857 22858 22859 -1 22860 22861 22862 -1 22863 22864 22865 -1 22866 22867 22868 -1 22869 22870 22871 -1 22872 22873 22874 -1 22875 22876 22877 -1 22878 22879 22880 -1 22881 22882 22883 -1 22884 22885 22886 -1 22887 22888 22889 -1 22890 22891 22892 -1 22893 22894 22895 -1 22896 22897 22898 -1 22899 22900 22901 -1 22902 22903 22904 -1 22905 22906 22907 -1 22908 22909 22910 -1 22911 22912 22913 -1 22914 22915 22916 -1 22917 22918 22919 -1 22920 22921 22922 -1 22923 22924 22925 -1 22926 22927 22928 -1 22929 22930 22931 -1 22932 22933 22934 -1 22935 22936 22937 -1 22938 22939 22940 -1 22941 22942 22943 -1 22944 22945 22946 -1 22947 22948 22949 -1 22950 22951 22952 -1 22953 22954 22955 -1 22956 22957 22958 -1 22959 22960 22961 -1 22962 22963 22964 -1 22965 22966 22967 -1 22968 22969 22970 -1 22971 22972 22973 -1 22974 22975 22976 -1 22977 22978 22979 -1 22980 22981 22982 -1 22983 22984 22985 -1 22986 22987 22988 -1 22989 22990 22991 -1 22992 22993 22994 -1 22995 22996 22997 -1 22998 22999 23000 -1 23001 23002 23003 -1 23004 23005 23006 -1 23007 23008 23009 -1 23010 23011 23012 -1 23013 23014 23015 -1 23016 23017 23018 -1 23019 23020 23021 -1 23022 23023 23024 -1 23025 23026 23027 -1 23028 23029 23030 -1 23031 23032 23033 -1 23034 23035 23036 -1 23037 23038 23039 -1 23040 23041 23042 -1 23043 23044 23045 -1 23046 23047 23048 -1 23049 23050 23051 -1 23052 23053 23054 -1 23055 23056 23057 -1 23058 23059 23060 -1 23061 23062 23063 -1 23064 23065 23066 -1 23067 23068 23069 -1 23070 23071 23072 -1 23073 23074 23075 -1 23076 23077 23078 -1 23079 23080 23081 -1 23082 23083 23084 -1 23085 23086 23087 -1 23088 23089 23090 -1 23091 23092 23093 -1 23094 23095 23096 -1 23097 23098 23099 -1 23100 23101 23102 -1 23103 23104 23105 -1 23106 23107 23108 -1 23109 23110 23111 -1 23112 23113 23114 -1 23115 23116 23117 -1 23118 23119 23120 -1 23121 23122 23123 -1 23124 23125 23126 -1 23127 23128 23129 -1 23130 23131 23132 -1 23133 23134 23135 -1 23136 23137 23138 -1 23139 23140 23141 -1 23142 23143 23144 -1 23145 23146 23147 -1 23148 23149 23150 -1 23151 23152 23153 -1 23154 23155 23156 -1 23157 23158 23159 -1 23160 23161 23162 -1 23163 23164 23165 -1 23166 23167 23168 -1 23169 23170 23171 -1 23172 23173 23174 -1 23175 23176 23177 -1 23178 23179 23180 -1 23181 23182 23183 -1 23184 23185 23186 -1 23187 23188 23189 -1 23190 23191 23192 -1 23193 23194 23195 -1 23196 23197 23198 -1 23199 23200 23201 -1 23202 23203 23204 -1 23205 23206 23207 -1 23208 23209 23210 -1 23211 23212 23213 -1 23214 23215 23216 -1 23217 23218 23219 -1 23220 23221 23222 -1 23223 23224 23225 -1 23226 23227 23228 -1 23229 23230 23231 -1 23232 23233 23234 -1 23235 23236 23237 -1 23238 23239 23240 -1 23241 23242 23243 -1 23244 23245 23246 -1 23247 23248 23249 -1 23250 23251 23252 -1 23253 23254 23255 -1 23256 23257 23258 -1 23259 23260 23261 -1 23262 23263 23264 -1 23265 23266 23267 -1 23268 23269 23270 -1 23271 23272 23273 -1 23274 23275 23276 -1 23277 23278 23279 -1 23280 23281 23282 -1 23283 23284 23285 -1 23286 23287 23288 -1 23289 23290 23291 -1 23292 23293 23294 -1 23295 23296 23297 -1 23298 23299 23300 -1 23301 23302 23303 -1 23304 23305 23306 -1 23307 23308 23309 -1 23310 23311 23312 -1 23313 23314 23315 -1 23316 23317 23318 -1 23319 23320 23321 -1 23322 23323 23324 -1 23325 23326 23327 -1 23328 23329 23330 -1 23331 23332 23333 -1 23334 23335 23336 -1 23337 23338 23339 -1 23340 23341 23342 -1 23343 23344 23345 -1 23346 23347 23348 -1 23349 23350 23351 -1 23352 23353 23354 -1 23355 23356 23357 -1 23358 23359 23360 -1 23361 23362 23363 -1 23364 23365 23366 -1 23367 23368 23369 -1 23370 23371 23372 -1 23373 23374 23375 -1 23376 23377 23378 -1 23379 23380 23381 -1 23382 23383 23384 -1 23385 23386 23387 -1 23388 23389 23390 -1 23391 23392 23393 -1 23394 23395 23396 -1 23397 23398 23399 -1 23400 23401 23402 -1 23403 23404 23405 -1 23406 23407 23408 -1 23409 23410 23411 -1 23412 23413 23414 -1 23415 23416 23417 -1 23418 23419 23420 -1 23421 23422 23423 -1 23424 23425 23426 -1 23427 23428 23429 -1 23430 23431 23432 -1 23433 23434 23435 -1 23436 23437 23438 -1 23439 23440 23441 -1 23442 23443 23444 -1 23445 23446 23447 -1 23448 23449 23450 -1 23451 23452 23453 -1 23454 23455 23456 -1 23457 23458 23459 -1 23460 23461 23462 -1 23463 23464 23465 -1 23466 23467 23468 -1 23469 23470 23471 -1 23472 23473 23474 -1 23475 23476 23477 -1 23478 23479 23480 -1 23481 23482 23483 -1 23484 23485 23486 -1 23487 23488 23489 -1 23490 23491 23492 -1 23493 23494 23495 -1 23496 23497 23498 -1 23499 23500 23501 -1 23502 23503 23504 -1 23505 23506 23507 -1 23508 23509 23510 -1 23511 23512 23513 -1 23514 23515 23516 -1 23517 23518 23519 -1 23520 23521 23522 -1 23523 23524 23525 -1 23526 23527 23528 -1 23529 23530 23531 -1 23532 23533 23534 -1 23535 23536 23537 -1 23538 23539 23540 -1 23541 23542 23543 -1 23544 23545 23546 -1 23547 23548 23549 -1 23550 23551 23552 -1 23553 23554 23555 -1 23556 23557 23558 -1 23559 23560 23561 -1 23562 23563 23564 -1 23565 23566 23567 -1 23568 23569 23570 -1 23571 23572 23573 -1 23574 23575 23576 -1 23577 23578 23579 -1 23580 23581 23582 -1 23583 23584 23585 -1 23586 23587 23588 -1 23589 23590 23591 -1 23592 23593 23594 -1 23595 23596 23597 -1 23598 23599 23600 -1 23601 23602 23603 -1 23604 23605 23606 -1 23607 23608 23609 -1 23610 23611 23612 -1 23613 23614 23615 -1 23616 23617 23618 -1 23619 23620 23621 -1 23622 23623 23624 -1 23625 23626 23627 -1 23628 23629 23630 -1 23631 23632 23633 -1 23634 23635 23636 -1 23637 23638 23639 -1 23640 23641 23642 -1 23643 23644 23645 -1 23646 23647 23648 -1 23649 23650 23651 -1 23652 23653 23654 -1 23655 23656 23657 -1 23658 23659 23660 -1 23661 23662 23663 -1 23664 23665 23666 -1 23667 23668 23669 -1 23670 23671 23672 -1 23673 23674 23675 -1 23676 23677 23678 -1 23679 23680 23681 -1 23682 23683 23684 -1 23685 23686 23687 -1 23688 23689 23690 -1 23691 23692 23693 -1 23694 23695 23696 -1 23697 23698 23699 -1 23700 23701 23702 -1 23703 23704 23705 -1 23706 23707 23708 -1 23709 23710 23711 -1 23712 23713 23714 -1 23715 23716 23717 -1 23718 23719 23720 -1 23721 23722 23723 -1 23724 23725 23726 -1 23727 23728 23729 -1 23730 23731 23732 -1 23733 23734 23735 -1 23736 23737 23738 -1 23739 23740 23741 -1 23742 23743 23744 -1 23745 23746 23747 -1 23748 23749 23750 -1 23751 23752 23753 -1 23754 23755 23756 -1 23757 23758 23759 -1 23760 23761 23762 -1 23763 23764 23765 -1 23766 23767 23768 -1 23769 23770 23771 -1 23772 23773 23774 -1 23775 23776 23777 -1 23778 23779 23780 -1 23781 23782 23783 -1 23784 23785 23786 -1 23787 23788 23789 -1 23790 23791 23792 -1 23793 23794 23795 -1 23796 23797 23798 -1 23799 23800 23801 -1 23802 23803 23804 -1 23805 23806 23807 -1 23808 23809 23810 -1 23811 23812 23813 -1 23814 23815 23816 -1 23817 23818 23819 -1 23820 23821 23822 -1 23823 23824 23825 -1 23826 23827 23828 -1 23829 23830 23831 -1 23832 23833 23834 -1 23835 23836 23837 -1 23838 23839 23840 -1 23841 23842 23843 -1 23844 23845 23846 -1 23847 23848 23849 -1 23850 23851 23852 -1 23853 23854 23855 -1 23856 23857 23858 -1 23859 23860 23861 -1 23862 23863 23864 -1 23865 23866 23867 -1 23868 23869 23870 -1 23871 23872 23873 -1 23874 23875 23876 -1 23877 23878 23879 -1 23880 23881 23882 -1 23883 23884 23885 -1 23886 23887 23888 -1 23889 23890 23891 -1 23892 23893 23894 -1 23895 23896 23897 -1 23898 23899 23900 -1 23901 23902 23903 -1 23904 23905 23906 -1 23907 23908 23909 -1 23910 23911 23912 -1 23913 23914 23915 -1 23916 23917 23918 -1 23919 23920 23921 -1 23922 23923 23924 -1 23925 23926 23927 -1 23928 23929 23930 -1 23931 23932 23933 -1 23934 23935 23936 -1 23937 23938 23939 -1 23940 23941 23942 -1 23943 23944 23945 -1 23946 23947 23948 -1 23949 23950 23951 -1 23952 23953 23954 -1 23955 23956 23957 -1 23958 23959 23960 -1 23961 23962 23963 -1 23964 23965 23966 -1 23967 23968 23969 -1 23970 23971 23972 -1 23973 23974 23975 -1 23976 23977 23978 -1 23979 23980 23981 -1 23982 23983 23984 -1 23985 23986 23987 -1 23988 23989 23990 -1 23991 23992 23993 -1 23994 23995 23996 -1 23997 23998 23999 -1 24000 24001 24002 -1 24003 24004 24005 -1 24006 24007 24008 -1 24009 24010 24011 -1 24012 24013 24014 -1 24015 24016 24017 -1 24018 24019 24020 -1 24021 24022 24023 -1 24024 24025 24026 -1 24027 24028 24029 -1 24030 24031 24032 -1 24033 24034 24035 -1 24036 24037 24038 -1 24039 24040 24041 -1 24042 24043 24044 -1 24045 24046 24047 -1 24048 24049 24050 -1 24051 24052 24053 -1 24054 24055 24056 -1 24057 24058 24059 -1 24060 24061 24062 -1 24063 24064 24065 -1 24066 24067 24068 -1 24069 24070 24071 -1 24072 24073 24074 -1 24075 24076 24077 -1 24078 24079 24080 -1 24081 24082 24083 -1 24084 24085 24086 -1 24087 24088 24089 -1 24090 24091 24092 -1 24093 24094 24095 -1 24096 24097 24098 -1 24099 24100 24101 -1 24102 24103 24104 -1 24105 24106 24107 -1 24108 24109 24110 -1 24111 24112 24113 -1 24114 24115 24116 -1 24117 24118 24119 -1 24120 24121 24122 -1 24123 24124 24125 -1 24126 24127 24128 -1 24129 24130 24131 -1 24132 24133 24134 -1 24135 24136 24137 -1 24138 24139 24140 -1 24141 24142 24143 -1 24144 24145 24146 -1 24147 24148 24149 -1 24150 24151 24152 -1 24153 24154 24155 -1 24156 24157 24158 -1 24159 24160 24161 -1 24162 24163 24164 -1 24165 24166 24167 -1 24168 24169 24170 -1 24171 24172 24173 -1 24174 24175 24176 -1 24177 24178 24179 -1 24180 24181 24182 -1 24183 24184 24185 -1 24186 24187 24188 -1 24189 24190 24191 -1 24192 24193 24194 -1 24195 24196 24197 -1 24198 24199 24200 -1 24201 24202 24203 -1 24204 24205 24206 -1 24207 24208 24209 -1 24210 24211 24212 -1 24213 24214 24215 -1 24216 24217 24218 -1 24219 24220 24221 -1 24222 24223 24224 -1 24225 24226 24227 -1 24228 24229 24230 -1 24231 24232 24233 -1 24234 24235 24236 -1 24237 24238 24239 -1 24240 24241 24242 -1 24243 24244 24245 -1 24246 24247 24248 -1 24249 24250 24251 -1 24252 24253 24254 -1 24255 24256 24257 -1 24258 24259 24260 -1 24261 24262 24263 -1 24264 24265 24266 -1 24267 24268 24269 -1 24270 24271 24272 -1 24273 24274 24275 -1 24276 24277 24278 -1 24279 24280 24281 -1 24282 24283 24284 -1 24285 24286 24287 -1 24288 24289 24290 -1 24291 24292 24293 -1 24294 24295 24296 -1 24297 24298 24299 -1 24300 24301 24302 -1 24303 24304 24305 -1 24306 24307 24308 -1 24309 24310 24311 -1 24312 24313 24314 -1 24315 24316 24317 -1 24318 24319 24320 -1 24321 24322 24323 -1 24324 24325 24326 -1 24327 24328 24329 -1 24330 24331 24332 -1 24333 24334 24335 -1 24336 24337 24338 -1 24339 24340 24341 -1 24342 24343 24344 -1 24345 24346 24347 -1 24348 24349 24350 -1 24351 24352 24353 -1 24354 24355 24356 -1 24357 24358 24359 -1 24360 24361 24362 -1 24363 24364 24365 -1 24366 24367 24368 -1 24369 24370 24371 -1 24372 24373 24374 -1 24375 24376 24377 -1 24378 24379 24380 -1 24381 24382 24383 -1 24384 24385 24386 -1 24387 24388 24389 -1 24390 24391 24392 -1 24393 24394 24395 -1 24396 24397 24398 -1 24399 24400 24401 -1 24402 24403 24404 -1 24405 24406 24407 -1 24408 24409 24410 -1 24411 24412 24413 -1 24414 24415 24416 -1 24417 24418 24419 -1 24420 24421 24422 -1 24423 24424 24425 -1 24426 24427 24428 -1 24429 24430 24431 -1 24432 24433 24434 -1 24435 24436 24437 -1 24438 24439 24440 -1 24441 24442 24443 -1 24444 24445 24446 -1 24447 24448 24449 -1 24450 24451 24452 -1 24453 24454 24455 -1 24456 24457 24458 -1 24459 24460 24461 -1 24462 24463 24464 -1 24465 24466 24467 -1 24468 24469 24470 -1 24471 24472 24473 -1 24474 24475 24476 -1 24477 24478 24479 -1 24480 24481 24482 -1 24483 24484 24485 -1 24486 24487 24488 -1 24489 24490 24491 -1 24492 24493 24494 -1 24495 24496 24497 -1 24498 24499 24500 -1 24501 24502 24503 -1 24504 24505 24506 -1 24507 24508 24509 -1 24510 24511 24512 -1 24513 24514 24515 -1 24516 24517 24518 -1 24519 24520 24521 -1 24522 24523 24524 -1 24525 24526 24527 -1 24528 24529 24530 -1 24531 24532 24533 -1 24534 24535 24536 -1 24537 24538 24539 -1 24540 24541 24542 -1 24543 24544 24545 -1 24546 24547 24548 -1 24549 24550 24551 -1 24552 24553 24554 -1 24555 24556 24557 -1 24558 24559 24560 -1 24561 24562 24563 -1 24564 24565 24566 -1 24567 24568 24569 -1 24570 24571 24572 -1 24573 24574 24575 -1 24576 24577 24578 -1 24579 24580 24581 -1 24582 24583 24584 -1 24585 24586 24587 -1 24588 24589 24590 -1 24591 24592 24593 -1 24594 24595 24596 -1 24597 24598 24599 -1 24600 24601 24602 -1 24603 24604 24605 -1 24606 24607 24608 -1 24609 24610 24611 -1 24612 24613 24614 -1 24615 24616 24617 -1 24618 24619 24620 -1 24621 24622 24623 -1 24624 24625 24626 -1 24627 24628 24629 -1 24630 24631 24632 -1 24633 24634 24635 -1 24636 24637 24638 -1 24639 24640 24641 -1 24642 24643 24644 -1 24645 24646 24647 -1 24648 24649 24650 -1 24651 24652 24653 -1 24654 24655 24656 -1 24657 24658 24659 -1 24660 24661 24662 -1 24663 24664 24665 -1 24666 24667 24668 -1 24669 24670 24671 -1 24672 24673 24674 -1 24675 24676 24677 -1 24678 24679 24680 -1 24681 24682 24683 -1 24684 24685 24686 -1 24687 24688 24689 -1 24690 24691 24692 -1 24693 24694 24695 -1 24696 24697 24698 -1 24699 24700 24701 -1 24702 24703 24704 -1 24705 24706 24707 -1 24708 24709 24710 -1 24711 24712 24713 -1 24714 24715 24716 -1 24717 24718 24719 -1 24720 24721 24722 -1 24723 24724 24725 -1 24726 24727 24728 -1 24729 24730 24731 -1 24732 24733 24734 -1 24735 24736 24737 -1 24738 24739 24740 -1 24741 24742 24743 -1 24744 24745 24746 -1 24747 24748 24749 -1 24750 24751 24752 -1 24753 24754 24755 -1 24756 24757 24758 -1 24759 24760 24761 -1 24762 24763 24764 -1 24765 24766 24767 -1 24768 24769 24770 -1 24771 24772 24773 -1 24774 24775 24776 -1 24777 24778 24779 -1 24780 24781 24782 -1 24783 24784 24785 -1 24786 24787 24788 -1 24789 24790 24791 -1 24792 24793 24794 -1 24795 24796 24797 -1 24798 24799 24800 -1 24801 24802 24803 -1 24804 24805 24806 -1 24807 24808 24809 -1 24810 24811 24812 -1 24813 24814 24815 -1 24816 24817 24818 -1 24819 24820 24821 -1 24822 24823 24824 -1 24825 24826 24827 -1 24828 24829 24830 -1 24831 24832 24833 -1 24834 24835 24836 -1 24837 24838 24839 -1 24840 24841 24842 -1 24843 24844 24845 -1 24846 24847 24848 -1 24849 24850 24851 -1 24852 24853 24854 -1 24855 24856 24857 -1 24858 24859 24860 -1 24861 24862 24863 -1 24864 24865 24866 -1 24867 24868 24869 -1 24870 24871 24872 -1 24873 24874 24875 -1 24876 24877 24878 -1 24879 24880 24881 -1 24882 24883 24884 -1 24885 24886 24887 -1 24888 24889 24890 -1 24891 24892 24893 -1 24894 24895 24896 -1 24897 24898 24899 -1 24900 24901 24902 -1 24903 24904 24905 -1 24906 24907 24908 -1 24909 24910 24911 -1 24912 24913 24914 -1 24915 24916 24917 -1 24918 24919 24920 -1 24921 24922 24923 -1 24924 24925 24926 -1 24927 24928 24929 -1 24930 24931 24932 -1 24933 24934 24935 -1 24936 24937 24938 -1 24939 24940 24941 -1 24942 24943 24944 -1 24945 24946 24947 -1 24948 24949 24950 -1 24951 24952 24953 -1 24954 24955 24956 -1 24957 24958 24959 -1 24960 24961 24962 -1 24963 24964 24965 -1 24966 24967 24968 -1 24969 24970 24971 -1 24972 24973 24974 -1 24975 24976 24977 -1 24978 24979 24980 -1 24981 24982 24983 -1 24984 24985 24986 -1 24987 24988 24989 -1 24990 24991 24992 -1 24993 24994 24995 -1 24996 24997 24998 -1 24999 25000 25001 -1 25002 25003 25004 -1 25005 25006 25007 -1 25008 25009 25010 -1 25011 25012 25013 -1 25014 25015 25016 -1 25017 25018 25019 -1 25020 25021 25022 -1 25023 25024 25025 -1 25026 25027 25028 -1 25029 25030 25031 -1 25032 25033 25034 -1 25035 25036 25037 -1 25038 25039 25040 -1 25041 25042 25043 -1 25044 25045 25046 -1 25047 25048 25049 -1 25050 25051 25052 -1 25053 25054 25055 -1 25056 25057 25058 -1 25059 25060 25061 -1 25062 25063 25064 -1 25065 25066 25067 -1 25068 25069 25070 -1 25071 25072 25073 -1 25074 25075 25076 -1 25077 25078 25079 -1 25080 25081 25082 -1 25083 25084 25085 -1 25086 25087 25088 -1 25089 25090 25091 -1 25092 25093 25094 -1 25095 25096 25097 -1 25098 25099 25100 -1 25101 25102 25103 -1 25104 25105 25106 -1 25107 25108 25109 -1 25110 25111 25112 -1 25113 25114 25115 -1 25116 25117 25118 -1 25119 25120 25121 -1 25122 25123 25124 -1 25125 25126 25127 -1 25128 25129 25130 -1 25131 25132 25133 -1 25134 25135 25136 -1 25137 25138 25139 -1 25140 25141 25142 -1 25143 25144 25145 -1 25146 25147 25148 -1 25149 25150 25151 -1 25152 25153 25154 -1 25155 25156 25157 -1 25158 25159 25160 -1 25161 25162 25163 -1 25164 25165 25166 -1 25167 25168 25169 -1 25170 25171 25172 -1 25173 25174 25175 -1 25176 25177 25178 -1 25179 25180 25181 -1 25182 25183 25184 -1 25185 25186 25187 -1 25188 25189 25190 -1 25191 25192 25193 -1 25194 25195 25196 -1 25197 25198 25199 -1 25200 25201 25202 -1 25203 25204 25205 -1 25206 25207 25208 -1 25209 25210 25211 -1 25212 25213 25214 -1 25215 25216 25217 -1 25218 25219 25220 -1 25221 25222 25223 -1 25224 25225 25226 -1 25227 25228 25229 -1 25230 25231 25232 -1 25233 25234 25235 -1 25236 25237 25238 -1 25239 25240 25241 -1 25242 25243 25244 -1 25245 25246 25247 -1 25248 25249 25250 -1 25251 25252 25253 -1 25254 25255 25256 -1 25257 25258 25259 -1 25260 25261 25262 -1 25263 25264 25265 -1 25266 25267 25268 -1 25269 25270 25271 -1 25272 25273 25274 -1 25275 25276 25277 -1 25278 25279 25280 -1 25281 25282 25283 -1 25284 25285 25286 -1 25287 25288 25289 -1 25290 25291 25292 -1 25293 25294 25295 -1 25296 25297 25298 -1 25299 25300 25301 -1 25302 25303 25304 -1 25305 25306 25307 -1 25308 25309 25310 -1 25311 25312 25313 -1 25314 25315 25316 -1 25317 25318 25319 -1 25320 25321 25322 -1 25323 25324 25325 -1 25326 25327 25328 -1 25329 25330 25331 -1 25332 25333 25334 -1 25335 25336 25337 -1 25338 25339 25340 -1 25341 25342 25343 -1 25344 25345 25346 -1 25347 25348 25349 -1 25350 25351 25352 -1 25353 25354 25355 -1 25356 25357 25358 -1 25359 25360 25361 -1 25362 25363 25364 -1 25365 25366 25367 -1 25368 25369 25370 -1 25371 25372 25373 -1 25374 25375 25376 -1 25377 25378 25379 -1 25380 25381 25382 -1 25383 25384 25385 -1 25386 25387 25388 -1 25389 25390 25391 -1 25392 25393 25394 -1 25395 25396 25397 -1 25398 25399 25400 -1 25401 25402 25403 -1 25404 25405 25406 -1 25407 25408 25409 -1 25410 25411 25412 -1 25413 25414 25415 -1 25416 25417 25418 -1 25419 25420 25421 -1 25422 25423 25424 -1 25425 25426 25427 -1 25428 25429 25430 -1 25431 25432 25433 -1 25434 25435 25436 -1 25437 25438 25439 -1 25440 25441 25442 -1 25443 25444 25445 -1 25446 25447 25448 -1 25449 25450 25451 -1 25452 25453 25454 -1 25455 25456 25457 -1 25458 25459 25460 -1 25461 25462 25463 -1 25464 25465 25466 -1 25467 25468 25469 -1 25470 25471 25472 -1 25473 25474 25475 -1 25476 25477 25478 -1 25479 25480 25481 -1 25482 25483 25484 -1 25485 25486 25487 -1 25488 25489 25490 -1 25491 25492 25493 -1 25494 25495 25496 -1 25497 25498 25499 -1 25500 25501 25502 -1 25503 25504 25505 -1 25506 25507 25508 -1 25509 25510 25511 -1 25512 25513 25514 -1 25515 25516 25517 -1 25518 25519 25520 -1 25521 25522 25523 -1 25524 25525 25526 -1 25527 25528 25529 -1 25530 25531 25532 -1 25533 25534 25535 -1 25536 25537 25538 -1 25539 25540 25541 -1 25542 25543 25544 -1 25545 25546 25547 -1 25548 25549 25550 -1 25551 25552 25553 -1 25554 25555 25556 -1 25557 25558 25559 -1 25560 25561 25562 -1 25563 25564 25565 -1 25566 25567 25568 -1 25569 25570 25571 -1 25572 25573 25574 -1 25575 25576 25577 -1 25578 25579 25580 -1 25581 25582 25583 -1 25584 25585 25586 -1 25587 25588 25589 -1 25590 25591 25592 -1 25593 25594 25595 -1 25596 25597 25598 -1 25599 25600 25601 -1 25602 25603 25604 -1 25605 25606 25607 -1 25608 25609 25610 -1 25611 25612 25613 -1 25614 25615 25616 -1 25617 25618 25619 -1 25620 25621 25622 -1 25623 25624 25625 -1 25626 25627 25628 -1 25629 25630 25631 -1 25632 25633 25634 -1 25635 25636 25637 -1 25638 25639 25640 -1 25641 25642 25643 -1 25644 25645 25646 -1 25647 25648 25649 -1 25650 25651 25652 -1 25653 25654 25655 -1 25656 25657 25658 -1 25659 25660 25661 -1 25662 25663 25664 -1 25665 25666 25667 -1 25668 25669 25670 -1 25671 25672 25673 -1 25674 25675 25676 -1 25677 25678 25679 -1 25680 25681 25682 -1 25683 25684 25685 -1 25686 25687 25688 -1 25689 25690 25691 -1 25692 25693 25694 -1 25695 25696 25697 -1 25698 25699 25700 -1 25701 25702 25703 -1 25704 25705 25706 -1 25707 25708 25709 -1 25710 25711 25712 -1 25713 25714 25715 -1 25716 25717 25718 -1 25719 25720 25721 -1 25722 25723 25724 -1 25725 25726 25727 -1 25728 25729 25730 -1 25731 25732 25733 -1 25734 25735 25736 -1 25737 25738 25739 -1 25740 25741 25742 -1 25743 25744 25745 -1 25746 25747 25748 -1 25749 25750 25751 -1 25752 25753 25754 -1 25755 25756 25757 -1 25758 25759 25760 -1 25761 25762 25763 -1 25764 25765 25766 -1 25767 25768 25769 -1 25770 25771 25772 -1 25773 25774 25775 -1 25776 25777 25778 -1 25779 25780 25781 -1 25782 25783 25784 -1 25785 25786 25787 -1 25788 25789 25790 -1 25791 25792 25793 -1 25794 25795 25796 -1 25797 25798 25799 -1 25800 25801 25802 -1 25803 25804 25805 -1 25806 25807 25808 -1 25809 25810 25811 -1 25812 25813 25814 -1 25815 25816 25817 -1 25818 25819 25820 -1 25821 25822 25823 -1 25824 25825 25826 -1 25827 25828 25829 -1 25830 25831 25832 -1 25833 25834 25835 -1 25836 25837 25838 -1 25839 25840 25841 -1 25842 25843 25844 -1 25845 25846 25847 -1 25848 25849 25850 -1 25851 25852 25853 -1 25854 25855 25856 -1 25857 25858 25859 -1 25860 25861 25862 -1 25863 25864 25865 -1 25866 25867 25868 -1 25869 25870 25871 -1 25872 25873 25874 -1 25875 25876 25877 -1 25878 25879 25880 -1 25881 25882 25883 -1 25884 25885 25886 -1 25887 25888 25889 -1 25890 25891 25892 -1 25893 25894 25895 -1 25896 25897 25898 -1 25899 25900 25901 -1 25902 25903 25904 -1 25905 25906 25907 -1 25908 25909 25910 -1 25911 25912 25913 -1 25914 25915 25916 -1 25917 25918 25919 -1 25920 25921 25922 -1 25923 25924 25925 -1 25926 25927 25928 -1 25929 25930 25931 -1 25932 25933 25934 -1 25935 25936 25937 -1 25938 25939 25940 -1 25941 25942 25943 -1 25944 25945 25946 -1 25947 25948 25949 -1 25950 25951 25952 -1 25953 25954 25955 -1 25956 25957 25958 -1 25959 25960 25961 -1 25962 25963 25964 -1 25965 25966 25967 -1 25968 25969 25970 -1 25971 25972 25973 -1 25974 25975 25976 -1 25977 25978 25979 -1 25980 25981 25982 -1 25983 25984 25985 -1 25986 25987 25988 -1 25989 25990 25991 -1 25992 25993 25994 -1 25995 25996 25997 -1 25998 25999 26000 -1 26001 26002 26003 -1 26004 26005 26006 -1 26007 26008 26009 -1 26010 26011 26012 -1 26013 26014 26015 -1 26016 26017 26018 -1 26019 26020 26021 -1 26022 26023 26024 -1 26025 26026 26027 -1 26028 26029 26030 -1 26031 26032 26033 -1 26034 26035 26036 -1 26037 26038 26039 -1 26040 26041 26042 -1 26043 26044 26045 -1 26046 26047 26048 -1 26049 26050 26051 -1 26052 26053 26054 -1 26055 26056 26057 -1 26058 26059 26060 -1 26061 26062 26063 -1 26064 26065 26066 -1 26067 26068 26069 -1 26070 26071 26072 -1 26073 26074 26075 -1 26076 26077 26078 -1 26079 26080 26081 -1 26082 26083 26084 -1 26085 26086 26087 -1 26088 26089 26090 -1 26091 26092 26093 -1 26094 26095 26096 -1 26097 26098 26099 -1 26100 26101 26102 -1 26103 26104 26105 -1 26106 26107 26108 -1 26109 26110 26111 -1 26112 26113 26114 -1 26115 26116 26117 -1 26118 26119 26120 -1 26121 26122 26123 -1 26124 26125 26126 -1 26127 26128 26129 -1 26130 26131 26132 -1 26133 26134 26135 -1 26136 26137 26138 -1 26139 26140 26141 -1 26142 26143 26144 -1 26145 26146 26147 -1 26148 26149 26150 -1 26151 26152 26153 -1 26154 26155 26156 -1 26157 26158 26159 -1 26160 26161 26162 -1 26163 26164 26165 -1 26166 26167 26168 -1 26169 26170 26171 -1 26172 26173 26174 -1 26175 26176 26177 -1 26178 26179 26180 -1 26181 26182 26183 -1 26184 26185 26186 -1 26187 26188 26189 -1 26190 26191 26192 -1 26193 26194 26195 -1 26196 26197 26198 -1 26199 26200 26201 -1 26202 26203 26204 -1 26205 26206 26207 -1 26208 26209 26210 -1 26211 26212 26213 -1 26214 26215 26216 -1 26217 26218 26219 -1 26220 26221 26222 -1 26223 26224 26225 -1 26226 26227 26228 -1 26229 26230 26231 -1 26232 26233 26234 -1 26235 26236 26237 -1 26238 26239 26240 -1 26241 26242 26243 -1 26244 26245 26246 -1 26247 26248 26249 -1 26250 26251 26252 -1 26253 26254 26255 -1 26256 26257 26258 -1 26259 26260 26261 -1 26262 26263 26264 -1 26265 26266 26267 -1 26268 26269 26270 -1 26271 26272 26273 -1 26274 26275 26276 -1 26277 26278 26279 -1 26280 26281 26282 -1 26283 26284 26285 -1 26286 26287 26288 -1 26289 26290 26291 -1 26292 26293 26294 -1 26295 26296 26297 -1 26298 26299 26300 -1 26301 26302 26303 -1 26304 26305 26306 -1 26307 26308 26309 -1 26310 26311 26312 -1 26313 26314 26315 -1 26316 26317 26318 -1 26319 26320 26321 -1 26322 26323 26324 -1 26325 26326 26327 -1 26328 26329 26330 -1 26331 26332 26333 -1 26334 26335 26336 -1 26337 26338 26339 -1 26340 26341 26342 -1 26343 26344 26345 -1 26346 26347 26348 -1 26349 26350 26351 -1 26352 26353 26354 -1 26355 26356 26357 -1 26358 26359 26360 -1 26361 26362 26363 -1 26364 26365 26366 -1 26367 26368 26369 -1 26370 26371 26372 -1 26373 26374 26375 -1 26376 26377 26378 -1 26379 26380 26381 -1 26382 26383 26384 -1 26385 26386 26387 -1 26388 26389 26390 -1 26391 26392 26393 -1 26394 26395 26396 -1 26397 26398 26399 -1 26400 26401 26402 -1 26403 26404 26405 -1 26406 26407 26408 -1 26409 26410 26411 -1 26412 26413 26414 -1 26415 26416 26417 -1 26418 26419 26420 -1 26421 26422 26423 -1 26424 26425 26426 -1 26427 26428 26429 -1 26430 26431 26432 -1 26433 26434 26435 -1 26436 26437 26438 -1 26439 26440 26441 -1 26442 26443 26444 -1 26445 26446 26447 -1 26448 26449 26450 -1 26451 26452 26453 -1 26454 26455 26456 -1 26457 26458 26459 -1 26460 26461 26462 -1 26463 26464 26465 -1 26466 26467 26468 -1 26469 26470 26471 -1 26472 26473 26474 -1 26475 26476 26477 -1 26478 26479 26480 -1 26481 26482 26483 -1 26484 26485 26486 -1 26487 26488 26489 -1 26490 26491 26492 -1 26493 26494 26495 -1 26496 26497 26498 -1 26499 26500 26501 -1 26502 26503 26504 -1 26505 26506 26507 -1 26508 26509 26510 -1 26511 26512 26513 -1 26514 26515 26516 -1 26517 26518 26519 -1 26520 26521 26522 -1 26523 26524 26525 -1 26526 26527 26528 -1 26529 26530 26531 -1 26532 26533 26534 -1 26535 26536 26537 -1 26538 26539 26540 -1 26541 26542 26543 -1 26544 26545 26546 -1 26547 26548 26549 -1 26550 26551 26552 -1 26553 26554 26555 -1 26556 26557 26558 -1 26559 26560 26561 -1 26562 26563 26564 -1 26565 26566 26567 -1 26568 26569 26570 -1 26571 26572 26573 -1 26574 26575 26576 -1 26577 26578 26579 -1 26580 26581 26582 -1 26583 26584 26585 -1 26586 26587 26588 -1 26589 26590 26591 -1 26592 26593 26594 -1 26595 26596 26597 -1 26598 26599 26600 -1 26601 26602 26603 -1 26604 26605 26606 -1 26607 26608 26609 -1 26610 26611 26612 -1 26613 26614 26615 -1 26616 26617 26618 -1 26619 26620 26621 -1 26622 26623 26624 -1 26625 26626 26627 -1 26628 26629 26630 -1 26631 26632 26633 -1 26634 26635 26636 -1 26637 26638 26639 -1 26640 26641 26642 -1 26643 26644 26645 -1 26646 26647 26648 -1 26649 26650 26651 -1 26652 26653 26654 -1 26655 26656 26657 -1 26658 26659 26660 -1 26661 26662 26663 -1 26664 26665 26666 -1 26667 26668 26669 -1 26670 26671 26672 -1 26673 26674 26675 -1 26676 26677 26678 -1 26679 26680 26681 -1 26682 26683 26684 -1 26685 26686 26687 -1 26688 26689 26690 -1 26691 26692 26693 -1 26694 26695 26696 -1 26697 26698 26699 -1 26700 26701 26702 -1 26703 26704 26705 -1 26706 26707 26708 -1 26709 26710 26711 -1 26712 26713 26714 -1 26715 26716 26717 -1 26718 26719 26720 -1 26721 26722 26723 -1 26724 26725 26726 -1 26727 26728 26729 -1 26730 26731 26732 -1 26733 26734 26735 -1 26736 26737 26738 -1 26739 26740 26741 -1 26742 26743 26744 -1 26745 26746 26747 -1 26748 26749 26750 -1 26751 26752 26753 -1 26754 26755 26756 -1 26757 26758 26759 -1 26760 26761 26762 -1 26763 26764 26765 -1 26766 26767 26768 -1 26769 26770 26771 -1 26772 26773 26774 -1 26775 26776 26777 -1 26778 26779 26780 -1 26781 26782 26783 -1 26784 26785 26786 -1 26787 26788 26789 -1 26790 26791 26792 -1 26793 26794 26795 -1 26796 26797 26798 -1 26799 26800 26801 -1 26802 26803 26804 -1 26805 26806 26807 -1 26808 26809 26810 -1 26811 26812 26813 -1 26814 26815 26816 -1 26817 26818 26819 -1 26820 26821 26822 -1 26823 26824 26825 -1 26826 26827 26828 -1 26829 26830 26831 -1 26832 26833 26834 -1 26835 26836 26837 -1 26838 26839 26840 -1 26841 26842 26843 -1 26844 26845 26846 -1 26847 26848 26849 -1 26850 26851 26852 -1 26853 26854 26855 -1 26856 26857 26858 -1 26859 26860 26861 -1 26862 26863 26864 -1 26865 26866 26867 -1 26868 26869 26870 -1 26871 26872 26873 -1 26874 26875 26876 -1 26877 26878 26879 -1 26880 26881 26882 -1 26883 26884 26885 -1 26886 26887 26888 -1 26889 26890 26891 -1 26892 26893 26894 -1 26895 26896 26897 -1 26898 26899 26900 -1 26901 26902 26903 -1 26904 26905 26906 -1 26907 26908 26909 -1 26910 26911 26912 -1 26913 26914 26915 -1 26916 26917 26918 -1 26919 26920 26921 -1 26922 26923 26924 -1 26925 26926 26927 -1 26928 26929 26930 -1 26931 26932 26933 -1 26934 26935 26936 -1 26937 26938 26939 -1 26940 26941 26942 -1 26943 26944 26945 -1 26946 26947 26948 -1 26949 26950 26951 -1 26952 26953 26954 -1 26955 26956 26957 -1 26958 26959 26960 -1 26961 26962 26963 -1 26964 26965 26966 -1 26967 26968 26969 -1 26970 26971 26972 -1 26973 26974 26975 -1 26976 26977 26978 -1 26979 26980 26981 -1 26982 26983 26984 -1 26985 26986 26987 -1 26988 26989 26990 -1 26991 26992 26993 -1 26994 26995 26996 -1 26997 26998 26999 -1 27000 27001 27002 -1 27003 27004 27005 -1 27006 27007 27008 -1 27009 27010 27011 -1 27012 27013 27014 -1 27015 27016 27017 -1 27018 27019 27020 -1 27021 27022 27023 -1 27024 27025 27026 -1 27027 27028 27029 -1 27030 27031 27032 -1 27033 27034 27035 -1 27036 27037 27038 -1 27039 27040 27041 -1 27042 27043 27044 -1 27045 27046 27047 -1 27048 27049 27050 -1 27051 27052 27053 -1 27054 27055 27056 -1 27057 27058 27059 -1 27060 27061 27062 -1 27063 27064 27065 -1 27066 27067 27068 -1 27069 27070 27071 -1 27072 27073 27074 -1 27075 27076 27077 -1 27078 27079 27080 -1 27081 27082 27083 -1 27084 27085 27086 -1 27087 27088 27089 -1 27090 27091 27092 -1 27093 27094 27095 -1 27096 27097 27098 -1 27099 27100 27101 -1 27102 27103 27104 -1 27105 27106 27107 -1 27108 27109 27110 -1 27111 27112 27113 -1 27114 27115 27116 -1 27117 27118 27119 -1 27120 27121 27122 -1 27123 27124 27125 -1 27126 27127 27128 -1 27129 27130 27131 -1 27132 27133 27134 -1 27135 27136 27137 -1 27138 27139 27140 -1 27141 27142 27143 -1 27144 27145 27146 -1 27147 27148 27149 -1 27150 27151 27152 -1 27153 27154 27155 -1 27156 27157 27158 -1 27159 27160 27161 -1 27162 27163 27164 -1 27165 27166 27167 -1 27168 27169 27170 -1 27171 27172 27173 -1 27174 27175 27176 -1 27177 27178 27179 -1 27180 27181 27182 -1 27183 27184 27185 -1 27186 27187 27188 -1 27189 27190 27191 -1 27192 27193 27194 -1 27195 27196 27197 -1 27198 27199 27200 -1 27201 27202 27203 -1 27204 27205 27206 -1 27207 27208 27209 -1 27210 27211 27212 -1 27213 27214 27215 -1 27216 27217 27218 -1 27219 27220 27221 -1 27222 27223 27224 -1 27225 27226 27227 -1 27228 27229 27230 -1 27231 27232 27233 -1 27234 27235 27236 -1 27237 27238 27239 -1 27240 27241 27242 -1 27243 27244 27245 -1 27246 27247 27248 -1 27249 27250 27251 -1 27252 27253 27254 -1 27255 27256 27257 -1 27258 27259 27260 -1 27261 27262 27263 -1 27264 27265 27266 -1 27267 27268 27269 -1 27270 27271 27272 -1 27273 27274 27275 -1 27276 27277 27278 -1 27279 27280 27281 -1 27282 27283 27284 -1 27285 27286 27287 -1 27288 27289 27290 -1 27291 27292 27293 -1 27294 27295 27296 -1 27297 27298 27299 -1 27300 27301 27302 -1 27303 27304 27305 -1 27306 27307 27308 -1 27309 27310 27311 -1 27312 27313 27314 -1 27315 27316 27317 -1 27318 27319 27320 -1 27321 27322 27323 -1 27324 27325 27326 -1 27327 27328 27329 -1 27330 27331 27332 -1 27333 27334 27335 -1 27336 27337 27338 -1 27339 27340 27341 -1 27342 27343 27344 -1 27345 27346 27347 -1 27348 27349 27350 -1 27351 27352 27353 -1 27354 27355 27356 -1 27357 27358 27359 -1 27360 27361 27362 -1 27363 27364 27365 -1 27366 27367 27368 -1 27369 27370 27371 -1 27372 27373 27374 -1 27375 27376 27377 -1 27378 27379 27380 -1 27381 27382 27383 -1 27384 27385 27386 -1 27387 27388 27389 -1 27390 27391 27392 -1 27393 27394 27395 -1 27396 27397 27398 -1 27399 27400 27401 -1 27402 27403 27404 -1 27405 27406 27407 -1 27408 27409 27410 -1 27411 27412 27413 -1 27414 27415 27416 -1 27417 27418 27419 -1 27420 27421 27422 -1 27423 27424 27425 -1 27426 27427 27428 -1 27429 27430 27431 -1 27432 27433 27434 -1 27435 27436 27437 -1 27438 27439 27440 -1 27441 27442 27443 -1 27444 27445 27446 -1 27447 27448 27449 -1 27450 27451 27452 -1 27453 27454 27455 -1 27456 27457 27458 -1 27459 27460 27461 -1 27462 27463 27464 -1 27465 27466 27467 -1 27468 27469 27470 -1 27471 27472 27473 -1 27474 27475 27476 -1 27477 27478 27479 -1 27480 27481 27482 -1 27483 27484 27485 -1 27486 27487 27488 -1 27489 27490 27491 -1 27492 27493 27494 -1 27495 27496 27497 -1 27498 27499 27500 -1 27501 27502 27503 -1 27504 27505 27506 -1 27507 27508 27509 -1 27510 27511 27512 -1 27513 27514 27515 -1 27516 27517 27518 -1 27519 27520 27521 -1 27522 27523 27524 -1 27525 27526 27527 -1 27528 27529 27530 -1 27531 27532 27533 -1 27534 27535 27536 -1 27537 27538 27539 -1 27540 27541 27542 -1 27543 27544 27545 -1 27546 27547 27548 -1 27549 27550 27551 -1 27552 27553 27554 -1 27555 27556 27557 -1 27558 27559 27560 -1 27561 27562 27563 -1 27564 27565 27566 -1 27567 27568 27569 -1 27570 27571 27572 -1 27573 27574 27575 -1 27576 27577 27578 -1 27579 27580 27581 -1 27582 27583 27584 -1 27585 27586 27587 -1 27588 27589 27590 -1 27591 27592 27593 -1 27594 27595 27596 -1 27597 27598 27599 -1 27600 27601 27602 -1 27603 27604 27605 -1 27606 27607 27608 -1 27609 27610 27611 -1 27612 27613 27614 -1 27615 27616 27617 -1 27618 27619 27620 -1 27621 27622 27623 -1 27624 27625 27626 -1 27627 27628 27629 -1 27630 27631 27632 -1 27633 27634 27635 -1 27636 27637 27638 -1 27639 27640 27641 -1 27642 27643 27644 -1 27645 27646 27647 -1 27648 27649 27650 -1 27651 27652 27653 -1 27654 27655 27656 -1 27657 27658 27659 -1 27660 27661 27662 -1 27663 27664 27665 -1 27666 27667 27668 -1 27669 27670 27671 -1 27672 27673 27674 -1 27675 27676 27677 -1 27678 27679 27680 -1 27681 27682 27683 -1 27684 27685 27686 -1 27687 27688 27689 -1 27690 27691 27692 -1 27693 27694 27695 -1 27696 27697 27698 -1 27699 27700 27701 -1 27702 27703 27704 -1 27705 27706 27707 -1 27708 27709 27710 -1 27711 27712 27713 -1 27714 27715 27716 -1 27717 27718 27719 -1 27720 27721 27722 -1 27723 27724 27725 -1 27726 27727 27728 -1 27729 27730 27731 -1 27732 27733 27734 -1 27735 27736 27737 -1 27738 27739 27740 -1 27741 27742 27743 -1 27744 27745 27746 -1 27747 27748 27749 -1 27750 27751 27752 -1 27753 27754 27755 -1 27756 27757 27758 -1 27759 27760 27761 -1 27762 27763 27764 -1 27765 27766 27767 -1 27768 27769 27770 -1 27771 27772 27773 -1 27774 27775 27776 -1 27777 27778 27779 -1 27780 27781 27782 -1 27783 27784 27785 -1 27786 27787 27788 -1 27789 27790 27791 -1 27792 27793 27794 -1 27795 27796 27797 -1 27798 27799 27800 -1 27801 27802 27803 -1 27804 27805 27806 -1 27807 27808 27809 -1 27810 27811 27812 -1 27813 27814 27815 -1 27816 27817 27818 -1 27819 27820 27821 -1 27822 27823 27824 -1 27825 27826 27827 -1 27828 27829 27830 -1 27831 27832 27833 -1 27834 27835 27836 -1 27837 27838 27839 -1 27840 27841 27842 -1 27843 27844 27845 -1 27846 27847 27848 -1 27849 27850 27851 -1 27852 27853 27854 -1 27855 27856 27857 -1 27858 27859 27860 -1 27861 27862 27863 -1 27864 27865 27866 -1 27867 27868 27869 -1 27870 27871 27872 -1 27873 27874 27875 -1 27876 27877 27878 -1 27879 27880 27881 -1 27882 27883 27884 -1 27885 27886 27887 -1 27888 27889 27890 -1 27891 27892 27893 -1 27894 27895 27896 -1 27897 27898 27899 -1 27900 27901 27902 -1 27903 27904 27905 -1 27906 27907 27908 -1 27909 27910 27911 -1 27912 27913 27914 -1 27915 27916 27917 -1 27918 27919 27920 -1 27921 27922 27923 -1 27924 27925 27926 -1 27927 27928 27929 -1 27930 27931 27932 -1 27933 27934 27935 -1 27936 27937 27938 -1 27939 27940 27941 -1 27942 27943 27944 -1 27945 27946 27947 -1 27948 27949 27950 -1 27951 27952 27953 -1 27954 27955 27956 -1 27957 27958 27959 -1 27960 27961 27962 -1 27963 27964 27965 -1 27966 27967 27968 -1 27969 27970 27971 -1 27972 27973 27974 -1 27975 27976 27977 -1 27978 27979 27980 -1 27981 27982 27983 -1 27984 27985 27986 -1 27987 27988 27989 -1 27990 27991 27992 -1 27993 27994 27995 -1 27996 27997 27998 -1 27999 28000 28001 -1 28002 28003 28004 -1 28005 28006 28007 -1 28008 28009 28010 -1 28011 28012 28013 -1 28014 28015 28016 -1 28017 28018 28019 -1 28020 28021 28022 -1 28023 28024 28025 -1 28026 28027 28028 -1 28029 28030 28031 -1 28032 28033 28034 -1 28035 28036 28037 -1 28038 28039 28040 -1 28041 28042 28043 -1 28044 28045 28046 -1 28047 28048 28049 -1 28050 28051 28052 -1 28053 28054 28055 -1 28056 28057 28058 -1 28059 28060 28061 -1 28062 28063 28064 -1 28065 28066 28067 -1 28068 28069 28070 -1 28071 28072 28073 -1 28074 28075 28076 -1 28077 28078 28079 -1 28080 28081 28082 -1 28083 28084 28085 -1 28086 28087 28088 -1 28089 28090 28091 -1 28092 28093 28094 -1 28095 28096 28097 -1 28098 28099 28100 -1 28101 28102 28103 -1 28104 28105 28106 -1 28107 28108 28109 -1 28110 28111 28112 -1 28113 28114 28115 -1 28116 28117 28118 -1 28119 28120 28121 -1 28122 28123 28124 -1 28125 28126 28127 -1 28128 28129 28130 -1 28131 28132 28133 -1 28134 28135 28136 -1 28137 28138 28139 -1 28140 28141 28142 -1 28143 28144 28145 -1 28146 28147 28148 -1 28149 28150 28151 -1 28152 28153 28154 -1 28155 28156 28157 -1 28158 28159 28160 -1 28161 28162 28163 -1 28164 28165 28166 -1 28167 28168 28169 -1 28170 28171 28172 -1 28173 28174 28175 -1 28176 28177 28178 -1 28179 28180 28181 -1 28182 28183 28184 -1 28185 28186 28187 -1 28188 28189 28190 -1 28191 28192 28193 -1 28194 28195 28196 -1 28197 28198 28199 -1 28200 28201 28202 -1 28203 28204 28205 -1 28206 28207 28208 -1 28209 28210 28211 -1 28212 28213 28214 -1 28215 28216 28217 -1 28218 28219 28220 -1 28221 28222 28223 -1 28224 28225 28226 -1 28227 28228 28229 -1 28230 28231 28232 -1 28233 28234 28235 -1 28236 28237 28238 -1 28239 28240 28241 -1 28242 28243 28244 -1 28245 28246 28247 -1 28248 28249 28250 -1 28251 28252 28253 -1 28254 28255 28256 -1 28257 28258 28259 -1 28260 28261 28262 -1 28263 28264 28265 -1 28266 28267 28268 -1 28269 28270 28271 -1 28272 28273 28274 -1 28275 28276 28277 -1 28278 28279 28280 -1 28281 28282 28283 -1 28284 28285 28286 -1 28287 28288 28289 -1 28290 28291 28292 -1 28293 28294 28295 -1 28296 28297 28298 -1 28299 28300 28301 -1 28302 28303 28304 -1 28305 28306 28307 -1 28308 28309 28310 -1 28311 28312 28313 -1 28314 28315 28316 -1 28317 28318 28319 -1 28320 28321 28322 -1 28323 28324 28325 -1 28326 28327 28328 -1 28329 28330 28331 -1 28332 28333 28334 -1 28335 28336 28337 -1 28338 28339 28340 -1 28341 28342 28343 -1 28344 28345 28346 -1 28347 28348 28349 -1 28350 28351 28352 -1 28353 28354 28355 -1 28356 28357 28358 -1 28359 28360 28361 -1 28362 28363 28364 -1 28365 28366 28367 -1 28368 28369 28370 -1 28371 28372 28373 -1 28374 28375 28376 -1 28377 28378 28379 -1 28380 28381 28382 -1 28383 28384 28385 -1 28386 28387 28388 -1 28389 28390 28391 -1 28392 28393 28394 -1 28395 28396 28397 -1 28398 28399 28400 -1 28401 28402 28403 -1 28404 28405 28406 -1 28407 28408 28409 -1 28410 28411 28412 -1 28413 28414 28415 -1 28416 28417 28418 -1 28419 28420 28421 -1 28422 28423 28424 -1 28425 28426 28427 -1 28428 28429 28430 -1 28431 28432 28433 -1 28434 28435 28436 -1 28437 28438 28439 -1 28440 28441 28442 -1 28443 28444 28445 -1 28446 28447 28448 -1 28449 28450 28451 -1 28452 28453 28454 -1 28455 28456 28457 -1 28458 28459 28460 -1 28461 28462 28463 -1 28464 28465 28466 -1 28467 28468 28469 -1 28470 28471 28472 -1 28473 28474 28475 -1 28476 28477 28478 -1 28479 28480 28481 -1 28482 28483 28484 -1 28485 28486 28487 -1 28488 28489 28490 -1 28491 28492 28493 -1 28494 28495 28496 -1 28497 28498 28499 -1 28500 28501 28502 -1 28503 28504 28505 -1 28506 28507 28508 -1 28509 28510 28511 -1 28512 28513 28514 -1 28515 28516 28517 -1 28518 28519 28520 -1 28521 28522 28523 -1 28524 28525 28526 -1 28527 28528 28529 -1 28530 28531 28532 -1 28533 28534 28535 -1 28536 28537 28538 -1 28539 28540 28541 -1 28542 28543 28544 -1 28545 28546 28547 -1 28548 28549 28550 -1 28551 28552 28553 -1 28554 28555 28556 -1 28557 28558 28559 -1 28560 28561 28562 -1 28563 28564 28565 -1 28566 28567 28568 -1 28569 28570 28571 -1 28572 28573 28574 -1 28575 28576 28577 -1 28578 28579 28580 -1 28581 28582 28583 -1 28584 28585 28586 -1 28587 28588 28589 -1 28590 28591 28592 -1 28593 28594 28595 -1 28596 28597 28598 -1 28599 28600 28601 -1 28602 28603 28604 -1 28605 28606 28607 -1 28608 28609 28610 -1 28611 28612 28613 -1 28614 28615 28616 -1 28617 28618 28619 -1 28620 28621 28622 -1 28623 28624 28625 -1 28626 28627 28628 -1 28629 28630 28631 -1 28632 28633 28634 -1 28635 28636 28637 -1 28638 28639 28640 -1 28641 28642 28643 -1 28644 28645 28646 -1 28647 28648 28649 -1 28650 28651 28652 -1 28653 28654 28655 -1 28656 28657 28658 -1 28659 28660 28661 -1 28662 28663 28664 -1 28665 28666 28667 -1 28668 28669 28670 -1 28671 28672 28673 -1 28674 28675 28676 -1 28677 28678 28679 -1 28680 28681 28682 -1 28683 28684 28685 -1 28686 28687 28688 -1 28689 28690 28691 -1 28692 28693 28694 -1 28695 28696 28697 -1 28698 28699 28700 -1 28701 28702 28703 -1 28704 28705 28706 -1 28707 28708 28709 -1 28710 28711 28712 -1 28713 28714 28715 -1 28716 28717 28718 -1 28719 28720 28721 -1 28722 28723 28724 -1 28725 28726 28727 -1 28728 28729 28730 -1 28731 28732 28733 -1 28734 28735 28736 -1 28737 28738 28739 -1 28740 28741 28742 -1 28743 28744 28745 -1 28746 28747 28748 -1 28749 28750 28751 -1 28752 28753 28754 -1 28755 28756 28757 -1 28758 28759 28760 -1 28761 28762 28763 -1 28764 28765 28766 -1 28767 28768 28769 -1 28770 28771 28772 -1 28773 28774 28775 -1 28776 28777 28778 -1 28779 28780 28781 -1 28782 28783 28784 -1 28785 28786 28787 -1 28788 28789 28790 -1 28791 28792 28793 -1 28794 28795 28796 -1 28797 28798 28799 -1 28800 28801 28802 -1 28803 28804 28805 -1 28806 28807 28808 -1 28809 28810 28811 -1 28812 28813 28814 -1 28815 28816 28817 -1 28818 28819 28820 -1 28821 28822 28823 -1 28824 28825 28826 -1 28827 28828 28829 -1 28830 28831 28832 -1 28833 28834 28835 -1 28836 28837 28838 -1 28839 28840 28841 -1 28842 28843 28844 -1 28845 28846 28847 -1 28848 28849 28850 -1 28851 28852 28853 -1 28854 28855 28856 -1 28857 28858 28859 -1 28860 28861 28862 -1 28863 28864 28865 -1 28866 28867 28868 -1 28869 28870 28871 -1 28872 28873 28874 -1 28875 28876 28877 -1 28878 28879 28880 -1 28881 28882 28883 -1 28884 28885 28886 -1 28887 28888 28889 -1 28890 28891 28892 -1 28893 28894 28895 -1 28896 28897 28898 -1 28899 28900 28901 -1 28902 28903 28904 -1 28905 28906 28907 -1 28908 28909 28910 -1 28911 28912 28913 -1 28914 28915 28916 -1 28917 28918 28919 -1 28920 28921 28922 -1 28923 28924 28925 -1 28926 28927 28928 -1 28929 28930 28931 -1 28932 28933 28934 -1 28935 28936 28937 -1 28938 28939 28940 -1 28941 28942 28943 -1 28944 28945 28946 -1 28947 28948 28949 -1 28950 28951 28952 -1 28953 28954 28955 -1 28956 28957 28958 -1 28959 28960 28961 -1 28962 28963 28964 -1 28965 28966 28967 -1 28968 28969 28970 -1 28971 28972 28973 -1 28974 28975 28976 -1 28977 28978 28979 -1 28980 28981 28982 -1 28983 28984 28985 -1 28986 28987 28988 -1 28989 28990 28991 -1 28992 28993 28994 -1 28995 28996 28997 -1 28998 28999 29000 -1 29001 29002 29003 -1 29004 29005 29006 -1 29007 29008 29009 -1 29010 29011 29012 -1 29013 29014 29015 -1 29016 29017 29018 -1 29019 29020 29021 -1 29022 29023 29024 -1 29025 29026 29027 -1 29028 29029 29030 -1 29031 29032 29033 -1 29034 29035 29036 -1 29037 29038 29039 -1 29040 29041 29042 -1 29043 29044 29045 -1 29046 29047 29048 -1 29049 29050 29051 -1 29052 29053 29054 -1 29055 29056 29057 -1 29058 29059 29060 -1 29061 29062 29063 -1 29064 29065 29066 -1 29067 29068 29069 -1 29070 29071 29072 -1 29073 29074 29075 -1 29076 29077 29078 -1 29079 29080 29081 -1 29082 29083 29084 -1 29085 29086 29087 -1 29088 29089 29090 -1 29091 29092 29093 -1 29094 29095 29096 -1 29097 29098 29099 -1 29100 29101 29102 -1 29103 29104 29105 -1 29106 29107 29108 -1 29109 29110 29111 -1 29112 29113 29114 -1 29115 29116 29117 -1 29118 29119 29120 -1 29121 29122 29123 -1 29124 29125 29126 -1 29127 29128 29129 -1 29130 29131 29132 -1 29133 29134 29135 -1 29136 29137 29138 -1 29139 29140 29141 -1 29142 29143 29144 -1 29145 29146 29147 -1 29148 29149 29150 -1 29151 29152 29153 -1 29154 29155 29156 -1 29157 29158 29159 -1 29160 29161 29162 -1 29163 29164 29165 -1 29166 29167 29168 -1 29169 29170 29171 -1 29172 29173 29174 -1 29175 29176 29177 -1 29178 29179 29180 -1 29181 29182 29183 -1 29184 29185 29186 -1 29187 29188 29189 -1 29190 29191 29192 -1 29193 29194 29195 -1 29196 29197 29198 -1 29199 29200 29201 -1 29202 29203 29204 -1 29205 29206 29207 -1 29208 29209 29210 -1 29211 29212 29213 -1 29214 29215 29216 -1 29217 29218 29219 -1 29220 29221 29222 -1 29223 29224 29225 -1 29226 29227 29228 -1 29229 29230 29231 -1 29232 29233 29234 -1 29235 29236 29237 -1 29238 29239 29240 -1 29241 29242 29243 -1 29244 29245 29246 -1 29247 29248 29249 -1 29250 29251 29252 -1 29253 29254 29255 -1 29256 29257 29258 -1 29259 29260 29261 -1 29262 29263 29264 -1 29265 29266 29267 -1 29268 29269 29270 -1 29271 29272 29273 -1 29274 29275 29276 -1 29277 29278 29279 -1 29280 29281 29282 -1 29283 29284 29285 -1 29286 29287 29288 -1 29289 29290 29291 -1 29292 29293 29294 -1 29295 29296 29297 -1 29298 29299 29300 -1 29301 29302 29303 -1 29304 29305 29306 -1 29307 29308 29309 -1 29310 29311 29312 -1 29313 29314 29315 -1 29316 29317 29318 -1 29319 29320 29321 -1 29322 29323 29324 -1 29325 29326 29327 -1 29328 29329 29330 -1 29331 29332 29333 -1 29334 29335 29336 -1 29337 29338 29339 -1 29340 29341 29342 -1 29343 29344 29345 -1 29346 29347 29348 -1 29349 29350 29351 -1 29352 29353 29354 -1 29355 29356 29357 -1 29358 29359 29360 -1 29361 29362 29363 -1 29364 29365 29366 -1 29367 29368 29369 -1 29370 29371 29372 -1 29373 29374 29375 -1 29376 29377 29378 -1 29379 29380 29381 -1 29382 29383 29384 -1 29385 29386 29387 -1 29388 29389 29390 -1 29391 29392 29393 -1 29394 29395 29396 -1 29397 29398 29399 -1 29400 29401 29402 -1 29403 29404 29405 -1 29406 29407 29408 -1 29409 29410 29411 -1 29412 29413 29414 -1 29415 29416 29417 -1 29418 29419 29420 -1 29421 29422 29423 -1 29424 29425 29426 -1 29427 29428 29429 -1 29430 29431 29432 -1 29433 29434 29435 -1 29436 29437 29438 -1 29439 29440 29441 -1 29442 29443 29444 -1 29445 29446 29447 -1 29448 29449 29450 -1 29451 29452 29453 -1 29454 29455 29456 -1 29457 29458 29459 -1 29460 29461 29462 -1 29463 29464 29465 -1 29466 29467 29468 -1 29469 29470 29471 -1 29472 29473 29474 -1 29475 29476 29477 -1 29478 29479 29480 -1 29481 29482 29483 -1 29484 29485 29486 -1 29487 29488 29489 -1 29490 29491 29492 -1 29493 29494 29495 -1 29496 29497 29498 -1 29499 29500 29501 -1 29502 29503 29504 -1 29505 29506 29507 -1 29508 29509 29510 -1 29511 29512 29513 -1 29514 29515 29516 -1 29517 29518 29519 -1 29520 29521 29522 -1 29523 29524 29525 -1 29526 29527 29528 -1 29529 29530 29531 -1 29532 29533 29534 -1 29535 29536 29537 -1 29538 29539 29540 -1 29541 29542 29543 -1 29544 29545 29546 -1 29547 29548 29549 -1 29550 29551 29552 -1 29553 29554 29555 -1 29556 29557 29558 -1 29559 29560 29561 -1 29562 29563 29564 -1 29565 29566 29567 -1 29568 29569 29570 -1 29571 29572 29573 -1 29574 29575 29576 -1 29577 29578 29579 -1 29580 29581 29582 -1 29583 29584 29585 -1 29586 29587 29588 -1 29589 29590 29591 -1 29592 29593 29594 -1 29595 29596 29597 -1 29598 29599 29600 -1 29601 29602 29603 -1 29604 29605 29606 -1 29607 29608 29609 -1 29610 29611 29612 -1 29613 29614 29615 -1 29616 29617 29618 -1 29619 29620 29621 -1 29622 29623 29624 -1 29625 29626 29627 -1 29628 29629 29630 -1 29631 29632 29633 -1 29634 29635 29636 -1 29637 29638 29639 -1 29640 29641 29642 -1 29643 29644 29645 -1 29646 29647 29648 -1 29649 29650 29651 -1 29652 29653 29654 -1 29655 29656 29657 -1 29658 29659 29660 -1 29661 29662 29663 -1 29664 29665 29666 -1 29667 29668 29669 -1 29670 29671 29672 -1 29673 29674 29675 -1 29676 29677 29678 -1 29679 29680 29681 -1 29682 29683 29684 -1 29685 29686 29687 -1 29688 29689 29690 -1 29691 29692 29693 -1 29694 29695 29696 -1 29697 29698 29699 -1 29700 29701 29702 -1 29703 29704 29705 -1 29706 29707 29708 -1 29709 29710 29711 -1 29712 29713 29714 -1 29715 29716 29717 -1 29718 29719 29720 -1 29721 29722 29723 -1 29724 29725 29726 -1 29727 29728 29729 -1 29730 29731 29732 -1 29733 29734 29735 -1 29736 29737 29738 -1 29739 29740 29741 -1 29742 29743 29744 -1 29745 29746 29747 -1 29748 29749 29750 -1 29751 29752 29753 -1 29754 29755 29756 -1 29757 29758 29759 -1 29760 29761 29762 -1 29763 29764 29765 -1 29766 29767 29768 -1 29769 29770 29771 -1 29772 29773 29774 -1 29775 29776 29777 -1 29778 29779 29780 -1 29781 29782 29783 -1 29784 29785 29786 -1 29787 29788 29789 -1 29790 29791 29792 -1 29793 29794 29795 -1 29796 29797 29798 -1 29799 29800 29801 -1 29802 29803 29804 -1 29805 29806 29807 -1 29808 29809 29810 -1 29811 29812 29813 -1 29814 29815 29816 -1 29817 29818 29819 -1 29820 29821 29822 -1 29823 29824 29825 -1 29826 29827 29828 -1 29829 29830 29831 -1 29832 29833 29834 -1 29835 29836 29837 -1 29838 29839 29840 -1 29841 29842 29843 -1 29844 29845 29846 -1 29847 29848 29849 -1 29850 29851 29852 -1 29853 29854 29855 -1 29856 29857 29858 -1 29859 29860 29861 -1 29862 29863 29864 -1 29865 29866 29867 -1 29868 29869 29870 -1 29871 29872 29873 -1 29874 29875 29876 -1 29877 29878 29879 -1 29880 29881 29882 -1 29883 29884 29885 -1 29886 29887 29888 -1 29889 29890 29891 -1 29892 29893 29894 -1 29895 29896 29897 -1 29898 29899 29900 -1 29901 29902 29903 -1 29904 29905 29906 -1 29907 29908 29909 -1 29910 29911 29912 -1 29913 29914 29915 -1 29916 29917 29918 -1 29919 29920 29921 -1 29922 29923 29924 -1 29925 29926 29927 -1 29928 29929 29930 -1 29931 29932 29933 -1 29934 29935 29936 -1 29937 29938 29939 -1 29940 29941 29942 -1 29943 29944 29945 -1 29946 29947 29948 -1 29949 29950 29951 -1 29952 29953 29954 -1 29955 29956 29957 -1 29958 29959 29960 -1 29961 29962 29963 -1 29964 29965 29966 -1 29967 29968 29969 -1 29970 29971 29972 -1 29973 29974 29975 -1 29976 29977 29978 -1 29979 29980 29981 -1 29982 29983 29984 -1 29985 29986 29987 -1 29988 29989 29990 -1 29991 29992 29993 -1 29994 29995 29996 -1 29997 29998 29999 -1 30000 30001 30002 -1 30003 30004 30005 -1 30006 30007 30008 -1 30009 30010 30011 -1 30012 30013 30014 -1 30015 30016 30017 -1 30018 30019 30020 -1 30021 30022 30023 -1 30024 30025 30026 -1 30027 30028 30029 -1 30030 30031 30032 -1 30033 30034 30035 -1 30036 30037 30038 -1 30039 30040 30041 -1 30042 30043 30044 -1 30045 30046 30047 -1 30048 30049 30050 -1 30051 30052 30053 -1 30054 30055 30056 -1 30057 30058 30059 -1 30060 30061 30062 -1 30063 30064 30065 -1 30066 30067 30068 -1 30069 30070 30071 -1 30072 30073 30074 -1 30075 30076 30077 -1 30078 30079 30080 -1 30081 30082 30083 -1 30084 30085 30086 -1 30087 30088 30089 -1 30090 30091 30092 -1 30093 30094 30095 -1 30096 30097 30098 -1 30099 30100 30101 -1 30102 30103 30104 -1 30105 30106 30107 -1 30108 30109 30110 -1 30111 30112 30113 -1 30114 30115 30116 -1 30117 30118 30119 -1 30120 30121 30122 -1 30123 30124 30125 -1 30126 30127 30128 -1 30129 30130 30131 -1 30132 30133 30134 -1 30135 30136 30137 -1 30138 30139 30140 -1 30141 30142 30143 -1 30144 30145 30146 -1 30147 30148 30149 -1 30150 30151 30152 -1 30153 30154 30155 -1 30156 30157 30158 -1 30159 30160 30161 -1 30162 30163 30164 -1 30165 30166 30167 -1 30168 30169 30170 -1 30171 30172 30173 -1 30174 30175 30176 -1 30177 30178 30179 -1 30180 30181 30182 -1 30183 30184 30185 -1 30186 30187 30188 -1 30189 30190 30191 -1 30192 30193 30194 -1 30195 30196 30197 -1 30198 30199 30200 -1 30201 30202 30203 -1 30204 30205 30206 -1 30207 30208 30209 -1 30210 30211 30212 -1 30213 30214 30215 -1 30216 30217 30218 -1 30219 30220 30221 -1 30222 30223 30224 -1 30225 30226 30227 -1 30228 30229 30230 -1 30231 30232 30233 -1 30234 30235 30236 -1 30237 30238 30239 -1 30240 30241 30242 -1 30243 30244 30245 -1 30246 30247 30248 -1 30249 30250 30251 -1 30252 30253 30254 -1 30255 30256 30257 -1 30258 30259 30260 -1 30261 30262 30263 -1 30264 30265 30266 -1 30267 30268 30269 -1 30270 30271 30272 -1 30273 30274 30275 -1 30276 30277 30278 -1 30279 30280 30281 -1 30282 30283 30284 -1 30285 30286 30287 -1 30288 30289 30290 -1 30291 30292 30293 -1 30294 30295 30296 -1 30297 30298 30299 -1 30300 30301 30302 -1 30303 30304 30305 -1 30306 30307 30308 -1 30309 30310 30311 -1 30312 30313 30314 -1 30315 30316 30317 -1 30318 30319 30320 -1 30321 30322 30323 -1 30324 30325 30326 -1 30327 30328 30329 -1 30330 30331 30332 -1 30333 30334 30335 -1 30336 30337 30338 -1 30339 30340 30341 -1 30342 30343 30344 -1 30345 30346 30347 -1 30348 30349 30350 -1 30351 30352 30353 -1 30354 30355 30356 -1 30357 30358 30359 -1 30360 30361 30362 -1 30363 30364 30365 -1 30366 30367 30368 -1 30369 30370 30371 -1 30372 30373 30374 -1 30375 30376 30377 -1 30378 30379 30380 -1 30381 30382 30383 -1 30384 30385 30386 -1 30387 30388 30389 -1 30390 30391 30392 -1 30393 30394 30395 -1 30396 30397 30398 -1 30399 30400 30401 -1 30402 30403 30404 -1 30405 30406 30407 -1 30408 30409 30410 -1 30411 30412 30413 -1 30414 30415 30416 -1 30417 30418 30419 -1 30420 30421 30422 -1 30423 30424 30425 -1 30426 30427 30428 -1 30429 30430 30431 -1 30432 30433 30434 -1 30435 30436 30437 -1 30438 30439 30440 -1 30441 30442 30443 -1 30444 30445 30446 -1 30447 30448 30449 -1 30450 30451 30452 -1 30453 30454 30455 -1 30456 30457 30458 -1 30459 30460 30461 -1 30462 30463 30464 -1 30465 30466 30467 -1 30468 30469 30470 -1 30471 30472 30473 -1 30474 30475 30476 -1 30477 30478 30479 -1 30480 30481 30482 -1 30483 30484 30485 -1 30486 30487 30488 -1 30489 30490 30491 -1 30492 30493 30494 -1 30495 30496 30497 -1 30498 30499 30500 -1 30501 30502 30503 -1 30504 30505 30506 -1 30507 30508 30509 -1 30510 30511 30512 -1 30513 30514 30515 -1 30516 30517 30518 -1 30519 30520 30521 -1 30522 30523 30524 -1 30525 30526 30527 -1 30528 30529 30530 -1 30531 30532 30533 -1 30534 30535 30536 -1 30537 30538 30539 -1 30540 30541 30542 -1 30543 30544 30545 -1 30546 30547 30548 -1 30549 30550 30551 -1 30552 30553 30554 -1 30555 30556 30557 -1 30558 30559 30560 -1 30561 30562 30563 -1 30564 30565 30566 -1 30567 30568 30569 -1 30570 30571 30572 -1 30573 30574 30575 -1 30576 30577 30578 -1 30579 30580 30581 -1 30582 30583 30584 -1 30585 30586 30587 -1 30588 30589 30590 -1 30591 30592 30593 -1 30594 30595 30596 -1 30597 30598 30599 -1 30600 30601 30602 -1 30603 30604 30605 -1 30606 30607 30608 -1 30609 30610 30611 -1 30612 30613 30614 -1 30615 30616 30617 -1 30618 30619 30620 -1 30621 30622 30623 -1 30624 30625 30626 -1 30627 30628 30629 -1 30630 30631 30632 -1 30633 30634 30635 -1 30636 30637 30638 -1 30639 30640 30641 -1 30642 30643 30644 -1 30645 30646 30647 -1 30648 30649 30650 -1 30651 30652 30653 -1 30654 30655 30656 -1 30657 30658 30659 -1 30660 30661 30662 -1 30663 30664 30665 -1 30666 30667 30668 -1 30669 30670 30671 -1 30672 30673 30674 -1 30675 30676 30677 -1 30678 30679 30680 -1 30681 30682 30683 -1 30684 30685 30686 -1 30687 30688 30689 -1 30690 30691 30692 -1 30693 30694 30695 -1 30696 30697 30698 -1 30699 30700 30701 -1 30702 30703 30704 -1 30705 30706 30707 -1 30708 30709 30710 -1 30711 30712 30713 -1 30714 30715 30716 -1 30717 30718 30719 -1 30720 30721 30722 -1 30723 30724 30725 -1 30726 30727 30728 -1 30729 30730 30731 -1 30732 30733 30734 -1 30735 30736 30737 -1 30738 30739 30740 -1 30741 30742 30743 -1 30744 30745 30746 -1 30747 30748 30749 -1 30750 30751 30752 -1 30753 30754 30755 -1 30756 30757 30758 -1 30759 30760 30761 -1 30762 30763 30764 -1 30765 30766 30767 -1 30768 30769 30770 -1 30771 30772 30773 -1 30774 30775 30776 -1 30777 30778 30779 -1 30780 30781 30782 -1 30783 30784 30785 -1 30786 30787 30788 -1 30789 30790 30791 -1 30792 30793 30794 -1 30795 30796 30797 -1 30798 30799 30800 -1 30801 30802 30803 -1 30804 30805 30806 -1 30807 30808 30809 -1 30810 30811 30812 -1 30813 30814 30815 -1 30816 30817 30818 -1 30819 30820 30821 -1 30822 30823 30824 -1 30825 30826 30827 -1 30828 30829 30830 -1 30831 30832 30833 -1 30834 30835 30836 -1 30837 30838 30839 -1 30840 30841 30842 -1 30843 30844 30845 -1 30846 30847 30848 -1 30849 30850 30851 -1 30852 30853 30854 -1 30855 30856 30857 -1 30858 30859 30860 -1 30861 30862 30863 -1 30864 30865 30866 -1 30867 30868 30869 -1 30870 30871 30872 -1 30873 30874 30875 -1 30876 30877 30878 -1 30879 30880 30881 -1 30882 30883 30884 -1 30885 30886 30887 -1 30888 30889 30890 -1 30891 30892 30893 -1 30894 30895 30896 -1 30897 30898 30899 -1 30900 30901 30902 -1 30903 30904 30905 -1 30906 30907 30908 -1 30909 30910 30911 -1 30912 30913 30914 -1 30915 30916 30917 -1 30918 30919 30920 -1 30921 30922 30923 -1 30924 30925 30926 -1 30927 30928 30929 -1 30930 30931 30932 -1 30933 30934 30935 -1 30936 30937 30938 -1 30939 30940 30941 -1 30942 30943 30944 -1 30945 30946 30947 -1 30948 30949 30950 -1 30951 30952 30953 -1 30954 30955 30956 -1 30957 30958 30959 -1 30960 30961 30962 -1 30963 30964 30965 -1 30966 30967 30968 -1 30969 30970 30971 -1 30972 30973 30974 -1 30975 30976 30977 -1 30978 30979 30980 -1 30981 30982 30983 -1 30984 30985 30986 -1 30987 30988 30989 -1 30990 30991 30992 -1 30993 30994 30995 -1 30996 30997 30998 -1 30999 31000 31001 -1 31002 31003 31004 -1 31005 31006 31007 -1 31008 31009 31010 -1 31011 31012 31013 -1 31014 31015 31016 -1 31017 31018 31019 -1 31020 31021 31022 -1 31023 31024 31025 -1 31026 31027 31028 -1 31029 31030 31031 -1 31032 31033 31034 -1 31035 31036 31037 -1 31038 31039 31040 -1 31041 31042 31043 -1 31044 31045 31046 -1 31047 31048 31049 -1 31050 31051 31052 -1 31053 31054 31055 -1 31056 31057 31058 -1 31059 31060 31061 -1 31062 31063 31064 -1 31065 31066 31067 -1 31068 31069 31070 -1 31071 31072 31073 -1 31074 31075 31076 -1 31077 31078 31079 -1 31080 31081 31082 -1 31083 31084 31085 -1 31086 31087 31088 -1 31089 31090 31091 -1 31092 31093 31094 -1 31095 31096 31097 -1 31098 31099 31100 -1 31101 31102 31103 -1 31104 31105 31106 -1 31107 31108 31109 -1 31110 31111 31112 -1 31113 31114 31115 -1 31116 31117 31118 -1 31119 31120 31121 -1 31122 31123 31124 -1 31125 31126 31127 -1 31128 31129 31130 -1 31131 31132 31133 -1 31134 31135 31136 -1 31137 31138 31139 -1 31140 31141 31142 -1 31143 31144 31145 -1 31146 31147 31148 -1 31149 31150 31151 -1 31152 31153 31154 -1 31155 31156 31157 -1 31158 31159 31160 -1 31161 31162 31163 -1 31164 31165 31166 -1 31167 31168 31169 -1 31170 31171 31172 -1 31173 31174 31175 -1 31176 31177 31178 -1 31179 31180 31181 -1 31182 31183 31184 -1 31185 31186 31187 -1 31188 31189 31190 -1 31191 31192 31193 -1 31194 31195 31196 -1 31197 31198 31199 -1 31200 31201 31202 -1 31203 31204 31205 -1 31206 31207 31208 -1 31209 31210 31211 -1 31212 31213 31214 -1 31215 31216 31217 -1 31218 31219 31220 -1 31221 31222 31223 -1 31224 31225 31226 -1 31227 31228 31229 -1 31230 31231 31232 -1 31233 31234 31235 -1 31236 31237 31238 -1 31239 31240 31241 -1 31242 31243 31244 -1 31245 31246 31247 -1 31248 31249 31250 -1 31251 31252 31253 -1 31254 31255 31256 -1 31257 31258 31259 -1 31260 31261 31262 -1 31263 31264 31265 -1 31266 31267 31268 -1 31269 31270 31271 -1 31272 31273 31274 -1 31275 31276 31277 -1 31278 31279 31280 -1 31281 31282 31283 -1 31284 31285 31286 -1 31287 31288 31289 -1 31290 31291 31292 -1 31293 31294 31295 -1 31296 31297 31298 -1 31299 31300 31301 -1 31302 31303 31304 -1 31305 31306 31307 -1 31308 31309 31310 -1 31311 31312 31313 -1 31314 31315 31316 -1 31317 31318 31319 -1 31320 31321 31322 -1 31323 31324 31325 -1 31326 31327 31328 -1 31329 31330 31331 -1 31332 31333 31334 -1 31335 31336 31337 -1 31338 31339 31340 -1 31341 31342 31343 -1 31344 31345 31346 -1 31347 31348 31349 -1 31350 31351 31352 -1 31353 31354 31355 -1 31356 31357 31358 -1 31359 31360 31361 -1 31362 31363 31364 -1 31365 31366 31367 -1 31368 31369 31370 -1 31371 31372 31373 -1 31374 31375 31376 -1 31377 31378 31379 -1 31380 31381 31382 -1 31383 31384 31385 -1 31386 31387 31388 -1 31389 31390 31391 -1 31392 31393 31394 -1 31395 31396 31397 -1 31398 31399 31400 -1 31401 31402 31403 -1 31404 31405 31406 -1 31407 31408 31409 -1 31410 31411 31412 -1 31413 31414 31415 -1 31416 31417 31418 -1 31419 31420 31421 -1 31422 31423 31424 -1 31425 31426 31427 -1 31428 31429 31430 -1 31431 31432 31433 -1 31434 31435 31436 -1 31437 31438 31439 -1 31440 31441 31442 -1 31443 31444 31445 -1 31446 31447 31448 -1 31449 31450 31451 -1 31452 31453 31454 -1 31455 31456 31457 -1 31458 31459 31460 -1 31461 31462 31463 -1 31464 31465 31466 -1 31467 31468 31469 -1 31470 31471 31472 -1 31473 31474 31475 -1 31476 31477 31478 -1 31479 31480 31481 -1 31482 31483 31484 -1 31485 31486 31487 -1 31488 31489 31490 -1 31491 31492 31493 -1 31494 31495 31496 -1 31497 31498 31499 -1 31500 31501 31502 -1 31503 31504 31505 -1 31506 31507 31508 -1 31509 31510 31511 -1 31512 31513 31514 -1 31515 31516 31517 -1 31518 31519 31520 -1 31521 31522 31523 -1 31524 31525 31526 -1 31527 31528 31529 -1 31530 31531 31532 -1 31533 31534 31535 -1 31536 31537 31538 -1 31539 31540 31541 -1 31542 31543 31544 -1 31545 31546 31547 -1 31548 31549 31550 -1 31551 31552 31553 -1 31554 31555 31556 -1 31557 31558 31559 -1 31560 31561 31562 -1 31563 31564 31565 -1 31566 31567 31568 -1 31569 31570 31571 -1 31572 31573 31574 -1 31575 31576 31577 -1 31578 31579 31580 -1 31581 31582 31583 -1 31584 31585 31586 -1 31587 31588 31589 -1 31590 31591 31592 -1 31593 31594 31595 -1 31596 31597 31598 -1 31599 31600 31601 -1 31602 31603 31604 -1 31605 31606 31607 -1 31608 31609 31610 -1 31611 31612 31613 -1 31614 31615 31616 -1 31617 31618 31619 -1 31620 31621 31622 -1 31623 31624 31625 -1 31626 31627 31628 -1 31629 31630 31631 -1 31632 31633 31634 -1 31635 31636 31637 -1 31638 31639 31640 -1 31641 31642 31643 -1 31644 31645 31646 -1 31647 31648 31649 -1 31650 31651 31652 -1 31653 31654 31655 -1 31656 31657 31658 -1 31659 31660 31661 -1 31662 31663 31664 -1 31665 31666 31667 -1 31668 31669 31670 -1 31671 31672 31673 -1 31674 31675 31676 -1 31677 31678 31679 -1 31680 31681 31682 -1 31683 31684 31685 -1 31686 31687 31688 -1 31689 31690 31691 -1 31692 31693 31694 -1 31695 31696 31697 -1 31698 31699 31700 -1 31701 31702 31703 -1 31704 31705 31706 -1 31707 31708 31709 -1 31710 31711 31712 -1 31713 31714 31715 -1 31716 31717 31718 -1 31719 31720 31721 -1 31722 31723 31724 -1 31725 31726 31727 -1 31728 31729 31730 -1 31731 31732 31733 -1 31734 31735 31736 -1 31737 31738 31739 -1 31740 31741 31742 -1 31743 31744 31745 -1 31746 31747 31748 -1 31749 31750 31751 -1 31752 31753 31754 -1 31755 31756 31757 -1 31758 31759 31760 -1 31761 31762 31763 -1 31764 31765 31766 -1 31767 31768 31769 -1 31770 31771 31772 -1 31773 31774 31775 -1 31776 31777 31778 -1 31779 31780 31781 -1 31782 31783 31784 -1 31785 31786 31787 -1 31788 31789 31790 -1 31791 31792 31793 -1 31794 31795 31796 -1 31797 31798 31799 -1 31800 31801 31802 -1 31803 31804 31805 -1 31806 31807 31808 -1 31809 31810 31811 -1 31812 31813 31814 -1 31815 31816 31817 -1 31818 31819 31820 -1 31821 31822 31823 -1 31824 31825 31826 -1 31827 31828 31829 -1 31830 31831 31832 -1 31833 31834 31835 -1 31836 31837 31838 -1 31839 31840 31841 -1 31842 31843 31844 -1 31845 31846 31847 -1 31848 31849 31850 -1 31851 31852 31853 -1 31854 31855 31856 -1 31857 31858 31859 -1 31860 31861 31862 -1 31863 31864 31865 -1 31866 31867 31868 -1 31869 31870 31871 -1 31872 31873 31874 -1 31875 31876 31877 -1 31878 31879 31880 -1 31881 31882 31883 -1 31884 31885 31886 -1 31887 31888 31889 -1 31890 31891 31892 -1 31893 31894 31895 -1 31896 31897 31898 -1 31899 31900 31901 -1 31902 31903 31904 -1 31905 31906 31907 -1 31908 31909 31910 -1 31911 31912 31913 -1 31914 31915 31916 -1 31917 31918 31919 -1 31920 31921 31922 -1 31923 31924 31925 -1 31926 31927 31928 -1 31929 31930 31931 -1 31932 31933 31934 -1 31935 31936 31937 -1 31938 31939 31940 -1 31941 31942 31943 -1 31944 31945 31946 -1 31947 31948 31949 -1 31950 31951 31952 -1 31953 31954 31955 -1 31956 31957 31958 -1 31959 31960 31961 -1 31962 31963 31964 -1 31965 31966 31967 -1 31968 31969 31970 -1 31971 31972 31973 -1 31974 31975 31976 -1 31977 31978 31979 -1 31980 31981 31982 -1 31983 31984 31985 -1 31986 31987 31988 -1 31989 31990 31991 -1 31992 31993 31994 -1 31995 31996 31997 -1 31998 31999 32000 -1 32001 32002 32003 -1 32004 32005 32006 -1 32007 32008 32009 -1 32010 32011 32012 -1 32013 32014 32015 -1 32016 32017 32018 -1 32019 32020 32021 -1 32022 32023 32024 -1 32025 32026 32027 -1 32028 32029 32030 -1 32031 32032 32033 -1 32034 32035 32036 -1 32037 32038 32039 -1 32040 32041 32042 -1 32043 32044 32045 -1 32046 32047 32048 -1 32049 32050 32051 -1 32052 32053 32054 -1 32055 32056 32057 -1 32058 32059 32060 -1 32061 32062 32063 -1 32064 32065 32066 -1 32067 32068 32069 -1 32070 32071 32072 -1 32073 32074 32075 -1 32076 32077 32078 -1 32079 32080 32081 -1 32082 32083 32084 -1 32085 32086 32087 -1 32088 32089 32090 -1 32091 32092 32093 -1 32094 32095 32096 -1 32097 32098 32099 -1 32100 32101 32102 -1 32103 32104 32105 -1 32106 32107 32108 -1 32109 32110 32111 -1 32112 32113 32114 -1 32115 32116 32117 -1 32118 32119 32120 -1 32121 32122 32123 -1 32124 32125 32126 -1 32127 32128 32129 -1 32130 32131 32132 -1 32133 32134 32135 -1 32136 32137 32138 -1 32139 32140 32141 -1 32142 32143 32144 -1 32145 32146 32147 -1 32148 32149 32150 -1 32151 32152 32153 -1 32154 32155 32156 -1 32157 32158 32159 -1 32160 32161 32162 -1 32163 32164 32165 -1 32166 32167 32168 -1 32169 32170 32171 -1 32172 32173 32174 -1 32175 32176 32177 -1 32178 32179 32180 -1 32181 32182 32183 -1 32184 32185 32186 -1 32187 32188 32189 -1 32190 32191 32192 -1 32193 32194 32195 -1 32196 32197 32198 -1 32199 32200 32201 -1 32202 32203 32204 -1 32205 32206 32207 -1 32208 32209 32210 -1 32211 32212 32213 -1 32214 32215 32216 -1 32217 32218 32219 -1 32220 32221 32222 -1 32223 32224 32225 -1 32226 32227 32228 -1 32229 32230 32231 -1 32232 32233 32234 -1 32235 32236 32237 -1 32238 32239 32240 -1 32241 32242 32243 -1 32244 32245 32246 -1 32247 32248 32249 -1 32250 32251 32252 -1 32253 32254 32255 -1 32256 32257 32258 -1 32259 32260 32261 -1 32262 32263 32264 -1 32265 32266 32267 -1 32268 32269 32270 -1 32271 32272 32273 -1 32274 32275 32276 -1 32277 32278 32279 -1 32280 32281 32282 -1 32283 32284 32285 -1 32286 32287 32288 -1 32289 32290 32291 -1 32292 32293 32294 -1 32295 32296 32297 -1 32298 32299 32300 -1 32301 32302 32303 -1 32304 32305 32306 -1 32307 32308 32309 -1 32310 32311 32312 -1 32313 32314 32315 -1 32316 32317 32318 -1 32319 32320 32321 -1 32322 32323 32324 -1 32325 32326 32327 -1 32328 32329 32330 -1 32331 32332 32333 -1 32334 32335 32336 -1 32337 32338 32339 -1 32340 32341 32342 -1 32343 32344 32345 -1 32346 32347 32348 -1 32349 32350 32351 -1 32352 32353 32354 -1 32355 32356 32357 -1 32358 32359 32360 -1 32361 32362 32363 -1 32364 32365 32366 -1 32367 32368 32369 -1 32370 32371 32372 -1 32373 32374 32375 -1 32376 32377 32378 -1 32379 32380 32381 -1 32382 32383 32384 -1 32385 32386 32387 -1 32388 32389 32390 -1 32391 32392 32393 -1 32394 32395 32396 -1 32397 32398 32399 -1 32400 32401 32402 -1 32403 32404 32405 -1 32406 32407 32408 -1 32409 32410 32411 -1 32412 32413 32414 -1 32415 32416 32417 -1 32418 32419 32420 -1 32421 32422 32423 -1 32424 32425 32426 -1 32427 32428 32429 -1 32430 32431 32432 -1 32433 32434 32435 -1 32436 32437 32438 -1 32439 32440 32441 -1 32442 32443 32444 -1 32445 32446 32447 -1 32448 32449 32450 -1 32451 32452 32453 -1 32454 32455 32456 -1 32457 32458 32459 -1 32460 32461 32462 -1 32463 32464 32465 -1 32466 32467 32468 -1 32469 32470 32471 -1 32472 32473 32474 -1 32475 32476 32477 -1 32478 32479 32480 -1 32481 32482 32483 -1 32484 32485 32486 -1 32487 32488 32489 -1 32490 32491 32492 -1 32493 32494 32495 -1 32496 32497 32498 -1 32499 32500 32501 -1 32502 32503 32504 -1 32505 32506 32507 -1 32508 32509 32510 -1 32511 32512 32513 -1 32514 32515 32516 -1 32517 32518 32519 -1 32520 32521 32522 -1 32523 32524 32525 -1 32526 32527 32528 -1 32529 32530 32531 -1 32532 32533 32534 -1 32535 32536 32537 -1 32538 32539 32540 -1 32541 32542 32543 -1 32544 32545 32546 -1 32547 32548 32549 -1 32550 32551 32552 -1 32553 32554 32555 -1 32556 32557 32558 -1 32559 32560 32561 -1 32562 32563 32564 -1 32565 32566 32567 -1 32568 32569 32570 -1 32571 32572 32573 -1 32574 32575 32576 -1 32577 32578 32579 -1 32580 32581 32582 -1 32583 32584 32585 -1 32586 32587 32588 -1 32589 32590 32591 -1 32592 32593 32594 -1 32595 32596 32597 -1 32598 32599 32600 -1 32601 32602 32603 -1 32604 32605 32606 -1 32607 32608 32609 -1 32610 32611 32612 -1 32613 32614 32615 -1 32616 32617 32618 -1 32619 32620 32621 -1 32622 32623 32624 -1 32625 32626 32627 -1 32628 32629 32630 -1 32631 32632 32633 -1 32634 32635 32636 -1 32637 32638 32639 -1 32640 32641 32642 -1 32643 32644 32645 -1 32646 32647 32648 -1 32649 32650 32651 -1 32652 32653 32654 -1 32655 32656 32657 -1 32658 32659 32660 -1 32661 32662 32663 -1 32664 32665 32666 -1 32667 32668 32669 -1 32670 32671 32672 -1 32673 32674 32675 -1 32676 32677 32678 -1 32679 32680 32681 -1 32682 32683 32684 -1 32685 32686 32687 -1 32688 32689 32690 -1 32691 32692 32693 -1 32694 32695 32696 -1 32697 32698 32699 -1 32700 32701 32702 -1 32703 32704 32705 -1 32706 32707 32708 -1 32709 32710 32711 -1 32712 32713 32714 -1 32715 32716 32717 -1 32718 32719 32720 -1 32721 32722 32723 -1 32724 32725 32726 -1 32727 32728 32729 -1 32730 32731 32732 -1 32733 32734 32735 -1 32736 32737 32738 -1 32739 32740 32741 -1 32742 32743 32744 -1 32745 32746 32747 -1 32748 32749 32750 -1 32751 32752 32753 -1 32754 32755 32756 -1 32757 32758 32759 -1 32760 32761 32762 -1 32763 32764 32765 -1 32766 32767 32768 -1 32769 32770 32771 -1 32772 32773 32774 -1 32775 32776 32777 -1 32778 32779 32780 -1 32781 32782 32783 -1 32784 32785 32786 -1 32787 32788 32789 -1 32790 32791 32792 -1 32793 32794 32795 -1 32796 32797 32798 -1 32799 32800 32801 -1 32802 32803 32804 -1 32805 32806 32807 -1 32808 32809 32810 -1 32811 32812 32813 -1 32814 32815 32816 -1 32817 32818 32819 -1 32820 32821 32822 -1 32823 32824 32825 -1 32826 32827 32828 -1 32829 32830 32831 -1 32832 32833 32834 -1 32835 32836 32837 -1 32838 32839 32840 -1 32841 32842 32843 -1 32844 32845 32846 -1 32847 32848 32849 -1 32850 32851 32852 -1 32853 32854 32855 -1 32856 32857 32858 -1 32859 32860 32861 -1 32862 32863 32864 -1 32865 32866 32867 -1 32868 32869 32870 -1 32871 32872 32873 -1 32874 32875 32876 -1 32877 32878 32879 -1 32880 32881 32882 -1 32883 32884 32885 -1 32886 32887 32888 -1 32889 32890 32891 -1 32892 32893 32894 -1 32895 32896 32897 -1 32898 32899 32900 -1 32901 32902 32903 -1 32904 32905 32906 -1 32907 32908 32909 -1 32910 32911 32912 -1 32913 32914 32915 -1 32916 32917 32918 -1 32919 32920 32921 -1 32922 32923 32924 -1 32925 32926 32927 -1 32928 32929 32930 -1 32931 32932 32933 -1 32934 32935 32936 -1 32937 32938 32939 -1 32940 32941 32942 -1 32943 32944 32945 -1 32946 32947 32948 -1 32949 32950 32951 -1 32952 32953 32954 -1 32955 32956 32957 -1 32958 32959 32960 -1 32961 32962 32963 -1 32964 32965 32966 -1 32967 32968 32969 -1 32970 32971 32972 -1 32973 32974 32975 -1 32976 32977 32978 -1 32979 32980 32981 -1 32982 32983 32984 -1 32985 32986 32987 -1 32988 32989 32990 -1 32991 32992 32993 -1 32994 32995 32996 -1 32997 32998 32999 -1 33000 33001 33002 -1 33003 33004 33005 -1 33006 33007 33008 -1 33009 33010 33011 -1 33012 33013 33014 -1 33015 33016 33017 -1 33018 33019 33020 -1 33021 33022 33023 -1 33024 33025 33026 -1 33027 33028 33029 -1 33030 33031 33032 -1 33033 33034 33035 -1 33036 33037 33038 -1 33039 33040 33041 -1 33042 33043 33044 -1 33045 33046 33047 -1 33048 33049 33050 -1 33051 33052 33053 -1 33054 33055 33056 -1 33057 33058 33059 -1 33060 33061 33062 -1 33063 33064 33065 -1 33066 33067 33068 -1 33069 33070 33071 -1 33072 33073 33074 -1 33075 33076 33077 -1 33078 33079 33080 -1 33081 33082 33083 -1 33084 33085 33086 -1 33087 33088 33089 -1 33090 33091 33092 -1 33093 33094 33095 -1 33096 33097 33098 -1 33099 33100 33101 -1 33102 33103 33104 -1 33105 33106 33107 -1 33108 33109 33110 -1 33111 33112 33113 -1 33114 33115 33116 -1 33117 33118 33119 -1 33120 33121 33122 -1 33123 33124 33125 -1 33126 33127 33128 -1 33129 33130 33131 -1 33132 33133 33134 -1 33135 33136 33137 -1 33138 33139 33140 -1 33141 33142 33143 -1 33144 33145 33146 -1 33147 33148 33149 -1 33150 33151 33152 -1 33153 33154 33155 -1 33156 33157 33158 -1 33159 33160 33161 -1 33162 33163 33164 -1 33165 33166 33167 -1 33168 33169 33170 -1 33171 33172 33173 -1 33174 33175 33176 -1 33177 33178 33179 -1 33180 33181 33182 -1 33183 33184 33185 -1 33186 33187 33188 -1 33189 33190 33191 -1 33192 33193 33194 -1 33195 33196 33197 -1 33198 33199 33200 -1 33201 33202 33203 -1 33204 33205 33206 -1 33207 33208 33209 -1 33210 33211 33212 -1 33213 33214 33215 -1 33216 33217 33218 -1 33219 33220 33221 -1 33222 33223 33224 -1 33225 33226 33227 -1 33228 33229 33230 -1 33231 33232 33233 -1 33234 33235 33236 -1 33237 33238 33239 -1 33240 33241 33242 -1 33243 33244 33245 -1 33246 33247 33248 -1 33249 33250 33251 -1 33252 33253 33254 -1 33255 33256 33257 -1 33258 33259 33260 -1 33261 33262 33263 -1 33264 33265 33266 -1 33267 33268 33269 -1 33270 33271 33272 -1 33273 33274 33275 -1 33276 33277 33278 -1 33279 33280 33281 -1 33282 33283 33284 -1 33285 33286 33287 -1 33288 33289 33290 -1 33291 33292 33293 -1 33294 33295 33296 -1 33297 33298 33299 -1 33300 33301 33302 -1 33303 33304 33305 -1 33306 33307 33308 -1 33309 33310 33311 -1 33312 33313 33314 -1 33315 33316 33317 -1 33318 33319 33320 -1 33321 33322 33323 -1 33324 33325 33326 -1 33327 33328 33329 -1 33330 33331 33332 -1 33333 33334 33335 -1 33336 33337 33338 -1 33339 33340 33341 -1 33342 33343 33344 -1 33345 33346 33347 -1 33348 33349 33350 -1 33351 33352 33353 -1 33354 33355 33356 -1 33357 33358 33359 -1 33360 33361 33362 -1 33363 33364 33365 -1 33366 33367 33368 -1 33369 33370 33371 -1 33372 33373 33374 -1 33375 33376 33377 -1 33378 33379 33380 -1 33381 33382 33383 -1 33384 33385 33386 -1 33387 33388 33389 -1 33390 33391 33392 -1 33393 33394 33395 -1 33396 33397 33398 -1 33399 33400 33401 -1 33402 33403 33404 -1 33405 33406 33407 -1 33408 33409 33410 -1 33411 33412 33413 -1 33414 33415 33416 -1 33417 33418 33419 -1 33420 33421 33422 -1 33423 33424 33425 -1 33426 33427 33428 -1 33429 33430 33431 -1 33432 33433 33434 -1 33435 33436 33437 -1 33438 33439 33440 -1 33441 33442 33443 -1 33444 33445 33446 -1 33447 33448 33449 -1 33450 33451 33452 -1 33453 33454 33455 -1 33456 33457 33458 -1 33459 33460 33461 -1 33462 33463 33464 -1 33465 33466 33467 -1 33468 33469 33470 -1 33471 33472 33473 -1 33474 33475 33476 -1 33477 33478 33479 -1 33480 33481 33482 -1 33483 33484 33485 -1 33486 33487 33488 -1 33489 33490 33491 -1 33492 33493 33494 -1 33495 33496 33497 -1 33498 33499 33500 -1 33501 33502 33503 -1 33504 33505 33506 -1 33507 33508 33509 -1 33510 33511 33512 -1 33513 33514 33515 -1 33516 33517 33518 -1 33519 33520 33521 -1 33522 33523 33524 -1 33525 33526 33527 -1 33528 33529 33530 -1 33531 33532 33533 -1 33534 33535 33536 -1 33537 33538 33539 -1 33540 33541 33542 -1 33543 33544 33545 -1 33546 33547 33548 -1 33549 33550 33551 -1 33552 33553 33554 -1 33555 33556 33557 -1 33558 33559 33560 -1 33561 33562 33563 -1 33564 33565 33566 -1 33567 33568 33569 -1 33570 33571 33572 -1 33573 33574 33575 -1 33576 33577 33578 -1 33579 33580 33581 -1 33582 33583 33584 -1 33585 33586 33587 -1 33588 33589 33590 -1 33591 33592 33593 -1 33594 33595 33596 -1 33597 33598 33599 -1 33600 33601 33602 -1 33603 33604 33605 -1 33606 33607 33608 -1 33609 33610 33611 -1 33612 33613 33614 -1 33615 33616 33617 -1 33618 33619 33620 -1 33621 33622 33623 -1 33624 33625 33626 -1 33627 33628 33629 -1 33630 33631 33632 -1 33633 33634 33635 -1 33636 33637 33638 -1 33639 33640 33641 -1 33642 33643 33644 -1 33645 33646 33647 -1 33648 33649 33650 -1 33651 33652 33653 -1 33654 33655 33656 -1 33657 33658 33659 -1 33660 33661 33662 -1 33663 33664 33665 -1 33666 33667 33668 -1 33669 33670 33671 -1 33672 33673 33674 -1 33675 33676 33677 -1 33678 33679 33680 -1 33681 33682 33683 -1 33684 33685 33686 -1 33687 33688 33689 -1 33690 33691 33692 -1 33693 33694 33695 -1 33696 33697 33698 -1 33699 33700 33701 -1 33702 33703 33704 -1 33705 33706 33707 -1 33708 33709 33710 -1 33711 33712 33713 -1 33714 33715 33716 -1 33717 33718 33719 -1 33720 33721 33722 -1 33723 33724 33725 -1 33726 33727 33728 -1 33729 33730 33731 -1 33732 33733 33734 -1 33735 33736 33737 -1 33738 33739 33740 -1 33741 33742 33743 -1 33744 33745 33746 -1 33747 33748 33749 -1 33750 33751 33752 -1 33753 33754 33755 -1 33756 33757 33758 -1 33759 33760 33761 -1 33762 33763 33764 -1 33765 33766 33767 -1 33768 33769 33770 -1 33771 33772 33773 -1 33774 33775 33776 -1 33777 33778 33779 -1 33780 33781 33782 -1 33783 33784 33785 -1 33786 33787 33788 -1 33789 33790 33791 -1 33792 33793 33794 -1 33795 33796 33797 -1 33798 33799 33800 -1 33801 33802 33803 -1 33804 33805 33806 -1 33807 33808 33809 -1 33810 33811 33812 -1 33813 33814 33815 -1 33816 33817 33818 -1 33819 33820 33821 -1 33822 33823 33824 -1 33825 33826 33827 -1 33828 33829 33830 -1 33831 33832 33833 -1 33834 33835 33836 -1 33837 33838 33839 -1 33840 33841 33842 -1 33843 33844 33845 -1 33846 33847 33848 -1 33849 33850 33851 -1 33852 33853 33854 -1 33855 33856 33857 -1 33858 33859 33860 -1 33861 33862 33863 -1 33864 33865 33866 -1 33867 33868 33869 -1 33870 33871 33872 -1 33873 33874 33875 -1 33876 33877 33878 -1 33879 33880 33881 -1 33882 33883 33884 -1 33885 33886 33887 -1 33888 33889 33890 -1 33891 33892 33893 -1 33894 33895 33896 -1 33897 33898 33899 -1 33900 33901 33902 -1 33903 33904 33905 -1 33906 33907 33908 -1 33909 33910 33911 -1 33912 33913 33914 -1 33915 33916 33917 -1 33918 33919 33920 -1 33921 33922 33923 -1 33924 33925 33926 -1 33927 33928 33929 -1 33930 33931 33932 -1 33933 33934 33935 -1 33936 33937 33938 -1 33939 33940 33941 -1 33942 33943 33944 -1 33945 33946 33947 -1 33948 33949 33950 -1 33951 33952 33953 -1 33954 33955 33956 -1 33957 33958 33959 -1 33960 33961 33962 -1 33963 33964 33965 -1 33966 33967 33968 -1 33969 33970 33971 -1 33972 33973 33974 -1 33975 33976 33977 -1 33978 33979 33980 -1 33981 33982 33983 -1 33984 33985 33986 -1 33987 33988 33989 -1 33990 33991 33992 -1 33993 33994 33995 -1 33996 33997 33998 -1 33999 34000 34001 -1 34002 34003 34004 -1 34005 34006 34007 -1 34008 34009 34010 -1 34011 34012 34013 -1 34014 34015 34016 -1 34017 34018 34019 -1 34020 34021 34022 -1 34023 34024 34025 -1 34026 34027 34028 -1 34029 34030 34031 -1 34032 34033 34034 -1 34035 34036 34037 -1 34038 34039 34040 -1 34041 34042 34043 -1 34044 34045 34046 -1 34047 34048 34049 -1 34050 34051 34052 -1 34053 34054 34055 -1 34056 34057 34058 -1 34059 34060 34061 -1 34062 34063 34064 -1 34065 34066 34067 -1 34068 34069 34070 -1 34071 34072 34073 -1 34074 34075 34076 -1 34077 34078 34079 -1 34080 34081 34082 -1 34083 34084 34085 -1 34086 34087 34088 -1 34089 34090 34091 -1 34092 34093 34094 -1 34095 34096 34097 -1 34098 34099 34100 -1 34101 34102 34103 -1 34104 34105 34106 -1 34107 34108 34109 -1 34110 34111 34112 -1 34113 34114 34115 -1 34116 34117 34118 -1 34119 34120 34121 -1 34122 34123 34124 -1 34125 34126 34127 -1 34128 34129 34130 -1 34131 34132 34133 -1 34134 34135 34136 -1 34137 34138 34139 -1 34140 34141 34142 -1 34143 34144 34145 -1 34146 34147 34148 -1 34149 34150 34151 -1 34152 34153 34154 -1 34155 34156 34157 -1 34158 34159 34160 -1 34161 34162 34163 -1 34164 34165 34166 -1 34167 34168 34169 -1 34170 34171 34172 -1 34173 34174 34175 -1 34176 34177 34178 -1 34179 34180 34181 -1 34182 34183 34184 -1 34185 34186 34187 -1 34188 34189 34190 -1 34191 34192 34193 -1 34194 34195 34196 -1 34197 34198 34199 -1 34200 34201 34202 -1 34203 34204 34205 -1 34206 34207 34208 -1 34209 34210 34211 -1 34212 34213 34214 -1 34215 34216 34217 -1 34218 34219 34220 -1 34221 34222 34223 -1 34224 34225 34226 -1 34227 34228 34229 -1 34230 34231 34232 -1 34233 34234 34235 -1 34236 34237 34238 -1 34239 34240 34241 -1 34242 34243 34244 -1 34245 34246 34247 -1 34248 34249 34250 -1 34251 34252 34253 -1 34254 34255 34256 -1 34257 34258 34259 -1 34260 34261 34262 -1 34263 34264 34265 -1 34266 34267 34268 -1 34269 34270 34271 -1 34272 34273 34274 -1 34275 34276 34277 -1 34278 34279 34280 -1 34281 34282 34283 -1 34284 34285 34286 -1 34287 34288 34289 -1 34290 34291 34292 -1 34293 34294 34295 -1 34296 34297 34298 -1 34299 34300 34301 -1 34302 34303 34304 -1 34305 34306 34307 -1 34308 34309 34310 -1 34311 34312 34313 -1 34314 34315 34316 -1 34317 34318 34319 -1 34320 34321 34322 -1 34323 34324 34325 -1 34326 34327 34328 -1 34329 34330 34331 -1 34332 34333 34334 -1 34335 34336 34337 -1 34338 34339 34340 -1 34341 34342 34343 -1 34344 34345 34346 -1 34347 34348 34349 -1 34350 34351 34352 -1 34353 34354 34355 -1 34356 34357 34358 -1 34359 34360 34361 -1 34362 34363 34364 -1 34365 34366 34367 -1 34368 34369 34370 -1 34371 34372 34373 -1 34374 34375 34376 -1 34377 34378 34379 -1 34380 34381 34382 -1 34383 34384 34385 -1 34386 34387 34388 -1 34389 34390 34391 -1 34392 34393 34394 -1 34395 34396 34397 -1 34398 34399 34400 -1 34401 34402 34403 -1 34404 34405 34406 -1 34407 34408 34409 -1 34410 34411 34412 -1 34413 34414 34415 -1 34416 34417 34418 -1 34419 34420 34421 -1 34422 34423 34424 -1 34425 34426 34427 -1 34428 34429 34430 -1 34431 34432 34433 -1 34434 34435 34436 -1 34437 34438 34439 -1 34440 34441 34442 -1 34443 34444 34445 -1 34446 34447 34448 -1 34449 34450 34451 -1 34452 34453 34454 -1 34455 34456 34457 -1 34458 34459 34460 -1 34461 34462 34463 -1 34464 34465 34466 -1 34467 34468 34469 -1 34470 34471 34472 -1 34473 34474 34475 -1 34476 34477 34478 -1 34479 34480 34481 -1 34482 34483 34484 -1 34485 34486 34487 -1 34488 34489 34490 -1 34491 34492 34493 -1 34494 34495 34496 -1 34497 34498 34499 -1 34500 34501 34502 -1 34503 34504 34505 -1 34506 34507 34508 -1 34509 34510 34511 -1 34512 34513 34514 -1 34515 34516 34517 -1 34518 34519 34520 -1 34521 34522 34523 -1 34524 34525 34526 -1 34527 34528 34529 -1 34530 34531 34532 -1 34533 34534 34535 -1 34536 34537 34538 -1 34539 34540 34541 -1 34542 34543 34544 -1 34545 34546 34547 -1 34548 34549 34550 -1 34551 34552 34553 -1 34554 34555 34556 -1 34557 34558 34559 -1 34560 34561 34562 -1 34563 34564 34565 -1 34566 34567 34568 -1 34569 34570 34571 -1 34572 34573 34574 -1 34575 34576 34577 -1 34578 34579 34580 -1 34581 34582 34583 -1 34584 34585 34586 -1 34587 34588 34589 -1 34590 34591 34592 -1 34593 34594 34595 -1 34596 34597 34598 -1 34599 34600 34601 -1 34602 34603 34604 -1 34605 34606 34607 -1 34608 34609 34610 -1 34611 34612 34613 -1 34614 34615 34616 -1 34617 34618 34619 -1 34620 34621 34622 -1 34623 34624 34625 -1 34626 34627 34628 -1 34629 34630 34631 -1 34632 34633 34634 -1 34635 34636 34637 -1 34638 34639 34640 -1 34641 34642 34643 -1 34644 34645 34646 -1 34647 34648 34649 -1 34650 34651 34652 -1 34653 34654 34655 -1 34656 34657 34658 -1 34659 34660 34661 -1 34662 34663 34664 -1 34665 34666 34667 -1 34668 34669 34670 -1 34671 34672 34673 -1 34674 34675 34676 -1 34677 34678 34679 -1 34680 34681 34682 -1 34683 34684 34685 -1 34686 34687 34688 -1 34689 34690 34691 -1 34692 34693 34694 -1 34695 34696 34697 -1 34698 34699 34700 -1 34701 34702 34703 -1 34704 34705 34706 -1 34707 34708 34709 -1 34710 34711 34712 -1 34713 34714 34715 -1 34716 34717 34718 -1 34719 34720 34721 -1 34722 34723 34724 -1 34725 34726 34727 -1 34728 34729 34730 -1 34731 34732 34733 -1 34734 34735 34736 -1 34737 34738 34739 -1 34740 34741 34742 -1 34743 34744 34745 -1 34746 34747 34748 -1 34749 34750 34751 -1 34752 34753 34754 -1 34755 34756 34757 -1 34758 34759 34760 -1 34761 34762 34763 -1 34764 34765 34766 -1 34767 34768 34769 -1 34770 34771 34772 -1 34773 34774 34775 -1 34776 34777 34778 -1 34779 34780 34781 -1 34782 34783 34784 -1 34785 34786 34787 -1 34788 34789 34790 -1 34791 34792 34793 -1 34794 34795 34796 -1 34797 34798 34799 -1 34800 34801 34802 -1 34803 34804 34805 -1 34806 34807 34808 -1 34809 34810 34811 -1 34812 34813 34814 -1 34815 34816 34817 -1 34818 34819 34820 -1 34821 34822 34823 -1 34824 34825 34826 -1 34827 34828 34829 -1 34830 34831 34832 -1 34833 34834 34835 -1 34836 34837 34838 -1 34839 34840 34841 -1 34842 34843 34844 -1 34845 34846 34847 -1 34848 34849 34850 -1 34851 34852 34853 -1 34854 34855 34856 -1 34857 34858 34859 -1 34860 34861 34862 -1 34863 34864 34865 -1 34866 34867 34868 -1 34869 34870 34871 -1 34872 34873 34874 -1 34875 34876 34877 -1 34878 34879 34880 -1 34881 34882 34883 -1 34884 34885 34886 -1 34887 34888 34889 -1 34890 34891 34892 -1 34893 34894 34895 -1 34896 34897 34898 -1 34899 34900 34901 -1 34902 34903 34904 -1 34905 34906 34907 -1 34908 34909 34910 -1 34911 34912 34913 -1 34914 34915 34916 -1 34917 34918 34919 -1 34920 34921 34922 -1 34923 34924 34925 -1 34926 34927 34928 -1 34929 34930 34931 -1 34932 34933 34934 -1 34935 34936 34937 -1 34938 34939 34940 -1 34941 34942 34943 -1 34944 34945 34946 -1 34947 34948 34949 -1 34950 34951 34952 -1 34953 34954 34955 -1 34956 34957 34958 -1 34959 34960 34961 -1 34962 34963 34964 -1 34965 34966 34967 -1 34968 34969 34970 -1 34971 34972 34973 -1 34974 34975 34976 -1 34977 34978 34979 -1 34980 34981 34982 -1 34983 34984 34985 -1 34986 34987 34988 -1 34989 34990 34991 -1 34992 34993 34994 -1 34995 34996 34997 -1 34998 34999 35000 -1 35001 35002 35003 -1 35004 35005 35006 -1 35007 35008 35009 -1 35010 35011 35012 -1 35013 35014 35015 -1 35016 35017 35018 -1 35019 35020 35021 -1 35022 35023 35024 -1 35025 35026 35027 -1 35028 35029 35030 -1 35031 35032 35033 -1 35034 35035 35036 -1 35037 35038 35039 -1 35040 35041 35042 -1 35043 35044 35045 -1 35046 35047 35048 -1 35049 35050 35051 -1 35052 35053 35054 -1 35055 35056 35057 -1 35058 35059 35060 -1 35061 35062 35063 -1 35064 35065 35066 -1 35067 35068 35069 -1 35070 35071 35072 -1 35073 35074 35075 -1 35076 35077 35078 -1 35079 35080 35081 -1 35082 35083 35084 -1 35085 35086 35087 -1 35088 35089 35090 -1 35091 35092 35093 -1 35094 35095 35096 -1 35097 35098 35099 -1 35100 35101 35102 -1 35103 35104 35105 -1 35106 35107 35108 -1 35109 35110 35111 -1 35112 35113 35114 -1 35115 35116 35117 -1 35118 35119 35120 -1 35121 35122 35123 -1 35124 35125 35126 -1 35127 35128 35129 -1 35130 35131 35132 -1 35133 35134 35135 -1 35136 35137 35138 -1 35139 35140 35141 -1 35142 35143 35144 -1 35145 35146 35147 -1 35148 35149 35150 -1 35151 35152 35153 -1 35154 35155 35156 -1 35157 35158 35159 -1 35160 35161 35162 -1 35163 35164 35165 -1 35166 35167 35168 -1 35169 35170 35171 -1 35172 35173 35174 -1 35175 35176 35177 -1 35178 35179 35180 -1 35181 35182 35183 -1 35184 35185 35186 -1 35187 35188 35189 -1 35190 35191 35192 -1 35193 35194 35195 -1 35196 35197 35198 -1 35199 35200 35201 -1 35202 35203 35204 -1 35205 35206 35207 -1 35208 35209 35210 -1 35211 35212 35213 -1 35214 35215 35216 -1 35217 35218 35219 -1 35220 35221 35222 -1 35223 35224 35225 -1 35226 35227 35228 -1 35229 35230 35231 -1 35232 35233 35234 -1 35235 35236 35237 -1 35238 35239 35240 -1 35241 35242 35243 -1 35244 35245 35246 -1 35247 35248 35249 -1 35250 35251 35252 -1 35253 35254 35255 -1 35256 35257 35258 -1 35259 35260 35261 -1 35262 35263 35264 -1 35265 35266 35267 -1 35268 35269 35270 -1 35271 35272 35273 -1 35274 35275 35276 -1 35277 35278 35279 -1 35280 35281 35282 -1 35283 35284 35285 -1 35286 35287 35288 -1 35289 35290 35291 -1 35292 35293 35294 -1 35295 35296 35297 -1 35298 35299 35300 -1 35301 35302 35303 -1 35304 35305 35306 -1 35307 35308 35309 -1 35310 35311 35312 -1 35313 35314 35315 -1 35316 35317 35318 -1 35319 35320 35321 -1 35322 35323 35324 -1 35325 35326 35327 -1 35328 35329 35330 -1 35331 35332 35333 -1 35334 35335 35336 -1 35337 35338 35339 -1 35340 35341 35342 -1 35343 35344 35345 -1 35346 35347 35348 -1 35349 35350 35351 -1 35352 35353 35354 -1 35355 35356 35357 -1 35358 35359 35360 -1 35361 35362 35363 -1 35364 35365 35366 -1 35367 35368 35369 -1 35370 35371 35372 -1 35373 35374 35375 -1 35376 35377 35378 -1 35379 35380 35381 -1 35382 35383 35384 -1 35385 35386 35387 -1 35388 35389 35390 -1 35391 35392 35393 -1 35394 35395 35396 -1 35397 35398 35399 -1 35400 35401 35402 -1 35403 35404 35405 -1 35406 35407 35408 -1 35409 35410 35411 -1 35412 35413 35414 -1 35415 35416 35417 -1 35418 35419 35420 -1 35421 35422 35423 -1 35424 35425 35426 -1 35427 35428 35429 -1 35430 35431 35432 -1 35433 35434 35435 -1 35436 35437 35438 -1 35439 35440 35441 -1 35442 35443 35444 -1 35445 35446 35447 -1 35448 35449 35450 -1 35451 35452 35453 -1 35454 35455 35456 -1 35457 35458 35459 -1 35460 35461 35462 -1 35463 35464 35465 -1 35466 35467 35468 -1 35469 35470 35471 -1 35472 35473 35474 -1 35475 35476 35477 -1 35478 35479 35480 -1 35481 35482 35483 -1 35484 35485 35486 -1 35487 35488 35489 -1 35490 35491 35492 -1 35493 35494 35495 -1 35496 35497 35498 -1 35499 35500 35501 -1 35502 35503 35504 -1 35505 35506 35507 -1 35508 35509 35510 -1 35511 35512 35513 -1 35514 35515 35516 -1 35517 35518 35519 -1 35520 35521 35522 -1 35523 35524 35525 -1 35526 35527 35528 -1 35529 35530 35531 -1 35532 35533 35534 -1 35535 35536 35537 -1 35538 35539 35540 -1 35541 35542 35543 -1 35544 35545 35546 -1 35547 35548 35549 -1 35550 35551 35552 -1 35553 35554 35555 -1 35556 35557 35558 -1 35559 35560 35561 -1 35562 35563 35564 -1 35565 35566 35567 -1 35568 35569 35570 -1 35571 35572 35573 -1 35574 35575 35576 -1 35577 35578 35579 -1 35580 35581 35582 -1 35583 35584 35585 -1 35586 35587 35588 -1 35589 35590 35591 -1 35592 35593 35594 -1 35595 35596 35597 -1 35598 35599 35600 -1 35601 35602 35603 -1 35604 35605 35606 -1 35607 35608 35609 -1 35610 35611 35612 -1 35613 35614 35615 -1 35616 35617 35618 -1 35619 35620 35621 -1 35622 35623 35624 -1 35625 35626 35627 -1 35628 35629 35630 -1 35631 35632 35633 -1 35634 35635 35636 -1 35637 35638 35639 -1 35640 35641 35642 -1 35643 35644 35645 -1 35646 35647 35648 -1 35649 35650 35651 -1 35652 35653 35654 -1 35655 35656 35657 -1 35658 35659 35660 -1 35661 35662 35663 -1 35664 35665 35666 -1 35667 35668 35669 -1 35670 35671 35672 -1 35673 35674 35675 -1 35676 35677 35678 -1 35679 35680 35681 -1 35682 35683 35684 -1 35685 35686 35687 -1 35688 35689 35690 -1 35691 35692 35693 -1 35694 35695 35696 -1 35697 35698 35699 -1 35700 35701 35702 -1 35703 35704 35705 -1 35706 35707 35708 -1 35709 35710 35711 -1 35712 35713 35714 -1 35715 35716 35717 -1 35718 35719 35720 -1 35721 35722 35723 -1 35724 35725 35726 -1 35727 35728 35729 -1 35730 35731 35732 -1 35733 35734 35735 -1 35736 35737 35738 -1 35739 35740 35741 -1 35742 35743 35744 -1 35745 35746 35747 -1 35748 35749 35750 -1 35751 35752 35753 -1 35754 35755 35756 -1 35757 35758 35759 -1 35760 35761 35762 -1 35763 35764 35765 -1 35766 35767 35768 -1 35769 35770 35771 -1 35772 35773 35774 -1 35775 35776 35777 -1 35778 35779 35780 -1 35781 35782 35783 -1 35784 35785 35786 -1 35787 35788 35789 -1 35790 35791 35792 -1 35793 35794 35795 -1 35796 35797 35798 -1 35799 35800 35801 -1 35802 35803 35804 -1 35805 35806 35807 -1 35808 35809 35810 -1 35811 35812 35813 -1 35814 35815 35816 -1 35817 35818 35819 -1 35820 35821 35822 -1 35823 35824 35825 -1 35826 35827 35828 -1 35829 35830 35831 -1 35832 35833 35834 -1 35835 35836 35837 -1 35838 35839 35840 -1 35841 35842 35843 -1 35844 35845 35846 -1 35847 35848 35849 -1 35850 35851 35852 -1 35853 35854 35855 -1 35856 35857 35858 -1 35859 35860 35861 -1 35862 35863 35864 -1 35865 35866 35867 -1 35868 35869 35870 -1 35871 35872 35873 -1 35874 35875 35876 -1 35877 35878 35879 -1 35880 35881 35882 -1 35883 35884 35885 -1 35886 35887 35888 -1 35889 35890 35891 -1 35892 35893 35894 -1 35895 35896 35897 -1 35898 35899 35900 -1 35901 35902 35903 -1 35904 35905 35906 -1 35907 35908 35909 -1 35910 35911 35912 -1 35913 35914 35915 -1 35916 35917 35918 -1 35919 35920 35921 -1 35922 35923 35924 -1 35925 35926 35927 -1 35928 35929 35930 -1 35931 35932 35933 -1 35934 35935 35936 -1 35937 35938 35939 -1 35940 35941 35942 -1 35943 35944 35945 -1 35946 35947 35948 -1 35949 35950 35951 -1 35952 35953 35954 -1 35955 35956 35957 -1 35958 35959 35960 -1 35961 35962 35963 -1 35964 35965 35966 -1 35967 35968 35969 -1 35970 35971 35972 -1 35973 35974 35975 -1 35976 35977 35978 -1 35979 35980 35981 -1 35982 35983 35984 -1 35985 35986 35987 -1 35988 35989 35990 -1 35991 35992 35993 -1 35994 35995 35996 -1 35997 35998 35999 -1 36000 36001 36002 -1 36003 36004 36005 -1 36006 36007 36008 -1 36009 36010 36011 -1 36012 36013 36014 -1 36015 36016 36017 -1 36018 36019 36020 -1 36021 36022 36023 -1 36024 36025 36026 -1 36027 36028 36029 -1 36030 36031 36032 -1 36033 36034 36035 -1 36036 36037 36038 -1 36039 36040 36041 -1 36042 36043 36044 -1 36045 36046 36047 -1 36048 36049 36050 -1 36051 36052 36053 -1 36054 36055 36056 -1 36057 36058 36059 -1 36060 36061 36062 -1 36063 36064 36065 -1 36066 36067 36068 -1 36069 36070 36071 -1 36072 36073 36074 -1 36075 36076 36077 -1 36078 36079 36080 -1 36081 36082 36083 -1 36084 36085 36086 -1 36087 36088 36089 -1 36090 36091 36092 -1 36093 36094 36095 -1 36096 36097 36098 -1 36099 36100 36101 -1 36102 36103 36104 -1 36105 36106 36107 -1 36108 36109 36110 -1 36111 36112 36113 -1 36114 36115 36116 -1 36117 36118 36119 -1 36120 36121 36122 -1 36123 36124 36125 -1 36126 36127 36128 -1 36129 36130 36131 -1 36132 36133 36134 -1 36135 36136 36137 -1 36138 36139 36140 -1 36141 36142 36143 -1 36144 36145 36146 -1 36147 36148 36149 -1 36150 36151 36152 -1 36153 36154 36155 -1 36156 36157 36158 -1 36159 36160 36161 -1 36162 36163 36164 -1 36165 36166 36167 -1 36168 36169 36170 -1 36171 36172 36173 -1 36174 36175 36176 -1 36177 36178 36179 -1 36180 36181 36182 -1 36183 36184 36185 -1 36186 36187 36188 -1 36189 36190 36191 -1 36192 36193 36194 -1 36195 36196 36197 -1 36198 36199 36200 -1 36201 36202 36203 -1 36204 36205 36206 -1 36207 36208 36209 -1 36210 36211 36212 -1 36213 36214 36215 -1 36216 36217 36218 -1 36219 36220 36221 -1 36222 36223 36224 -1 36225 36226 36227 -1 36228 36229 36230 -1 36231 36232 36233 -1 36234 36235 36236 -1 36237 36238 36239 -1 36240 36241 36242 -1 36243 36244 36245 -1 36246 36247 36248 -1 36249 36250 36251 -1 36252 36253 36254 -1 36255 36256 36257 -1 36258 36259 36260 -1 36261 36262 36263 -1 36264 36265 36266 -1 36267 36268 36269 -1 36270 36271 36272 -1 36273 36274 36275 -1 36276 36277 36278 -1 36279 36280 36281 -1 36282 36283 36284 -1 36285 36286 36287 -1 36288 36289 36290 -1 36291 36292 36293 -1 36294 36295 36296 -1 36297 36298 36299 -1 36300 36301 36302 -1 36303 36304 36305 -1 36306 36307 36308 -1 36309 36310 36311 -1 36312 36313 36314 -1 36315 36316 36317 -1 36318 36319 36320 -1 36321 36322 36323 -1 36324 36325 36326 -1 36327 36328 36329 -1 36330 36331 36332 -1 36333 36334 36335 -1 36336 36337 36338 -1 36339 36340 36341 -1 36342 36343 36344 -1 36345 36346 36347 -1 36348 36349 36350 -1 36351 36352 36353 -1 36354 36355 36356 -1 36357 36358 36359 -1 36360 36361 36362 -1 36363 36364 36365 -1 36366 36367 36368 -1 36369 36370 36371 -1 36372 36373 36374 -1 36375 36376 36377 -1 36378 36379 36380 -1 36381 36382 36383 -1 36384 36385 36386 -1 36387 36388 36389 -1 36390 36391 36392 -1 36393 36394 36395 -1 36396 36397 36398 -1 36399 36400 36401 -1 36402 36403 36404 -1 36405 36406 36407 -1 36408 36409 36410 -1 36411 36412 36413 -1 36414 36415 36416 -1 36417 36418 36419 -1 36420 36421 36422 -1 36423 36424 36425 -1 36426 36427 36428 -1 36429 36430 36431 -1 36432 36433 36434 -1 36435 36436 36437 -1 36438 36439 36440 -1 36441 36442 36443 -1 36444 36445 36446 -1 36447 36448 36449 -1 36450 36451 36452 -1 36453 36454 36455 -1 36456 36457 36458 -1 36459 36460 36461 -1 36462 36463 36464 -1 36465 36466 36467 -1 36468 36469 36470 -1 36471 36472 36473 -1 36474 36475 36476 -1 36477 36478 36479 -1 36480 36481 36482 -1 36483 36484 36485 -1 36486 36487 36488 -1 36489 36490 36491 -1 36492 36493 36494 -1 36495 36496 36497 -1 36498 36499 36500 -1 36501 36502 36503 -1 36504 36505 36506 -1 36507 36508 36509 -1 36510 36511 36512 -1 36513 36514 36515 -1 36516 36517 36518 -1 36519 36520 36521 -1 36522 36523 36524 -1 36525 36526 36527 -1 36528 36529 36530 -1 36531 36532 36533 -1 36534 36535 36536 -1 36537 36538 36539 -1 36540 36541 36542 -1 36543 36544 36545 -1 36546 36547 36548 -1 36549 36550 36551 -1 36552 36553 36554 -1 36555 36556 36557 -1 36558 36559 36560 -1 36561 36562 36563 -1 36564 36565 36566 -1 36567 36568 36569 -1 36570 36571 36572 -1 36573 36574 36575 -1 36576 36577 36578 -1 36579 36580 36581 -1 36582 36583 36584 -1 36585 36586 36587 -1 36588 36589 36590 -1 36591 36592 36593 -1 36594 36595 36596 -1 36597 36598 36599 -1 36600 36601 36602 -1 36603 36604 36605 -1 36606 36607 36608 -1 36609 36610 36611 -1 36612 36613 36614 -1 36615 36616 36617 -1 36618 36619 36620 -1 36621 36622 36623 -1 36624 36625 36626 -1 36627 36628 36629 -1 36630 36631 36632 -1 36633 36634 36635 -1 36636 36637 36638 -1 36639 36640 36641 -1 36642 36643 36644 -1 36645 36646 36647 -1 36648 36649 36650 -1 36651 36652 36653 -1 36654 36655 36656 -1 36657 36658 36659 -1 36660 36661 36662 -1 36663 36664 36665 -1 36666 36667 36668 -1 36669 36670 36671 -1 36672 36673 36674 -1 36675 36676 36677 -1 36678 36679 36680 -1 36681 36682 36683 -1 36684 36685 36686 -1 36687 36688 36689 -1 36690 36691 36692 -1 36693 36694 36695 -1 36696 36697 36698 -1 36699 36700 36701 -1 36702 36703 36704 -1 36705 36706 36707 -1 36708 36709 36710 -1 36711 36712 36713 -1 36714 36715 36716 -1 36717 36718 36719 -1 36720 36721 36722 -1 36723 36724 36725 -1 36726 36727 36728 -1 36729 36730 36731 -1 36732 36733 36734 -1 36735 36736 36737 -1 36738 36739 36740 -1 36741 36742 36743 -1 36744 36745 36746 -1 36747 36748 36749 -1 36750 36751 36752 -1 36753 36754 36755 -1 36756 36757 36758 -1 36759 36760 36761 -1 36762 36763 36764 -1 36765 36766 36767 -1 36768 36769 36770 -1 36771 36772 36773 -1 36774 36775 36776 -1 36777 36778 36779 -1 36780 36781 36782 -1 36783 36784 36785 -1 36786 36787 36788 -1 36789 36790 36791 -1 36792 36793 36794 -1 36795 36796 36797 -1 36798 36799 36800 -1 36801 36802 36803 -1 36804 36805 36806 -1 36807 36808 36809 -1 36810 36811 36812 -1 36813 36814 36815 -1 36816 36817 36818 -1 36819 36820 36821 -1 36822 36823 36824 -1 36825 36826 36827 -1 36828 36829 36830 -1 36831 36832 36833 -1 36834 36835 36836 -1 36837 36838 36839 -1 36840 36841 36842 -1 36843 36844 36845 -1 36846 36847 36848 -1 36849 36850 36851 -1 36852 36853 36854 -1 36855 36856 36857 -1 36858 36859 36860 -1 36861 36862 36863 -1 36864 36865 36866 -1 36867 36868 36869 -1 36870 36871 36872 -1 36873 36874 36875 -1 36876 36877 36878 -1 36879 36880 36881 -1 36882 36883 36884 -1 36885 36886 36887 -1 36888 36889 36890 -1 36891 36892 36893 -1 36894 36895 36896 -1 36897 36898 36899 -1 36900 36901 36902 -1 36903 36904 36905 -1 36906 36907 36908 -1 36909 36910 36911 -1 36912 36913 36914 -1 36915 36916 36917 -1 36918 36919 36920 -1 36921 36922 36923 -1 36924 36925 36926 -1 36927 36928 36929 -1 36930 36931 36932 -1 36933 36934 36935 -1 36936 36937 36938 -1 36939 36940 36941 -1 36942 36943 36944 -1 36945 36946 36947 -1 36948 36949 36950 -1 36951 36952 36953 -1 36954 36955 36956 -1 36957 36958 36959 -1 36960 36961 36962 -1 36963 36964 36965 -1 36966 36967 36968 -1 36969 36970 36971 -1 36972 36973 36974 -1 36975 36976 36977 -1 36978 36979 36980 -1 36981 36982 36983 -1 36984 36985 36986 -1 36987 36988 36989 -1 36990 36991 36992 -1 36993 36994 36995 -1 36996 36997 36998 -1 36999 37000 37001 -1 37002 37003 37004 -1 37005 37006 37007 -1 37008 37009 37010 -1 37011 37012 37013 -1 37014 37015 37016 -1 37017 37018 37019 -1 37020 37021 37022 -1 37023 37024 37025 -1 37026 37027 37028 -1 37029 37030 37031 -1 37032 37033 37034 -1 37035 37036 37037 -1 37038 37039 37040 -1 37041 37042 37043 -1 37044 37045 37046 -1 37047 37048 37049 -1 37050 37051 37052 -1 37053 37054 37055 -1 37056 37057 37058 -1 37059 37060 37061 -1 37062 37063 37064 -1 37065 37066 37067 -1 37068 37069 37070 -1 37071 37072 37073 -1 37074 37075 37076 -1 37077 37078 37079 -1 37080 37081 37082 -1 37083 37084 37085 -1 37086 37087 37088 -1 37089 37090 37091 -1 37092 37093 37094 -1 37095 37096 37097 -1 37098 37099 37100 -1 37101 37102 37103 -1 37104 37105 37106 -1 37107 37108 37109 -1 37110 37111 37112 -1 37113 37114 37115 -1 37116 37117 37118 -1 37119 37120 37121 -1 37122 37123 37124 -1 37125 37126 37127 -1 37128 37129 37130 -1 37131 37132 37133 -1 37134 37135 37136 -1 37137 37138 37139 -1 37140 37141 37142 -1 37143 37144 37145 -1 37146 37147 37148 -1 37149 37150 37151 -1 37152 37153 37154 -1 37155 37156 37157 -1 37158 37159 37160 -1 37161 37162 37163 -1 37164 37165 37166 -1 37167 37168 37169 -1 37170 37171 37172 -1 37173 37174 37175 -1 37176 37177 37178 -1 37179 37180 37181 -1 37182 37183 37184 -1 37185 37186 37187 -1 37188 37189 37190 -1 37191 37192 37193 -1 37194 37195 37196 -1 37197 37198 37199 -1 37200 37201 37202 -1 37203 37204 37205 -1 37206 37207 37208 -1 37209 37210 37211 -1 37212 37213 37214 -1 37215 37216 37217 -1 37218 37219 37220 -1 37221 37222 37223 -1 37224 37225 37226 -1 37227 37228 37229 -1 37230 37231 37232 -1 37233 37234 37235 -1 37236 37237 37238 -1 37239 37240 37241 -1 37242 37243 37244 -1 37245 37246 37247 -1 37248 37249 37250 -1 37251 37252 37253 -1 37254 37255 37256 -1 37257 37258 37259 -1 37260 37261 37262 -1 37263 37264 37265 -1 37266 37267 37268 -1 37269 37270 37271 -1 37272 37273 37274 -1 37275 37276 37277 -1 37278 37279 37280 -1 37281 37282 37283 -1 37284 37285 37286 -1 37287 37288 37289 -1 37290 37291 37292 -1 37293 37294 37295 -1 37296 37297 37298 -1 37299 37300 37301 -1 37302 37303 37304 -1 37305 37306 37307 -1 37308 37309 37310 -1 37311 37312 37313 -1 37314 37315 37316 -1 37317 37318 37319 -1 37320 37321 37322 -1 37323 37324 37325 -1 37326 37327 37328 -1 37329 37330 37331 -1 37332 37333 37334 -1 37335 37336 37337 -1 37338 37339 37340 -1 37341 37342 37343 -1 37344 37345 37346 -1 37347 37348 37349 -1 37350 37351 37352 -1 37353 37354 37355 -1 37356 37357 37358 -1 37359 37360 37361 -1 37362 37363 37364 -1 37365 37366 37367 -1 37368 37369 37370 -1 37371 37372 37373 -1 37374 37375 37376 -1 37377 37378 37379 -1 37380 37381 37382 -1 37383 37384 37385 -1 37386 37387 37388 -1 37389 37390 37391 -1 37392 37393 37394 -1 37395 37396 37397 -1 37398 37399 37400 -1 37401 37402 37403 -1 37404 37405 37406 -1 37407 37408 37409 -1 37410 37411 37412 -1 37413 37414 37415 -1 37416 37417 37418 -1 37419 37420 37421 -1 37422 37423 37424 -1 37425 37426 37427 -1 37428 37429 37430 -1 37431 37432 37433 -1 37434 37435 37436 -1 37437 37438 37439 -1 37440 37441 37442 -1 37443 37444 37445 -1 37446 37447 37448 -1 37449 37450 37451 -1 37452 37453 37454 -1 37455 37456 37457 -1 37458 37459 37460 -1 37461 37462 37463 -1 37464 37465 37466 -1 37467 37468 37469 -1 37470 37471 37472 -1 37473 37474 37475 -1 37476 37477 37478 -1 37479 37480 37481 -1 37482 37483 37484 -1 37485 37486 37487 -1 37488 37489 37490 -1 37491 37492 37493 -1 37494 37495 37496 -1 37497 37498 37499 -1 37500 37501 37502 -1 37503 37504 37505 -1 37506 37507 37508 -1 37509 37510 37511 -1 37512 37513 37514 -1 37515 37516 37517 -1 37518 37519 37520 -1 37521 37522 37523 -1 37524 37525 37526 -1 37527 37528 37529 -1 37530 37531 37532 -1 37533 37534 37535 -1 37536 37537 37538 -1 37539 37540 37541 -1 37542 37543 37544 -1 37545 37546 37547 -1 37548 37549 37550 -1 37551 37552 37553 -1 37554 37555 37556 -1 37557 37558 37559 -1 37560 37561 37562 -1 37563 37564 37565 -1 37566 37567 37568 -1 37569 37570 37571 -1 37572 37573 37574 -1 37575 37576 37577 -1 37578 37579 37580 -1 37581 37582 37583 -1 37584 37585 37586 -1 37587 37588 37589 -1 37590 37591 37592 -1 37593 37594 37595 -1 37596 37597 37598 -1 37599 37600 37601 -1 37602 37603 37604 -1 37605 37606 37607 -1 37608 37609 37610 -1 37611 37612 37613 -1 37614 37615 37616 -1 37617 37618 37619 -1 37620 37621 37622 -1 37623 37624 37625 -1 37626 37627 37628 -1 37629 37630 37631 -1 37632 37633 37634 -1 37635 37636 37637 -1 37638 37639 37640 -1 37641 37642 37643 -1 37644 37645 37646 -1 37647 37648 37649 -1 37650 37651 37652 -1 37653 37654 37655 -1 37656 37657 37658 -1 37659 37660 37661 -1 37662 37663 37664 -1 37665 37666 37667 -1 37668 37669 37670 -1 37671 37672 37673 -1 37674 37675 37676 -1 37677 37678 37679 -1 37680 37681 37682 -1 37683 37684 37685 -1 37686 37687 37688 -1 37689 37690 37691 -1 37692 37693 37694 -1 37695 37696 37697 -1 37698 37699 37700 -1 37701 37702 37703 -1 37704 37705 37706 -1 37707 37708 37709 -1 37710 37711 37712 -1 37713 37714 37715 -1 37716 37717 37718 -1 37719 37720 37721 -1 37722 37723 37724 -1 37725 37726 37727 -1 37728 37729 37730 -1 37731 37732 37733 -1 37734 37735 37736 -1 37737 37738 37739 -1 37740 37741 37742 -1 37743 37744 37745 -1 37746 37747 37748 -1 37749 37750 37751 -1 37752 37753 37754 -1 37755 37756 37757 -1 37758 37759 37760 -1 37761 37762 37763 -1 37764 37765 37766 -1 37767 37768 37769 -1 37770 37771 37772 -1 37773 37774 37775 -1 37776 37777 37778 -1 37779 37780 37781 -1 37782 37783 37784 -1 37785 37786 37787 -1 37788 37789 37790 -1 37791 37792 37793 -1 37794 37795 37796 -1 37797 37798 37799 -1 37800 37801 37802 -1 37803 37804 37805 -1 37806 37807 37808 -1 37809 37810 37811 -1 37812 37813 37814 -1 37815 37816 37817 -1 37818 37819 37820 -1 37821 37822 37823 -1 37824 37825 37826 -1 37827 37828 37829 -1 37830 37831 37832 -1 37833 37834 37835 -1 37836 37837 37838 -1 37839 37840 37841 -1 37842 37843 37844 -1 37845 37846 37847 -1 37848 37849 37850 -1 37851 37852 37853 -1 37854 37855 37856 -1 37857 37858 37859 -1 37860 37861 37862 -1 37863 37864 37865 -1 37866 37867 37868 -1 37869 37870 37871 -1 37872 37873 37874 -1 37875 37876 37877 -1 37878 37879 37880 -1 37881 37882 37883 -1 37884 37885 37886 -1 37887 37888 37889 -1 37890 37891 37892 -1 37893 37894 37895 -1 37896 37897 37898 -1 37899 37900 37901 -1 37902 37903 37904 -1 37905 37906 37907 -1 37908 37909 37910 -1 37911 37912 37913 -1 37914 37915 37916 -1 37917 37918 37919 -1 37920 37921 37922 -1 37923 37924 37925 -1 37926 37927 37928 -1 37929 37930 37931 -1 37932 37933 37934 -1 37935 37936 37937 -1 37938 37939 37940 -1 37941 37942 37943 -1 37944 37945 37946 -1 37947 37948 37949 -1 37950 37951 37952 -1 37953 37954 37955 -1 37956 37957 37958 -1 37959 37960 37961 -1 37962 37963 37964 -1 37965 37966 37967 -1 37968 37969 37970 -1 37971 37972 37973 -1 37974 37975 37976 -1 37977 37978 37979 -1 37980 37981 37982 -1 37983 37984 37985 -1 37986 37987 37988 -1 37989 37990 37991 -1 37992 37993 37994 -1 37995 37996 37997 -1 37998 37999 38000 -1 38001 38002 38003 -1 38004 38005 38006 -1 38007 38008 38009 -1 38010 38011 38012 -1 38013 38014 38015 -1 38016 38017 38018 -1 38019 38020 38021 -1 38022 38023 38024 -1 38025 38026 38027 -1 38028 38029 38030 -1 38031 38032 38033 -1 38034 38035 38036 -1 38037 38038 38039 -1 38040 38041 38042 -1 38043 38044 38045 -1 38046 38047 38048 -1 38049 38050 38051 -1 38052 38053 38054 -1 38055 38056 38057 -1 38058 38059 38060 -1 38061 38062 38063 -1 38064 38065 38066 -1 38067 38068 38069 -1 38070 38071 38072 -1 38073 38074 38075 -1 38076 38077 38078 -1 38079 38080 38081 -1 38082 38083 38084 -1 38085 38086 38087 -1 38088 38089 38090 -1 38091 38092 38093 -1 38094 38095 38096 -1 38097 38098 38099 -1 38100 38101 38102 -1 38103 38104 38105 -1 38106 38107 38108 -1 38109 38110 38111 -1 38112 38113 38114 -1 38115 38116 38117 -1 38118 38119 38120 -1 38121 38122 38123 -1 38124 38125 38126 -1 38127 38128 38129 -1 38130 38131 38132 -1 38133 38134 38135 -1 38136 38137 38138 -1 38139 38140 38141 -1 38142 38143 38144 -1 38145 38146 38147 -1 38148 38149 38150 -1 38151 38152 38153 -1 38154 38155 38156 -1 38157 38158 38159 -1 38160 38161 38162 -1 38163 38164 38165 -1 38166 38167 38168 -1 38169 38170 38171 -1 38172 38173 38174 -1 38175 38176 38177 -1 38178 38179 38180 -1 38181 38182 38183 -1 38184 38185 38186 -1 38187 38188 38189 -1 38190 38191 38192 -1 38193 38194 38195 -1 38196 38197 38198 -1 38199 38200 38201 -1 38202 38203 38204 -1 38205 38206 38207 -1 38208 38209 38210 -1 38211 38212 38213 -1 38214 38215 38216 -1 38217 38218 38219 -1 38220 38221 38222 -1 38223 38224 38225 -1 38226 38227 38228 -1 38229 38230 38231 -1 38232 38233 38234 -1 38235 38236 38237 -1 38238 38239 38240 -1 38241 38242 38243 -1 38244 38245 38246 -1 38247 38248 38249 -1 38250 38251 38252 -1 38253 38254 38255 -1 38256 38257 38258 -1 38259 38260 38261 -1 38262 38263 38264 -1 38265 38266 38267 -1 38268 38269 38270 -1 38271 38272 38273 -1 38274 38275 38276 -1 38277 38278 38279 -1 38280 38281 38282 -1 38283 38284 38285 -1 38286 38287 38288 -1 38289 38290 38291 -1 38292 38293 38294 -1 38295 38296 38297 -1 38298 38299 38300 -1 38301 38302 38303 -1 38304 38305 38306 -1 38307 38308 38309 -1 38310 38311 38312 -1 38313 38314 38315 -1 38316 38317 38318 -1 38319 38320 38321 -1 38322 38323 38324 -1 38325 38326 38327 -1 38328 38329 38330 -1 38331 38332 38333 -1 38334 38335 38336 -1 38337 38338 38339 -1 38340 38341 38342 -1 38343 38344 38345 -1 38346 38347 38348 -1 38349 38350 38351 -1 38352 38353 38354 -1 38355 38356 38357 -1 38358 38359 38360 -1 38361 38362 38363 -1 38364 38365 38366 -1 38367 38368 38369 -1 38370 38371 38372 -1 38373 38374 38375 -1 38376 38377 38378 -1 38379 38380 38381 -1 38382 38383 38384 -1 38385 38386 38387 -1 38388 38389 38390 -1 38391 38392 38393 -1 38394 38395 38396 -1 38397 38398 38399 -1 38400 38401 38402 -1 38403 38404 38405 -1 38406 38407 38408 -1 38409 38410 38411 -1 38412 38413 38414 -1 38415 38416 38417 -1 38418 38419 38420 -1 38421 38422 38423 -1 38424 38425 38426 -1 38427 38428 38429 -1 38430 38431 38432 -1 38433 38434 38435 -1 38436 38437 38438 -1 38439 38440 38441 -1 38442 38443 38444 -1 38445 38446 38447 -1 38448 38449 38450 -1 38451 38452 38453 -1 38454 38455 38456 -1 38457 38458 38459 -1 38460 38461 38462 -1 38463 38464 38465 -1 38466 38467 38468 -1 38469 38470 38471 -1 38472 38473 38474 -1 38475 38476 38477 -1 38478 38479 38480 -1 38481 38482 38483 -1 38484 38485 38486 -1 38487 38488 38489 -1 38490 38491 38492 -1 38493 38494 38495 -1 38496 38497 38498 -1 38499 38500 38501 -1 38502 38503 38504 -1 38505 38506 38507 -1 38508 38509 38510 -1 38511 38512 38513 -1 38514 38515 38516 -1 38517 38518 38519 -1 38520 38521 38522 -1 38523 38524 38525 -1 38526 38527 38528 -1 38529 38530 38531 -1 38532 38533 38534 -1 38535 38536 38537 -1 38538 38539 38540 -1 38541 38542 38543 -1 38544 38545 38546 -1 38547 38548 38549 -1 38550 38551 38552 -1 38553 38554 38555 -1 38556 38557 38558 -1 38559 38560 38561 -1 38562 38563 38564 -1 38565 38566 38567 -1 38568 38569 38570 -1 38571 38572 38573 -1 38574 38575 38576 -1 38577 38578 38579 -1 38580 38581 38582 -1 38583 38584 38585 -1 38586 38587 38588 -1 38589 38590 38591 -1 38592 38593 38594 -1 38595 38596 38597 -1 38598 38599 38600 -1 38601 38602 38603 -1 38604 38605 38606 -1 38607 38608 38609 -1 38610 38611 38612 -1 38613 38614 38615 -1 38616 38617 38618 -1 38619 38620 38621 -1 38622 38623 38624 -1 38625 38626 38627 -1 38628 38629 38630 -1 38631 38632 38633 -1 38634 38635 38636 -1 38637 38638 38639 -1 38640 38641 38642 -1 38643 38644 38645 -1 38646 38647 38648 -1 38649 38650 38651 -1 38652 38653 38654 -1 38655 38656 38657 -1 38658 38659 38660 -1 38661 38662 38663 -1 38664 38665 38666 -1 38667 38668 38669 -1 38670 38671 38672 -1 38673 38674 38675 -1 38676 38677 38678 -1 38679 38680 38681 -1 38682 38683 38684 -1 38685 38686 38687 -1 38688 38689 38690 -1 38691 38692 38693 -1 38694 38695 38696 -1 38697 38698 38699 -1 38700 38701 38702 -1 38703 38704 38705 -1 38706 38707 38708 -1 38709 38710 38711 -1 38712 38713 38714 -1 38715 38716 38717 -1 38718 38719 38720 -1 38721 38722 38723 -1 38724 38725 38726 -1 38727 38728 38729 -1 38730 38731 38732 -1 38733 38734 38735 -1 38736 38737 38738 -1 38739 38740 38741 -1 38742 38743 38744 -1 38745 38746 38747 -1 38748 38749 38750 -1 38751 38752 38753 -1 38754 38755 38756 -1 38757 38758 38759 -1 38760 38761 38762 -1 38763 38764 38765 -1 38766 38767 38768 -1 38769 38770 38771 -1 38772 38773 38774 -1 38775 38776 38777 -1 38778 38779 38780 -1 38781 38782 38783 -1 38784 38785 38786 -1 38787 38788 38789 -1 38790 38791 38792 -1 38793 38794 38795 -1 38796 38797 38798 -1 38799 38800 38801 -1 38802 38803 38804 -1 38805 38806 38807 -1 38808 38809 38810 -1 38811 38812 38813 -1 38814 38815 38816 -1 38817 38818 38819 -1 38820 38821 38822 -1 38823 38824 38825 -1 38826 38827 38828 -1 38829 38830 38831 -1 38832 38833 38834 -1 38835 38836 38837 -1 38838 38839 38840 -1 38841 38842 38843 -1 38844 38845 38846 -1 38847 38848 38849 -1 38850 38851 38852 -1 38853 38854 38855 -1 38856 38857 38858 -1 38859 38860 38861 -1 38862 38863 38864 -1 38865 38866 38867 -1 38868 38869 38870 -1 38871 38872 38873 -1 38874 38875 38876 -1 38877 38878 38879 -1 38880 38881 38882 -1 38883 38884 38885 -1 38886 38887 38888 -1 38889 38890 38891 -1 38892 38893 38894 -1 38895 38896 38897 -1 38898 38899 38900 -1 38901 38902 38903 -1 38904 38905 38906 -1 38907 38908 38909 -1 38910 38911 38912 -1 38913 38914 38915 -1 38916 38917 38918 -1 38919 38920 38921 -1 38922 38923 38924 -1 38925 38926 38927 -1 38928 38929 38930 -1 38931 38932 38933 -1 38934 38935 38936 -1 38937 38938 38939 -1 38940 38941 38942 -1 38943 38944 38945 -1 38946 38947 38948 -1 38949 38950 38951 -1 38952 38953 38954 -1 38955 38956 38957 -1 38958 38959 38960 -1 38961 38962 38963 -1 38964 38965 38966 -1 38967 38968 38969 -1 38970 38971 38972 -1 38973 38974 38975 -1 38976 38977 38978 -1 38979 38980 38981 -1 38982 38983 38984 -1 38985 38986 38987 -1 38988 38989 38990 -1 38991 38992 38993 -1 38994 38995 38996 -1 38997 38998 38999 -1 39000 39001 39002 -1 39003 39004 39005 -1 39006 39007 39008 -1 39009 39010 39011 -1 39012 39013 39014 -1 39015 39016 39017 -1 39018 39019 39020 -1 39021 39022 39023 -1 39024 39025 39026 -1 39027 39028 39029 -1 39030 39031 39032 -1 39033 39034 39035 -1 39036 39037 39038 -1 39039 39040 39041 -1 39042 39043 39044 -1 39045 39046 39047 -1 39048 39049 39050 -1 39051 39052 39053 -1 39054 39055 39056 -1 39057 39058 39059 -1 39060 39061 39062 -1 39063 39064 39065 -1 39066 39067 39068 -1 39069 39070 39071 -1 39072 39073 39074 -1 39075 39076 39077 -1 39078 39079 39080 -1 39081 39082 39083 -1 39084 39085 39086 -1 39087 39088 39089 -1 39090 39091 39092 -1 39093 39094 39095 -1 39096 39097 39098 -1 39099 39100 39101 -1 39102 39103 39104 -1 39105 39106 39107 -1 39108 39109 39110 -1 39111 39112 39113 -1 39114 39115 39116 -1 39117 39118 39119 -1 39120 39121 39122 -1 39123 39124 39125 -1 39126 39127 39128 -1 39129 39130 39131 -1 39132 39133 39134 -1 39135 39136 39137 -1 39138 39139 39140 -1 39141 39142 39143 -1 39144 39145 39146 -1 39147 39148 39149 -1 39150 39151 39152 -1 39153 39154 39155 -1 39156 39157 39158 -1 39159 39160 39161 -1 39162 39163 39164 -1 39165 39166 39167 -1 39168 39169 39170 -1 39171 39172 39173 -1 39174 39175 39176 -1 39177 39178 39179 -1 39180 39181 39182 -1 39183 39184 39185 -1 39186 39187 39188 -1 39189 39190 39191 -1 39192 39193 39194 -1 39195 39196 39197 -1 39198 39199 39200 -1 39201 39202 39203 -1 39204 39205 39206 -1 39207 39208 39209 -1 39210 39211 39212 -1 39213 39214 39215 -1 39216 39217 39218 -1 39219 39220 39221 -1 39222 39223 39224 -1 39225 39226 39227 -1 39228 39229 39230 -1 39231 39232 39233 -1 39234 39235 39236 -1 39237 39238 39239 -1 39240 39241 39242 -1 39243 39244 39245 -1 39246 39247 39248 -1 39249 39250 39251 -1 39252 39253 39254 -1 39255 39256 39257 -1 39258 39259 39260 -1 39261 39262 39263 -1 39264 39265 39266 -1 39267 39268 39269 -1 39270 39271 39272 -1 39273 39274 39275 -1 39276 39277 39278 -1 39279 39280 39281 -1 39282 39283 39284 -1 39285 39286 39287 -1 39288 39289 39290 -1 39291 39292 39293 -1 39294 39295 39296 -1 39297 39298 39299 -1 39300 39301 39302 -1 39303 39304 39305 -1 39306 39307 39308 -1 39309 39310 39311 -1 39312 39313 39314 -1 39315 39316 39317 -1 39318 39319 39320 -1 39321 39322 39323 -1 39324 39325 39326 -1 39327 39328 39329 -1 39330 39331 39332 -1 39333 39334 39335 -1 39336 39337 39338 -1 39339 39340 39341 -1 39342 39343 39344 -1 39345 39346 39347 -1 39348 39349 39350 -1 39351 39352 39353 -1 39354 39355 39356 -1 39357 39358 39359 -1 39360 39361 39362 -1 39363 39364 39365 -1 39366 39367 39368 -1 39369 39370 39371 -1 39372 39373 39374 -1 39375 39376 39377 -1 39378 39379 39380 -1 39381 39382 39383 -1 39384 39385 39386 -1 39387 39388 39389 -1 39390 39391 39392 -1 39393 39394 39395 -1 39396 39397 39398 -1 39399 39400 39401 -1 39402 39403 39404 -1 39405 39406 39407 -1 39408 39409 39410 -1 39411 39412 39413 -1 39414 39415 39416 -1 39417 39418 39419 -1 39420 39421 39422 -1 39423 39424 39425 -1 39426 39427 39428 -1 39429 39430 39431 -1 39432 39433 39434 -1 39435 39436 39437 -1 39438 39439 39440 -1 39441 39442 39443 -1 39444 39445 39446 -1 39447 39448 39449 -1 39450 39451 39452 -1 39453 39454 39455 -1 39456 39457 39458 -1 39459 39460 39461 -1 39462 39463 39464 -1 39465 39466 39467 -1 39468 39469 39470 -1 39471 39472 39473 -1 39474 39475 39476 -1 39477 39478 39479 -1 39480 39481 39482 -1 39483 39484 39485 -1 39486 39487 39488 -1 39489 39490 39491 -1 39492 39493 39494 -1 39495 39496 39497 -1 39498 39499 39500 -1 39501 39502 39503 -1 39504 39505 39506 -1 39507 39508 39509 -1 39510 39511 39512 -1 39513 39514 39515 -1 39516 39517 39518 -1 39519 39520 39521 -1 39522 39523 39524 -1 39525 39526 39527 -1 39528 39529 39530 -1 39531 39532 39533 -1 39534 39535 39536 -1 39537 39538 39539 -1 39540 39541 39542 -1 39543 39544 39545 -1 39546 39547 39548 -1 39549 39550 39551 -1 39552 39553 39554 -1 39555 39556 39557 -1 39558 39559 39560 -1 39561 39562 39563 -1 39564 39565 39566 -1 39567 39568 39569 -1 39570 39571 39572 -1 39573 39574 39575 -1 39576 39577 39578 -1 39579 39580 39581 -1 39582 39583 39584 -1 39585 39586 39587 -1 39588 39589 39590 -1 39591 39592 39593 -1 39594 39595 39596 -1 39597 39598 39599 -1 39600 39601 39602 -1 39603 39604 39605 -1 39606 39607 39608 -1 39609 39610 39611 -1 39612 39613 39614 -1 39615 39616 39617 -1 39618 39619 39620 -1 39621 39622 39623 -1 39624 39625 39626 -1 39627 39628 39629 -1 39630 39631 39632 -1 39633 39634 39635 -1 39636 39637 39638 -1 39639 39640 39641 -1 39642 39643 39644 -1 39645 39646 39647 -1 39648 39649 39650 -1 39651 39652 39653 -1 39654 39655 39656 -1 39657 39658 39659 -1 39660 39661 39662 -1 39663 39664 39665 -1 39666 39667 39668 -1 39669 39670 39671 -1 39672 39673 39674 -1 39675 39676 39677 -1 39678 39679 39680 -1 39681 39682 39683 -1 39684 39685 39686 -1 39687 39688 39689 -1 39690 39691 39692 -1 39693 39694 39695 -1 39696 39697 39698 -1 39699 39700 39701 -1 39702 39703 39704 -1 39705 39706 39707 -1 39708 39709 39710 -1 39711 39712 39713 -1 39714 39715 39716 -1 39717 39718 39719 -1 39720 39721 39722 -1 39723 39724 39725 -1 39726 39727 39728 -1 39729 39730 39731 -1 39732 39733 39734 -1 39735 39736 39737 -1 39738 39739 39740 -1 39741 39742 39743 -1 39744 39745 39746 -1 39747 39748 39749 -1 39750 39751 39752 -1 39753 39754 39755 -1 39756 39757 39758 -1 39759 39760 39761 -1 39762 39763 39764 -1 39765 39766 39767 -1 39768 39769 39770 -1 39771 39772 39773 -1 39774 39775 39776 -1 39777 39778 39779 -1 39780 39781 39782 -1 39783 39784 39785 -1 39786 39787 39788 -1 39789 39790 39791 -1 39792 39793 39794 -1 39795 39796 39797 -1 39798 39799 39800 -1 39801 39802 39803 -1 39804 39805 39806 -1 39807 39808 39809 -1 39810 39811 39812 -1 39813 39814 39815 -1 39816 39817 39818 -1 39819 39820 39821 -1 39822 39823 39824 -1 39825 39826 39827 -1 39828 39829 39830 -1 39831 39832 39833 -1 39834 39835 39836 -1 39837 39838 39839 -1 39840 39841 39842 -1 39843 39844 39845 -1 39846 39847 39848 -1 39849 39850 39851 -1 39852 39853 39854 -1 39855 39856 39857 -1 39858 39859 39860 -1 39861 39862 39863 -1 39864 39865 39866 -1 39867 39868 39869 -1 39870 39871 39872 -1 39873 39874 39875 -1 39876 39877 39878 -1 39879 39880 39881 -1 39882 39883 39884 -1 39885 39886 39887 -1 39888 39889 39890 -1 39891 39892 39893 -1 39894 39895 39896 -1 39897 39898 39899 -1 39900 39901 39902 -1 39903 39904 39905 -1 39906 39907 39908 -1 39909 39910 39911 -1 39912 39913 39914 -1 39915 39916 39917 -1 39918 39919 39920 -1 39921 39922 39923 -1 39924 39925 39926 -1 39927 39928 39929 -1 39930 39931 39932 -1 39933 39934 39935 -1 39936 39937 39938 -1 39939 39940 39941 -1 39942 39943 39944 -1 39945 39946 39947 -1 39948 39949 39950 -1 39951 39952 39953 -1 39954 39955 39956 -1 39957 39958 39959 -1 39960 39961 39962 -1 39963 39964 39965 -1 39966 39967 39968 -1 39969 39970 39971 -1 39972 39973 39974 -1 39975 39976 39977 -1 39978 39979 39980 -1 39981 39982 39983 -1 39984 39985 39986 -1 39987 39988 39989 -1 39990 39991 39992 -1 39993 39994 39995 -1 39996 39997 39998 -1 39999 40000 40001 -1 40002 40003 40004 -1 40005 40006 40007 -1 40008 40009 40010 -1 40011 40012 40013 -1 40014 40015 40016 -1 40017 40018 40019 -1 40020 40021 40022 -1 40023 40024 40025 -1 40026 40027 40028 -1 40029 40030 40031 -1 40032 40033 40034 -1 40035 40036 40037 -1 40038 40039 40040 -1 40041 40042 40043 -1 40044 40045 40046 -1 40047 40048 40049 -1 40050 40051 40052 -1 40053 40054 40055 -1 40056 40057 40058 -1 40059 40060 40061 -1 40062 40063 40064 -1 40065 40066 40067 -1 40068 40069 40070 -1 40071 40072 40073 -1 40074 40075 40076 -1 40077 40078 40079 -1 40080 40081 40082 -1 40083 40084 40085 -1 40086 40087 40088 -1 40089 40090 40091 -1 40092 40093 40094 -1 40095 40096 40097 -1 40098 40099 40100 -1 40101 40102 40103 -1 40104 40105 40106 -1 40107 40108 40109 -1 40110 40111 40112 -1 40113 40114 40115 -1 40116 40117 40118 -1 40119 40120 40121 -1 40122 40123 40124 -1 40125 40126 40127 -1 40128 40129 40130 -1 40131 40132 40133 -1 40134 40135 40136 -1 40137 40138 40139 -1 40140 40141 40142 -1 40143 40144 40145 -1 40146 40147 40148 -1 40149 40150 40151 -1 40152 40153 40154 -1 40155 40156 40157 -1 40158 40159 40160 -1 40161 40162 40163 -1 40164 40165 40166 -1 40167 40168 40169 -1 40170 40171 40172 -1 40173 40174 40175 -1 40176 40177 40178 -1 40179 40180 40181 -1 40182 40183 40184 -1 40185 40186 40187 -1 40188 40189 40190 -1 40191 40192 40193 -1 40194 40195 40196 -1 40197 40198 40199 -1 40200 40201 40202 -1 40203 40204 40205 -1 40206 40207 40208 -1 40209 40210 40211 -1 40212 40213 40214 -1 40215 40216 40217 -1 40218 40219 40220 -1 40221 40222 40223 -1 40224 40225 40226 -1 40227 40228 40229 -1 40230 40231 40232 -1 40233 40234 40235 -1 40236 40237 40238 -1 40239 40240 40241 -1 40242 40243 40244 -1 40245 40246 40247 -1 40248 40249 40250 -1 40251 40252 40253 -1 40254 40255 40256 -1 40257 40258 40259 -1 40260 40261 40262 -1 40263 40264 40265 -1 40266 40267 40268 -1 40269 40270 40271 -1 40272 40273 40274 -1 40275 40276 40277 -1 40278 40279 40280 -1 40281 40282 40283 -1 40284 40285 40286 -1 40287 40288 40289 -1 40290 40291 40292 -1 40293 40294 40295 -1 40296 40297 40298 -1 40299 40300 40301 -1 40302 40303 40304 -1 40305 40306 40307 -1 40308 40309 40310 -1 40311 40312 40313 -1 40314 40315 40316 -1 40317 40318 40319 -1 40320 40321 40322 -1 40323 40324 40325 -1 40326 40327 40328 -1 40329 40330 40331 -1 40332 40333 40334 -1 40335 40336 40337 -1 40338 40339 40340 -1 40341 40342 40343 -1 40344 40345 40346 -1 40347 40348 40349 -1 40350 40351 40352 -1 40353 40354 40355 -1 40356 40357 40358 -1 40359 40360 40361 -1 40362 40363 40364 -1 40365 40366 40367 -1 40368 40369 40370 -1 40371 40372 40373 -1 40374 40375 40376 -1 40377 40378 40379 -1 40380 40381 40382 -1 40383 40384 40385 -1 40386 40387 40388 -1 40389 40390 40391 -1 40392 40393 40394 -1 40395 40396 40397 -1 40398 40399 40400 -1 40401 40402 40403 -1 40404 40405 40406 -1 40407 40408 40409 -1 40410 40411 40412 -1 40413 40414 40415 -1 40416 40417 40418 -1 40419 40420 40421 -1 40422 40423 40424 -1 40425 40426 40427 -1 40428 40429 40430 -1 40431 40432 40433 -1 40434 40435 40436 -1 40437 40438 40439 -1 40440 40441 40442 -1 40443 40444 40445 -1 40446 40447 40448 -1 40449 40450 40451 -1 40452 40453 40454 -1 40455 40456 40457 -1 40458 40459 40460 -1 40461 40462 40463 -1 40464 40465 40466 -1 40467 40468 40469 -1 40470 40471 40472 -1 40473 40474 40475 -1 40476 40477 40478 -1 40479 40480 40481 -1 40482 40483 40484 -1 40485 40486 40487 -1 40488 40489 40490 -1 40491 40492 40493 -1 40494 40495 40496 -1 40497 40498 40499 -1 40500 40501 40502 -1 40503 40504 40505 -1 40506 40507 40508 -1 40509 40510 40511 -1 40512 40513 40514 -1 40515 40516 40517 -1 40518 40519 40520 -1 40521 40522 40523 -1 40524 40525 40526 -1 40527 40528 40529 -1 40530 40531 40532 -1 40533 40534 40535 -1 40536 40537 40538 -1 40539 40540 40541 -1 40542 40543 40544 -1 40545 40546 40547 -1 40548 40549 40550 -1 40551 40552 40553 -1 40554 40555 40556 -1 40557 40558 40559 -1 40560 40561 40562 -1 40563 40564 40565 -1 40566 40567 40568 -1 40569 40570 40571 -1 40572 40573 40574 -1 40575 40576 40577 -1 40578 40579 40580 -1 40581 40582 40583 -1 40584 40585 40586 -1 40587 40588 40589 -1 40590 40591 40592 -1 40593 40594 40595 -1 40596 40597 40598 -1 40599 40600 40601 -1 40602 40603 40604 -1 40605 40606 40607 -1 40608 40609 40610 -1 40611 40612 40613 -1 40614 40615 40616 -1 40617 40618 40619 -1 40620 40621 40622 -1 40623 40624 40625 -1 40626 40627 40628 -1 40629 40630 40631 -1 40632 40633 40634 -1 40635 40636 40637 -1 40638 40639 40640 -1 40641 40642 40643 -1 40644 40645 40646 -1 40647 40648 40649 -1 40650 40651 40652 -1 40653 40654 40655 -1 40656 40657 40658 -1 40659 40660 40661 -1 40662 40663 40664 -1 40665 40666 40667 -1 40668 40669 40670 -1 40671 40672 40673 -1 40674 40675 40676 -1 40677 40678 40679 -1 40680 40681 40682 -1 40683 40684 40685 -1 40686 40687 40688 -1 40689 40690 40691 -1 40692 40693 40694 -1 40695 40696 40697 -1 40698 40699 40700 -1 40701 40702 40703 -1 40704 40705 40706 -1 40707 40708 40709 -1 40710 40711 40712 -1 40713 40714 40715 -1 40716 40717 40718 -1 40719 40720 40721 -1 40722 40723 40724 -1 40725 40726 40727 -1 40728 40729 40730 -1 40731 40732 40733 -1 40734 40735 40736 -1 40737 40738 40739 -1 40740 40741 40742 -1 40743 40744 40745 -1 40746 40747 40748 -1 40749 40750 40751 -1 40752 40753 40754 -1 40755 40756 40757 -1 40758 40759 40760 -1 40761 40762 40763 -1 40764 40765 40766 -1 40767 40768 40769 -1 40770 40771 40772 -1 40773 40774 40775 -1 40776 40777 40778 -1 40779 40780 40781 -1 40782 40783 40784 -1 40785 40786 40787 -1 40788 40789 40790 -1 40791 40792 40793 -1 40794 40795 40796 -1 40797 40798 40799 -1 40800 40801 40802 -1 40803 40804 40805 -1 40806 40807 40808 -1 40809 40810 40811 -1 40812 40813 40814 -1 40815 40816 40817 -1 40818 40819 40820 -1 40821 40822 40823 -1 40824 40825 40826 -1 40827 40828 40829 -1 40830 40831 40832 -1 40833 40834 40835 -1 40836 40837 40838 -1 40839 40840 40841 -1 40842 40843 40844 -1 40845 40846 40847 -1 40848 40849 40850 -1 40851 40852 40853 -1 40854 40855 40856 -1 40857 40858 40859 -1 40860 40861 40862 -1 40863 40864 40865 -1 40866 40867 40868 -1 40869 40870 40871 -1 40872 40873 40874 -1 40875 40876 40877 -1 40878 40879 40880 -1 40881 40882 40883 -1 40884 40885 40886 -1 40887 40888 40889 -1 40890 40891 40892 -1 40893 40894 40895 -1 40896 40897 40898 -1 40899 40900 40901 -1 40902 40903 40904 -1 40905 40906 40907 -1 40908 40909 40910 -1 40911 40912 40913 -1 40914 40915 40916 -1 40917 40918 40919 -1 40920 40921 40922 -1 40923 40924 40925 -1 40926 40927 40928 -1 40929 40930 40931 -1 40932 40933 40934 -1 40935 40936 40937 -1 40938 40939 40940 -1 40941 40942 40943 -1 40944 40945 40946 -1 40947 40948 40949 -1 40950 40951 40952 -1 40953 40954 40955 -1 40956 40957 40958 -1 40959 40960 40961 -1 40962 40963 40964 -1 40965 40966 40967 -1 40968 40969 40970 -1 40971 40972 40973 -1 40974 40975 40976 -1 40977 40978 40979 -1 40980 40981 40982 -1 40983 40984 40985 -1 40986 40987 40988 -1 40989 40990 40991 -1 40992 40993 40994 -1 40995 40996 40997 -1 40998 40999 41000 -1 41001 41002 41003 -1 41004 41005 41006 -1 41007 41008 41009 -1 41010 41011 41012 -1 41013 41014 41015 -1 41016 41017 41018 -1 41019 41020 41021 -1 41022 41023 41024 -1 41025 41026 41027 -1 41028 41029 41030 -1 41031 41032 41033 -1 41034 41035 41036 -1 41037 41038 41039 -1 41040 41041 41042 -1 41043 41044 41045 -1 41046 41047 41048 -1 41049 41050 41051 -1 41052 41053 41054 -1 41055 41056 41057 -1 41058 41059 41060 -1 41061 41062 41063 -1 41064 41065 41066 -1 41067 41068 41069 -1 41070 41071 41072 -1 41073 41074 41075 -1 41076 41077 41078 -1 41079 41080 41081 -1 41082 41083 41084 -1 41085 41086 41087 -1 41088 41089 41090 -1 41091 41092 41093 -1 41094 41095 41096 -1 41097 41098 41099 -1 41100 41101 41102 -1 41103 41104 41105 -1 41106 41107 41108 -1 41109 41110 41111 -1 41112 41113 41114 -1 41115 41116 41117 -1 41118 41119 41120 -1 41121 41122 41123 -1 41124 41125 41126 -1 41127 41128 41129 -1 41130 41131 41132 -1 41133 41134 41135 -1 41136 41137 41138 -1 41139 41140 41141 -1 41142 41143 41144 -1 41145 41146 41147 -1 41148 41149 41150 -1 41151 41152 41153 -1 41154 41155 41156 -1 41157 41158 41159 -1 41160 41161 41162 -1 41163 41164 41165 -1 41166 41167 41168 -1 41169 41170 41171 -1 41172 41173 41174 -1 41175 41176 41177 -1 41178 41179 41180 -1 41181 41182 41183 -1 41184 41185 41186 -1 41187 41188 41189 -1 41190 41191 41192 -1 41193 41194 41195 -1 41196 41197 41198 -1 41199 41200 41201 -1 41202 41203 41204 -1 41205 41206 41207 -1 41208 41209 41210 -1 41211 41212 41213 -1 41214 41215 41216 -1 41217 41218 41219 -1 41220 41221 41222 -1 41223 41224 41225 -1 41226 41227 41228 -1 41229 41230 41231 -1 41232 41233 41234 -1 41235 41236 41237 -1 41238 41239 41240 -1 41241 41242 41243 -1 41244 41245 41246 -1 41247 41248 41249 -1 41250 41251 41252 -1 41253 41254 41255 -1 41256 41257 41258 -1 41259 41260 41261 -1 41262 41263 41264 -1 41265 41266 41267 -1 41268 41269 41270 -1 41271 41272 41273 -1 41274 41275 41276 -1 41277 41278 41279 -1 41280 41281 41282 -1 41283 41284 41285 -1 41286 41287 41288 -1 41289 41290 41291 -1 41292 41293 41294 -1 41295 41296 41297 -1 41298 41299 41300 -1 41301 41302 41303 -1 41304 41305 41306 -1 41307 41308 41309 -1 41310 41311 41312 -1 41313 41314 41315 -1 41316 41317 41318 -1 41319 41320 41321 -1 41322 41323 41324 -1 41325 41326 41327 -1 41328 41329 41330 -1 41331 41332 41333 -1 41334 41335 41336 -1 41337 41338 41339 -1 41340 41341 41342 -1 41343 41344 41345 -1 41346 41347 41348 -1 41349 41350 41351 -1 41352 41353 41354 -1 41355 41356 41357 -1 41358 41359 41360 -1 41361 41362 41363 -1 41364 41365 41366 -1 41367 41368 41369 -1 41370 41371 41372 -1 41373 41374 41375 -1 41376 41377 41378 -1 41379 41380 41381 -1 41382 41383 41384 -1 41385 41386 41387 -1 41388 41389 41390 -1 41391 41392 41393 -1 41394 41395 41396 -1 41397 41398 41399 -1 41400 41401 41402 -1 41403 41404 41405 -1 41406 41407 41408 -1 41409 41410 41411 -1 41412 41413 41414 -1 41415 41416 41417 -1 41418 41419 41420 -1 41421 41422 41423 -1 41424 41425 41426 -1 41427 41428 41429 -1 41430 41431 41432 -1 41433 41434 41435 -1 41436 41437 41438 -1 41439 41440 41441 -1 41442 41443 41444 -1 41445 41446 41447 -1 41448 41449 41450 -1 41451 41452 41453 -1 41454 41455 41456 -1 41457 41458 41459 -1 41460 41461 41462 -1 41463 41464 41465 -1 41466 41467 41468 -1 41469 41470 41471 -1 41472 41473 41474 -1 41475 41476 41477 -1 41478 41479 41480 -1 41481 41482 41483 -1 41484 41485 41486 -1 41487 41488 41489 -1 41490 41491 41492 -1 41493 41494 41495 -1 41496 41497 41498 -1 41499 41500 41501 -1 41502 41503 41504 -1 41505 41506 41507 -1 41508 41509 41510 -1 41511 41512 41513 -1 41514 41515 41516 -1 41517 41518 41519 -1 41520 41521 41522 -1 41523 41524 41525 -1 41526 41527 41528 -1 41529 41530 41531 -1 41532 41533 41534 -1 41535 41536 41537 -1 41538 41539 41540 -1 41541 41542 41543 -1 41544 41545 41546 -1 41547 41548 41549 -1 41550 41551 41552 -1 41553 41554 41555 -1 41556 41557 41558 -1 41559 41560 41561 -1 41562 41563 41564 -1 41565 41566 41567 -1 41568 41569 41570 -1 41571 41572 41573 -1 41574 41575 41576 -1 41577 41578 41579 -1 41580 41581 41582 -1 41583 41584 41585 -1 41586 41587 41588 -1 41589 41590 41591 -1 41592 41593 41594 -1 41595 41596 41597 -1 41598 41599 41600 -1 41601 41602 41603 -1 41604 41605 41606 -1 41607 41608 41609 -1 41610 41611 41612 -1 41613 41614 41615 -1 41616 41617 41618 -1 41619 41620 41621 -1 41622 41623 41624 -1 41625 41626 41627 -1 41628 41629 41630 -1 41631 41632 41633 -1 41634 41635 41636 -1 41637 41638 41639 -1 41640 41641 41642 -1 41643 41644 41645 -1 41646 41647 41648 -1 41649 41650 41651 -1 41652 41653 41654 -1 41655 41656 41657 -1 41658 41659 41660 -1 41661 41662 41663 -1 41664 41665 41666 -1 41667 41668 41669 -1 41670 41671 41672 -1 41673 41674 41675 -1 41676 41677 41678 -1 41679 41680 41681 -1 41682 41683 41684 -1 41685 41686 41687 -1 41688 41689 41690 -1 41691 41692 41693 -1 41694 41695 41696 -1 41697 41698 41699 -1 41700 41701 41702 -1 41703 41704 41705 -1 41706 41707 41708 -1 41709 41710 41711 -1 41712 41713 41714 -1 41715 41716 41717 -1 41718 41719 41720 -1 41721 41722 41723 -1 41724 41725 41726 -1 41727 41728 41729 -1 41730 41731 41732 -1 41733 41734 41735 -1 41736 41737 41738 -1 41739 41740 41741 -1 41742 41743 41744 -1 41745 41746 41747 -1 41748 41749 41750 -1 41751 41752 41753 -1 41754 41755 41756 -1 41757 41758 41759 -1 41760 41761 41762 -1 41763 41764 41765 -1 41766 41767 41768 -1 41769 41770 41771 -1 41772 41773 41774 -1 41775 41776 41777 -1 41778 41779 41780 -1 41781 41782 41783 -1 41784 41785 41786 -1 41787 41788 41789 -1 41790 41791 41792 -1 41793 41794 41795 -1 41796 41797 41798 -1 41799 41800 41801 -1 41802 41803 41804 -1 41805 41806 41807 -1 41808 41809 41810 -1 41811 41812 41813 -1 41814 41815 41816 -1 41817 41818 41819 -1 41820 41821 41822 -1 41823 41824 41825 -1 41826 41827 41828 -1 41829 41830 41831 -1 41832 41833 41834 -1 41835 41836 41837 -1 41838 41839 41840 -1 41841 41842 41843 -1 41844 41845 41846 -1 41847 41848 41849 -1 41850 41851 41852 -1 41853 41854 41855 -1 41856 41857 41858 -1 41859 41860 41861 -1 41862 41863 41864 -1 41865 41866 41867 -1 41868 41869 41870 -1 41871 41872 41873 -1 41874 41875 41876 -1 41877 41878 41879 -1 41880 41881 41882 -1 41883 41884 41885 -1 41886 41887 41888 -1 41889 41890 41891 -1 41892 41893 41894 -1 41895 41896 41897 -1 41898 41899 41900 -1 41901 41902 41903 -1 41904 41905 41906 -1 41907 41908 41909 -1 41910 41911 41912 -1 41913 41914 41915 -1 41916 41917 41918 -1 41919 41920 41921 -1 41922 41923 41924 -1 41925 41926 41927 -1 41928 41929 41930 -1 41931 41932 41933 -1 41934 41935 41936 -1 41937 41938 41939 -1 41940 41941 41942 -1 41943 41944 41945 -1 41946 41947 41948 -1 41949 41950 41951 -1 41952 41953 41954 -1 41955 41956 41957 -1 41958 41959 41960 -1 41961 41962 41963 -1 41964 41965 41966 -1 41967 41968 41969 -1 41970 41971 41972 -1 41973 41974 41975 -1 41976 41977 41978 -1 41979 41980 41981 -1 41982 41983 41984 -1 41985 41986 41987 -1 41988 41989 41990 -1 41991 41992 41993 -1 41994 41995 41996 -1 41997 41998 41999 -1 42000 42001 42002 -1 42003 42004 42005 -1 42006 42007 42008 -1 42009 42010 42011 -1 42012 42013 42014 -1 42015 42016 42017 -1 42018 42019 42020 -1 42021 42022 42023 -1 42024 42025 42026 -1 42027 42028 42029 -1 42030 42031 42032 -1 42033 42034 42035 -1 42036 42037 42038 -1 42039 42040 42041 -1 42042 42043 42044 -1 42045 42046 42047 -1 42048 42049 42050 -1 42051 42052 42053 -1 42054 42055 42056 -1 42057 42058 42059 -1 42060 42061 42062 -1 42063 42064 42065 -1 42066 42067 42068 -1 42069 42070 42071 -1 42072 42073 42074 -1 42075 42076 42077 -1 42078 42079 42080 -1 42081 42082 42083 -1 42084 42085 42086 -1 42087 42088 42089 -1 42090 42091 42092 -1 42093 42094 42095 -1 42096 42097 42098 -1 42099 42100 42101 -1 42102 42103 42104 -1 42105 42106 42107 -1 42108 42109 42110 -1 42111 42112 42113 -1 42114 42115 42116 -1 42117 42118 42119 -1 42120 42121 42122 -1 42123 42124 42125 -1 42126 42127 42128 -1 42129 42130 42131 -1 42132 42133 42134 -1 42135 42136 42137 -1 42138 42139 42140 -1 42141 42142 42143 -1 42144 42145 42146 -1 42147 42148 42149 -1 42150 42151 42152 -1 42153 42154 42155 -1 42156 42157 42158 -1 42159 42160 42161 -1 42162 42163 42164 -1 42165 42166 42167 -1 42168 42169 42170 -1 42171 42172 42173 -1 42174 42175 42176 -1 42177 42178 42179 -1 42180 42181 42182 -1 42183 42184 42185 -1 42186 42187 42188 -1 42189 42190 42191 -1 42192 42193 42194 -1 42195 42196 42197 -1 42198 42199 42200 -1 42201 42202 42203 -1 42204 42205 42206 -1 42207 42208 42209 -1 42210 42211 42212 -1 42213 42214 42215 -1 42216 42217 42218 -1 42219 42220 42221 -1 42222 42223 42224 -1 42225 42226 42227 -1 42228 42229 42230 -1 42231 42232 42233 -1 42234 42235 42236 -1 42237 42238 42239 -1 42240 42241 42242 -1 42243 42244 42245 -1 42246 42247 42248 -1 42249 42250 42251 -1 42252 42253 42254 -1 42255 42256 42257 -1 42258 42259 42260 -1 42261 42262 42263 -1 42264 42265 42266 -1 42267 42268 42269 -1 42270 42271 42272 -1 42273 42274 42275 -1 42276 42277 42278 -1 42279 42280 42281 -1 42282 42283 42284 -1 42285 42286 42287 -1 42288 42289 42290 -1 42291 42292 42293 -1 42294 42295 42296 -1 42297 42298 42299 -1 42300 42301 42302 -1 42303 42304 42305 -1 42306 42307 42308 -1 42309 42310 42311 -1 42312 42313 42314 -1 42315 42316 42317 -1 42318 42319 42320 -1 42321 42322 42323 -1 42324 42325 42326 -1 42327 42328 42329 -1 42330 42331 42332 -1 42333 42334 42335 -1 42336 42337 42338 -1 42339 42340 42341 -1 42342 42343 42344 -1 42345 42346 42347 -1 42348 42349 42350 -1 42351 42352 42353 -1 42354 42355 42356 -1 42357 42358 42359 -1 42360 42361 42362 -1 42363 42364 42365 -1 42366 42367 42368 -1 42369 42370 42371 -1 42372 42373 42374 -1 42375 42376 42377 -1 42378 42379 42380 -1 42381 42382 42383 -1 42384 42385 42386 -1 42387 42388 42389 -1 42390 42391 42392 -1 42393 42394 42395 -1 42396 42397 42398 -1 42399 42400 42401 -1 42402 42403 42404 -1 42405 42406 42407 -1 42408 42409 42410 -1 42411 42412 42413 -1 42414 42415 42416 -1 42417 42418 42419 -1 42420 42421 42422 -1 42423 42424 42425 -1 42426 42427 42428 -1 42429 42430 42431 -1 42432 42433 42434 -1 42435 42436 42437 -1 42438 42439 42440 -1 42441 42442 42443 -1 42444 42445 42446 -1 42447 42448 42449 -1 42450 42451 42452 -1 42453 42454 42455 -1 42456 42457 42458 -1 42459 42460 42461 -1 42462 42463 42464 -1 42465 42466 42467 -1 42468 42469 42470 -1 42471 42472 42473 -1 42474 42475 42476 -1 42477 42478 42479 -1 42480 42481 42482 -1 42483 42484 42485 -1 42486 42487 42488 -1 42489 42490 42491 -1 42492 42493 42494 -1 42495 42496 42497 -1 42498 42499 42500 -1 42501 42502 42503 -1 42504 42505 42506 -1 42507 42508 42509 -1 42510 42511 42512 -1 42513 42514 42515 -1 42516 42517 42518 -1 42519 42520 42521 -1 42522 42523 42524 -1 42525 42526 42527 -1 42528 42529 42530 -1 42531 42532 42533 -1 42534 42535 42536 -1 42537 42538 42539 -1 42540 42541 42542 -1 42543 42544 42545 -1 42546 42547 42548 -1 42549 42550 42551 -1 42552 42553 42554 -1 42555 42556 42557 -1 42558 42559 42560 -1 42561 42562 42563 -1 42564 42565 42566 -1 42567 42568 42569 -1 42570 42571 42572 -1 42573 42574 42575 -1 42576 42577 42578 -1 42579 42580 42581 -1 42582 42583 42584 -1 42585 42586 42587 -1 42588 42589 42590 -1 42591 42592 42593 -1 42594 42595 42596 -1 42597 42598 42599 -1 42600 42601 42602 -1 42603 42604 42605 -1 42606 42607 42608 -1 42609 42610 42611 -1 42612 42613 42614 -1 42615 42616 42617 -1 42618 42619 42620 -1 42621 42622 42623 -1 42624 42625 42626 -1 42627 42628 42629 -1 42630 42631 42632 -1 42633 42634 42635 -1 42636 42637 42638 -1 42639 42640 42641 -1 42642 42643 42644 -1 42645 42646 42647 -1 42648 42649 42650 -1 42651 42652 42653 -1 42654 42655 42656 -1 42657 42658 42659 -1 42660 42661 42662 -1 42663 42664 42665 -1 42666 42667 42668 -1 42669 42670 42671 -1 42672 42673 42674 -1 42675 42676 42677 -1 42678 42679 42680 -1 42681 42682 42683 -1 42684 42685 42686 -1 42687 42688 42689 -1 42690 42691 42692 -1 42693 42694 42695 -1 42696 42697 42698 -1 42699 42700 42701 -1 42702 42703 42704 -1 42705 42706 42707 -1 42708 42709 42710 -1 42711 42712 42713 -1 42714 42715 42716 -1 42717 42718 42719 -1 42720 42721 42722 -1 42723 42724 42725 -1 42726 42727 42728 -1 42729 42730 42731 -1 42732 42733 42734 -1 42735 42736 42737 -1 42738 42739 42740 -1 42741 42742 42743 -1 42744 42745 42746 -1 42747 42748 42749 -1 42750 42751 42752 -1 42753 42754 42755 -1 42756 42757 42758 -1 42759 42760 42761 -1 42762 42763 42764 -1 42765 42766 42767 -1 42768 42769 42770 -1 42771 42772 42773 -1 42774 42775 42776 -1 42777 42778 42779 -1 42780 42781 42782 -1 42783 42784 42785 -1 42786 42787 42788 -1 42789 42790 42791 -1 42792 42793 42794 -1 42795 42796 42797 -1 42798 42799 42800 -1 42801 42802 42803 -1 42804 42805 42806 -1 42807 42808 42809 -1 42810 42811 42812 -1 42813 42814 42815 -1 42816 42817 42818 -1 42819 42820 42821 -1 42822 42823 42824 -1 42825 42826 42827 -1 42828 42829 42830 -1 42831 42832 42833 -1 42834 42835 42836 -1 42837 42838 42839 -1 42840 42841 42842 -1 42843 42844 42845 -1 42846 42847 42848 -1 42849 42850 42851 -1 42852 42853 42854 -1 42855 42856 42857 -1 42858 42859 42860 -1 42861 42862 42863 -1 42864 42865 42866 -1 42867 42868 42869 -1 42870 42871 42872 -1 42873 42874 42875 -1 42876 42877 42878 -1 42879 42880 42881 -1 42882 42883 42884 -1 42885 42886 42887 -1 42888 42889 42890 -1 42891 42892 42893 -1 42894 42895 42896 -1 42897 42898 42899 -1 42900 42901 42902 -1 42903 42904 42905 -1 42906 42907 42908 -1 42909 42910 42911 -1 42912 42913 42914 -1 42915 42916 42917 -1 42918 42919 42920 -1 42921 42922 42923 -1 42924 42925 42926 -1 42927 42928 42929 -1 42930 42931 42932 -1 42933 42934 42935 -1 42936 42937 42938 -1 42939 42940 42941 -1 42942 42943 42944 -1 42945 42946 42947 -1 42948 42949 42950 -1 42951 42952 42953 -1 42954 42955 42956 -1 42957 42958 42959 -1 42960 42961 42962 -1 42963 42964 42965 -1 42966 42967 42968 -1 42969 42970 42971 -1 42972 42973 42974 -1 42975 42976 42977 -1 42978 42979 42980 -1 42981 42982 42983 -1 42984 42985 42986 -1 42987 42988 42989 -1 42990 42991 42992 -1 42993 42994 42995 -1 42996 42997 42998 -1 42999 43000 43001 -1 43002 43003 43004 -1 43005 43006 43007 -1 43008 43009 43010 -1 43011 43012 43013 -1 43014 43015 43016 -1 43017 43018 43019 -1 43020 43021 43022 -1 43023 43024 43025 -1 43026 43027 43028 -1 43029 43030 43031 -1 43032 43033 43034 -1 43035 43036 43037 -1 43038 43039 43040 -1 43041 43042 43043 -1 43044 43045 43046 -1 43047 43048 43049 -1 43050 43051 43052 -1 43053 43054 43055 -1 43056 43057 43058 -1 43059 43060 43061 -1 43062 43063 43064 -1 43065 43066 43067 -1 43068 43069 43070 -1 43071 43072 43073 -1 43074 43075 43076 -1 43077 43078 43079 -1 43080 43081 43082 -1 43083 43084 43085 -1 43086 43087 43088 -1 43089 43090 43091 -1 43092 43093 43094 -1 43095 43096 43097 -1 43098 43099 43100 -1 43101 43102 43103 -1 43104 43105 43106 -1 43107 43108 43109 -1 43110 43111 43112 -1 43113 43114 43115 -1 43116 43117 43118 -1 43119 43120 43121 -1 43122 43123 43124 -1 43125 43126 43127 -1 43128 43129 43130 -1 43131 43132 43133 -1 43134 43135 43136 -1 43137 43138 43139 -1 43140 43141 43142 -1 43143 43144 43145 -1 43146 43147 43148 -1 43149 43150 43151 -1 43152 43153 43154 -1 43155 43156 43157 -1 43158 43159 43160 -1 43161 43162 43163 -1 43164 43165 43166 -1 43167 43168 43169 -1 43170 43171 43172 -1 43173 43174 43175 -1 43176 43177 43178 -1 43179 43180 43181 -1 43182 43183 43184 -1 43185 43186 43187 -1 43188 43189 43190 -1 43191 43192 43193 -1 43194 43195 43196 -1 43197 43198 43199 -1 43200 43201 43202 -1 43203 43204 43205 -1 43206 43207 43208 -1 43209 43210 43211 -1 43212 43213 43214 -1 43215 43216 43217 -1 43218 43219 43220 -1 43221 43222 43223 -1 43224 43225 43226 -1 43227 43228 43229 -1 43230 43231 43232 -1 43233 43234 43235 -1 43236 43237 43238 -1 43239 43240 43241 -1 43242 43243 43244 -1 43245 43246 43247 -1 43248 43249 43250 -1 43251 43252 43253 -1 43254 43255 43256 -1 43257 43258 43259 -1 43260 43261 43262 -1 43263 43264 43265 -1 43266 43267 43268 -1 43269 43270 43271 -1 43272 43273 43274 -1 43275 43276 43277 -1 43278 43279 43280 -1 43281 43282 43283 -1 43284 43285 43286 -1 43287 43288 43289 -1 43290 43291 43292 -1 43293 43294 43295 -1 43296 43297 43298 -1 43299 43300 43301 -1 43302 43303 43304 -1 43305 43306 43307 -1 43308 43309 43310 -1 43311 43312 43313 -1 43314 43315 43316 -1 43317 43318 43319 -1 43320 43321 43322 -1 43323 43324 43325 -1 43326 43327 43328 -1 43329 43330 43331 -1 43332 43333 43334 -1 43335 43336 43337 -1 43338 43339 43340 -1 43341 43342 43343 -1 43344 43345 43346 -1 43347 43348 43349 -1 43350 43351 43352 -1 43353 43354 43355 -1 43356 43357 43358 -1 43359 43360 43361 -1 43362 43363 43364 -1 43365 43366 43367 -1 43368 43369 43370 -1 43371 43372 43373 -1 43374 43375 43376 -1 43377 43378 43379 -1 43380 43381 43382 -1 43383 43384 43385 -1 43386 43387 43388 -1 43389 43390 43391 -1 43392 43393 43394 -1 43395 43396 43397 -1 43398 43399 43400 -1 43401 43402 43403 -1 43404 43405 43406 -1 43407 43408 43409 -1 43410 43411 43412 -1 43413 43414 43415 -1 43416 43417 43418 -1 43419 43420 43421 -1 43422 43423 43424 -1 43425 43426 43427 -1 43428 43429 43430 -1 43431 43432 43433 -1 43434 43435 43436 -1 43437 43438 43439 -1 43440 43441 43442 -1 43443 43444 43445 -1 43446 43447 43448 -1 43449 43450 43451 -1 43452 43453 43454 -1 43455 43456 43457 -1 43458 43459 43460 -1 43461 43462 43463 -1 43464 43465 43466 -1 43467 43468 43469 -1 43470 43471 43472 -1 43473 43474 43475 -1 43476 43477 43478 -1 43479 43480 43481 -1 43482 43483 43484 -1 43485 43486 43487 -1 43488 43489 43490 -1 43491 43492 43493 -1 43494 43495 43496 -1 43497 43498 43499 -1 43500 43501 43502 -1 43503 43504 43505 -1 43506 43507 43508 -1 43509 43510 43511 -1 43512 43513 43514 -1 43515 43516 43517 -1 43518 43519 43520 -1 43521 43522 43523 -1 43524 43525 43526 -1 43527 43528 43529 -1 43530 43531 43532 -1 43533 43534 43535 -1 43536 43537 43538 -1 43539 43540 43541 -1 43542 43543 43544 -1 43545 43546 43547 -1 43548 43549 43550 -1 43551 43552 43553 -1 43554 43555 43556 -1 43557 43558 43559 -1 43560 43561 43562 -1 43563 43564 43565 -1 43566 43567 43568 -1 43569 43570 43571 -1 43572 43573 43574 -1 43575 43576 43577 -1 43578 43579 43580 -1 43581 43582 43583 -1 43584 43585 43586 -1 43587 43588 43589 -1 43590 43591 43592 -1 43593 43594 43595 -1 43596 43597 43598 -1 43599 43600 43601 -1 43602 43603 43604 -1 43605 43606 43607 -1 43608 43609 43610 -1 43611 43612 43613 -1 43614 43615 43616 -1 43617 43618 43619 -1 43620 43621 43622 -1 43623 43624 43625 -1 43626 43627 43628 -1 43629 43630 43631 -1 43632 43633 43634 -1 43635 43636 43637 -1 43638 43639 43640 -1 43641 43642 43643 -1 43644 43645 43646 -1 43647 43648 43649 -1 43650 43651 43652 -1 43653 43654 43655 -1 43656 43657 43658 -1 43659 43660 43661 -1 43662 43663 43664 -1 43665 43666 43667 -1 43668 43669 43670 -1 43671 43672 43673 -1 43674 43675 43676 -1 43677 43678 43679 -1 43680 43681 43682 -1 43683 43684 43685 -1 43686 43687 43688 -1 43689 43690 43691 -1 43692 43693 43694 -1 43695 43696 43697 -1 43698 43699 43700 -1 43701 43702 43703 -1 43704 43705 43706 -1 43707 43708 43709 -1 43710 43711 43712 -1 43713 43714 43715 -1 43716 43717 43718 -1 43719 43720 43721 -1 43722 43723 43724 -1 43725 43726 43727 -1 43728 43729 43730 -1 43731 43732 43733 -1 43734 43735 43736 -1 43737 43738 43739 -1 43740 43741 43742 -1 43743 43744 43745 -1 43746 43747 43748 -1 43749 43750 43751 -1 43752 43753 43754 -1 43755 43756 43757 -1 43758 43759 43760 -1 43761 43762 43763 -1 43764 43765 43766 -1 43767 43768 43769 -1 43770 43771 43772 -1 43773 43774 43775 -1 43776 43777 43778 -1 43779 43780 43781 -1 43782 43783 43784 -1 43785 43786 43787 -1 43788 43789 43790 -1 43791 43792 43793 -1 43794 43795 43796 -1 43797 43798 43799 -1 43800 43801 43802 -1 43803 43804 43805 -1 43806 43807 43808 -1 43809 43810 43811 -1 43812 43813 43814 -1 43815 43816 43817 -1 43818 43819 43820 -1 43821 43822 43823 -1 43824 43825 43826 -1 43827 43828 43829 -1 43830 43831 43832 -1 43833 43834 43835 -1 43836 43837 43838 -1 43839 43840 43841 -1 43842 43843 43844 -1 43845 43846 43847 -1 43848 43849 43850 -1 43851 43852 43853 -1 43854 43855 43856 -1 43857 43858 43859 -1 43860 43861 43862 -1 43863 43864 43865 -1 43866 43867 43868 -1 43869 43870 43871 -1 43872 43873 43874 -1 43875 43876 43877 -1 43878 43879 43880 -1 43881 43882 43883 -1 43884 43885 43886 -1 43887 43888 43889 -1 43890 43891 43892 -1 43893 43894 43895 -1 43896 43897 43898 -1 43899 43900 43901 -1 43902 43903 43904 -1 43905 43906 43907 -1 43908 43909 43910 -1 43911 43912 43913 -1 43914 43915 43916 -1 43917 43918 43919 -1 43920 43921 43922 -1 43923 43924 43925 -1 43926 43927 43928 -1 43929 43930 43931 -1 43932 43933 43934 -1 43935 43936 43937 -1 43938 43939 43940 -1 43941 43942 43943 -1 43944 43945 43946 -1 43947 43948 43949 -1 43950 43951 43952 -1 43953 43954 43955 -1 43956 43957 43958 -1 43959 43960 43961 -1 43962 43963 43964 -1 43965 43966 43967 -1 43968 43969 43970 -1 43971 43972 43973 -1 43974 43975 43976 -1 43977 43978 43979 -1 43980 43981 43982 -1 43983 43984 43985 -1 43986 43987 43988 -1 43989 43990 43991 -1 43992 43993 43994 -1 43995 43996 43997 -1 43998 43999 44000 -1 44001 44002 44003 -1 44004 44005 44006 -1 44007 44008 44009 -1 44010 44011 44012 -1 44013 44014 44015 -1 44016 44017 44018 -1 44019 44020 44021 -1 44022 44023 44024 -1 44025 44026 44027 -1 44028 44029 44030 -1 44031 44032 44033 -1 44034 44035 44036 -1 44037 44038 44039 -1 44040 44041 44042 -1 44043 44044 44045 -1 44046 44047 44048 -1 44049 44050 44051 -1 44052 44053 44054 -1 44055 44056 44057 -1 44058 44059 44060 -1 44061 44062 44063 -1 44064 44065 44066 -1 44067 44068 44069 -1 44070 44071 44072 -1 44073 44074 44075 -1 44076 44077 44078 -1 44079 44080 44081 -1 44082 44083 44084 -1 44085 44086 44087 -1 44088 44089 44090 -1 44091 44092 44093 -1 44094 44095 44096 -1 44097 44098 44099 -1 44100 44101 44102 -1 44103 44104 44105 -1 44106 44107 44108 -1 44109 44110 44111 -1 44112 44113 44114 -1 44115 44116 44117 -1 44118 44119 44120 -1 44121 44122 44123 -1 44124 44125 44126 -1 44127 44128 44129 -1 44130 44131 44132 -1 44133 44134 44135 -1 44136 44137 44138 -1 44139 44140 44141 -1 44142 44143 44144 -1 44145 44146 44147 -1 44148 44149 44150 -1 44151 44152 44153 -1 44154 44155 44156 -1 44157 44158 44159 -1 44160 44161 44162 -1 44163 44164 44165 -1 44166 44167 44168 -1 44169 44170 44171 -1 44172 44173 44174 -1 44175 44176 44177 -1 44178 44179 44180 -1 44181 44182 44183 -1 44184 44185 44186 -1 44187 44188 44189 -1 44190 44191 44192 -1 44193 44194 44195 -1 44196 44197 44198 -1 44199 44200 44201 -1 44202 44203 44204 -1 44205 44206 44207 -1 44208 44209 44210 -1 44211 44212 44213 -1 44214 44215 44216 -1 44217 44218 44219 -1 44220 44221 44222 -1 44223 44224 44225 -1 44226 44227 44228 -1 44229 44230 44231 -1 44232 44233 44234 -1 44235 44236 44237 -1 44238 44239 44240 -1 44241 44242 44243 -1 44244 44245 44246 -1 44247 44248 44249 -1 44250 44251 44252 -1 44253 44254 44255 -1 44256 44257 44258 -1 44259 44260 44261 -1 44262 44263 44264 -1 44265 44266 44267 -1 44268 44269 44270 -1 44271 44272 44273 -1 44274 44275 44276 -1 44277 44278 44279 -1 44280 44281 44282 -1 44283 44284 44285 -1 44286 44287 44288 -1 44289 44290 44291 -1 44292 44293 44294 -1 44295 44296 44297 -1 44298 44299 44300 -1 44301 44302 44303 -1 44304 44305 44306 -1 44307 44308 44309 -1 44310 44311 44312 -1 44313 44314 44315 -1 44316 44317 44318 -1 44319 44320 44321 -1 44322 44323 44324 -1 44325 44326 44327 -1 44328 44329 44330 -1 44331 44332 44333 -1 44334 44335 44336 -1 44337 44338 44339 -1 44340 44341 44342 -1 44343 44344 44345 -1 44346 44347 44348 -1 44349 44350 44351 -1 44352 44353 44354 -1 44355 44356 44357 -1 44358 44359 44360 -1 44361 44362 44363 -1 44364 44365 44366 -1 44367 44368 44369 -1 44370 44371 44372 -1 44373 44374 44375 -1 44376 44377 44378 -1 44379 44380 44381 -1 44382 44383 44384 -1 44385 44386 44387 -1 44388 44389 44390 -1 44391 44392 44393 -1 44394 44395 44396 -1 44397 44398 44399 -1 44400 44401 44402 -1 44403 44404 44405 -1 44406 44407 44408 -1 44409 44410 44411 -1 44412 44413 44414 -1 44415 44416 44417 -1 44418 44419 44420 -1 44421 44422 44423 -1 44424 44425 44426 -1 44427 44428 44429 -1 44430 44431 44432 -1 44433 44434 44435 -1 44436 44437 44438 -1 44439 44440 44441 -1 44442 44443 44444 -1 44445 44446 44447 -1 44448 44449 44450 -1 44451 44452 44453 -1 44454 44455 44456 -1 44457 44458 44459 -1 44460 44461 44462 -1 44463 44464 44465 -1 44466 44467 44468 -1 44469 44470 44471 -1 44472 44473 44474 -1 44475 44476 44477 -1 44478 44479 44480 -1 44481 44482 44483 -1 44484 44485 44486 -1 44487 44488 44489 -1 44490 44491 44492 -1 44493 44494 44495 -1 44496 44497 44498 -1 44499 44500 44501 -1 44502 44503 44504 -1 44505 44506 44507 -1 44508 44509 44510 -1 44511 44512 44513 -1 44514 44515 44516 -1 44517 44518 44519 -1 44520 44521 44522 -1 44523 44524 44525 -1 44526 44527 44528 -1 44529 44530 44531 -1 44532 44533 44534 -1 44535 44536 44537 -1 44538 44539 44540 -1 44541 44542 44543 -1 44544 44545 44546 -1 44547 44548 44549 -1 44550 44551 44552 -1 44553 44554 44555 -1 44556 44557 44558 -1 44559 44560 44561 -1 44562 44563 44564 -1 44565 44566 44567 -1 44568 44569 44570 -1 44571 44572 44573 -1 44574 44575 44576 -1 44577 44578 44579 -1 44580 44581 44582 -1 44583 44584 44585 -1 44586 44587 44588 -1 44589 44590 44591 -1 44592 44593 44594 -1 44595 44596 44597 -1 44598 44599 44600 -1 44601 44602 44603 -1 44604 44605 44606 -1 44607 44608 44609 -1 44610 44611 44612 -1 44613 44614 44615 -1 44616 44617 44618 -1 44619 44620 44621 -1 44622 44623 44624 -1 44625 44626 44627 -1 44628 44629 44630 -1 44631 44632 44633 -1 44634 44635 44636 -1 44637 44638 44639 -1 44640 44641 44642 -1 44643 44644 44645 -1 44646 44647 44648 -1 44649 44650 44651 -1 44652 44653 44654 -1 44655 44656 44657 -1 44658 44659 44660 -1 44661 44662 44663 -1 44664 44665 44666 -1 44667 44668 44669 -1 44670 44671 44672 -1 44673 44674 44675 -1 44676 44677 44678 -1 44679 44680 44681 -1 44682 44683 44684 -1 44685 44686 44687 -1 44688 44689 44690 -1 44691 44692 44693 -1 44694 44695 44696 -1 44697 44698 44699 -1 44700 44701 44702 -1 44703 44704 44705 -1 44706 44707 44708 -1 44709 44710 44711 -1 44712 44713 44714 -1 44715 44716 44717 -1 44718 44719 44720 -1 44721 44722 44723 -1 44724 44725 44726 -1 44727 44728 44729 -1 44730 44731 44732 -1 44733 44734 44735 -1 44736 44737 44738 -1 44739 44740 44741 -1 44742 44743 44744 -1 44745 44746 44747 -1 44748 44749 44750 -1 44751 44752 44753 -1 44754 44755 44756 -1 44757 44758 44759 -1 44760 44761 44762 -1 44763 44764 44765 -1 44766 44767 44768 -1 44769 44770 44771 -1 44772 44773 44774 -1 44775 44776 44777 -1 44778 44779 44780 -1 44781 44782 44783 -1 44784 44785 44786 -1 44787 44788 44789 -1 44790 44791 44792 -1 44793 44794 44795 -1 44796 44797 44798 -1 44799 44800 44801 -1 44802 44803 44804 -1 44805 44806 44807 -1 44808 44809 44810 -1 44811 44812 44813 -1 44814 44815 44816 -1 44817 44818 44819 -1 44820 44821 44822 -1 44823 44824 44825 -1 44826 44827 44828 -1 44829 44830 44831 -1 44832 44833 44834 -1 44835 44836 44837 -1 44838 44839 44840 -1 44841 44842 44843 -1 44844 44845 44846 -1 44847 44848 44849 -1 44850 44851 44852 -1 44853 44854 44855 -1 44856 44857 44858 -1 44859 44860 44861 -1 44862 44863 44864 -1 44865 44866 44867 -1 44868 44869 44870 -1 44871 44872 44873 -1 44874 44875 44876 -1 44877 44878 44879 -1 44880 44881 44882 -1 44883 44884 44885 -1 44886 44887 44888 -1 44889 44890 44891 -1 44892 44893 44894 -1 44895 44896 44897 -1 44898 44899 44900 -1 44901 44902 44903 -1 44904 44905 44906 -1 44907 44908 44909 -1 44910 44911 44912 -1 44913 44914 44915 -1 44916 44917 44918 -1 44919 44920 44921 -1 44922 44923 44924 -1 44925 44926 44927 -1 44928 44929 44930 -1 44931 44932 44933 -1 44934 44935 44936 -1 44937 44938 44939 -1 44940 44941 44942 -1 44943 44944 44945 -1 44946 44947 44948 -1 44949 44950 44951 -1 44952 44953 44954 -1 44955 44956 44957 -1 44958 44959 44960 -1 44961 44962 44963 -1 44964 44965 44966 -1 44967 44968 44969 -1 44970 44971 44972 -1 44973 44974 44975 -1 44976 44977 44978 -1 44979 44980 44981 -1 44982 44983 44984 -1 44985 44986 44987 -1 44988 44989 44990 -1 44991 44992 44993 -1 44994 44995 44996 -1 44997 44998 44999 -1 45000 45001 45002 -1 45003 45004 45005 -1 45006 45007 45008 -1 45009 45010 45011 -1 45012 45013 45014 -1 45015 45016 45017 -1 45018 45019 45020 -1 45021 45022 45023 -1 45024 45025 45026 -1 45027 45028 45029 -1 45030 45031 45032 -1 45033 45034 45035 -1 45036 45037 45038 -1 45039 45040 45041 -1 45042 45043 45044 -1 45045 45046 45047 -1 45048 45049 45050 -1 45051 45052 45053 -1 45054 45055 45056 -1 45057 45058 45059 -1 45060 45061 45062 -1 45063 45064 45065 -1 45066 45067 45068 -1 45069 45070 45071 -1 45072 45073 45074 -1 45075 45076 45077 -1 45078 45079 45080 -1 45081 45082 45083 -1 45084 45085 45086 -1 45087 45088 45089 -1 45090 45091 45092 -1 45093 45094 45095 -1 45096 45097 45098 -1 45099 45100 45101 -1 45102 45103 45104 -1 45105 45106 45107 -1 45108 45109 45110 -1 45111 45112 45113 -1 45114 45115 45116 -1 45117 45118 45119 -1 45120 45121 45122 -1 45123 45124 45125 -1 45126 45127 45128 -1 45129 45130 45131 -1 45132 45133 45134 -1 45135 45136 45137 -1 45138 45139 45140 -1 45141 45142 45143 -1 45144 45145 45146 -1 45147 45148 45149 -1 45150 45151 45152 -1 45153 45154 45155 -1 45156 45157 45158 -1 45159 45160 45161 -1 45162 45163 45164 -1 45165 45166 45167 -1 45168 45169 45170 -1 45171 45172 45173 -1 45174 45175 45176 -1 45177 45178 45179 -1 45180 45181 45182 -1 45183 45184 45185 -1 45186 45187 45188 -1 45189 45190 45191 -1 45192 45193 45194 -1 45195 45196 45197 -1 45198 45199 45200 -1 45201 45202 45203 -1 45204 45205 45206 -1 45207 45208 45209 -1 45210 45211 45212 -1 45213 45214 45215 -1 45216 45217 45218 -1 45219 45220 45221 -1 45222 45223 45224 -1 45225 45226 45227 -1 45228 45229 45230 -1 45231 45232 45233 -1 45234 45235 45236 -1 45237 45238 45239 -1 45240 45241 45242 -1 45243 45244 45245 -1 45246 45247 45248 -1 45249 45250 45251 -1 45252 45253 45254 -1 45255 45256 45257 -1 45258 45259 45260 -1 45261 45262 45263 -1 45264 45265 45266 -1 45267 45268 45269 -1 45270 45271 45272 -1 45273 45274 45275 -1 45276 45277 45278 -1 45279 45280 45281 -1 45282 45283 45284 -1 45285 45286 45287 -1 45288 45289 45290 -1 45291 45292 45293 -1 45294 45295 45296 -1 45297 45298 45299 -1 45300 45301 45302 -1 45303 45304 45305 -1 45306 45307 45308 -1 45309 45310 45311 -1 45312 45313 45314 -1 45315 45316 45317 -1 45318 45319 45320 -1 45321 45322 45323 -1 45324 45325 45326 -1 45327 45328 45329 -1 45330 45331 45332 -1 45333 45334 45335 -1 45336 45337 45338 -1 45339 45340 45341 -1 45342 45343 45344 -1 45345 45346 45347 -1 45348 45349 45350 -1 45351 45352 45353 -1 45354 45355 45356 -1 45357 45358 45359 -1 45360 45361 45362 -1 45363 45364 45365 -1 45366 45367 45368 -1 45369 45370 45371 -1 45372 45373 45374 -1 45375 45376 45377 -1 45378 45379 45380 -1 45381 45382 45383 -1 45384 45385 45386 -1 45387 45388 45389 -1 45390 45391 45392 -1 45393 45394 45395 -1 45396 45397 45398 -1 45399 45400 45401 -1 45402 45403 45404 -1 45405 45406 45407 -1 45408 45409 45410 -1 45411 45412 45413 -1 45414 45415 45416 -1 45417 45418 45419 -1 45420 45421 45422 -1 45423 45424 45425 -1 45426 45427 45428 -1 45429 45430 45431 -1 45432 45433 45434 -1 45435 45436 45437 -1 45438 45439 45440 -1 45441 45442 45443 -1 45444 45445 45446 -1 45447 45448 45449 -1 45450 45451 45452 -1 45453 45454 45455 -1 45456 45457 45458 -1 45459 45460 45461 -1 45462 45463 45464 -1 45465 45466 45467 -1 45468 45469 45470 -1 45471 45472 45473 -1 45474 45475 45476 -1 45477 45478 45479 -1 45480 45481 45482 -1 45483 45484 45485 -1 45486 45487 45488 -1 45489 45490 45491 -1 45492 45493 45494 -1 45495 45496 45497 -1 45498 45499 45500 -1 45501 45502 45503 -1 45504 45505 45506 -1 45507 45508 45509 -1 45510 45511 45512 -1 45513 45514 45515 -1 45516 45517 45518 -1 45519 45520 45521 -1 45522 45523 45524 -1 45525 45526 45527 -1 45528 45529 45530 -1 45531 45532 45533 -1 45534 45535 45536 -1 45537 45538 45539 -1 45540 45541 45542 -1 45543 45544 45545 -1 45546 45547 45548 -1 45549 45550 45551 -1 45552 45553 45554 -1 45555 45556 45557 -1 45558 45559 45560 -1 45561 45562 45563 -1 45564 45565 45566 -1 45567 45568 45569 -1 45570 45571 45572 -1 45573 45574 45575 -1 45576 45577 45578 -1 45579 45580 45581 -1 45582 45583 45584 -1 45585 45586 45587 -1 45588 45589 45590 -1 45591 45592 45593 -1 45594 45595 45596 -1 45597 45598 45599 -1 45600 45601 45602 -1 45603 45604 45605 -1 45606 45607 45608 -1 45609 45610 45611 -1 45612 45613 45614 -1 45615 45616 45617 -1 45618 45619 45620 -1 45621 45622 45623 -1 45624 45625 45626 -1 45627 45628 45629 -1 45630 45631 45632 -1 45633 45634 45635 -1 45636 45637 45638 -1 45639 45640 45641 -1 45642 45643 45644 -1 45645 45646 45647 -1 45648 45649 45650 -1 45651 45652 45653 -1 45654 45655 45656 -1 45657 45658 45659 -1 45660 45661 45662 -1 45663 45664 45665 -1 45666 45667 45668 -1 45669 45670 45671 -1 45672 45673 45674 -1 45675 45676 45677 -1 45678 45679 45680 -1 45681 45682 45683 -1 45684 45685 45686 -1 45687 45688 45689 -1 45690 45691 45692 -1 45693 45694 45695 -1 45696 45697 45698 -1 45699 45700 45701 -1 45702 45703 45704 -1 45705 45706 45707 -1 45708 45709 45710 -1 45711 45712 45713 -1 45714 45715 45716 -1 45717 45718 45719 -1 45720 45721 45722 -1 45723 45724 45725 -1 45726 45727 45728 -1 45729 45730 45731 -1 45732 45733 45734 -1 45735 45736 45737 -1 45738 45739 45740 -1 45741 45742 45743 -1 45744 45745 45746 -1 45747 45748 45749 -1 45750 45751 45752 -1 45753 45754 45755 -1 45756 45757 45758 -1 45759 45760 45761 -1 45762 45763 45764 -1 45765 45766 45767 -1 45768 45769 45770 -1 45771 45772 45773 -1 45774 45775 45776 -1 45777 45778 45779 -1 45780 45781 45782 -1 45783 45784 45785 -1 45786 45787 45788 -1 45789 45790 45791 -1 45792 45793 45794 -1 45795 45796 45797 -1 45798 45799 45800 -1 45801 45802 45803 -1 45804 45805 45806 -1 45807 45808 45809 -1 45810 45811 45812 -1 45813 45814 45815 -1 45816 45817 45818 -1 45819 45820 45821 -1 45822 45823 45824 -1 45825 45826 45827 -1 45828 45829 45830 -1 45831 45832 45833 -1 45834 45835 45836 -1 45837 45838 45839 -1 45840 45841 45842 -1 45843 45844 45845 -1 45846 45847 45848 -1 45849 45850 45851 -1 45852 45853 45854 -1 45855 45856 45857 -1 45858 45859 45860 -1 45861 45862 45863 -1 45864 45865 45866 -1 45867 45868 45869 -1 45870 45871 45872 -1 45873 45874 45875 -1 45876 45877 45878 -1 45879 45880 45881 -1 45882 45883 45884 -1 45885 45886 45887 -1 45888 45889 45890 -1 45891 45892 45893 -1 45894 45895 45896 -1 45897 45898 45899 -1 45900 45901 45902 -1 45903 45904 45905 -1 45906 45907 45908 -1 45909 45910 45911 -1 45912 45913 45914 -1 45915 45916 45917 -1 45918 45919 45920 -1 45921 45922 45923 -1 45924 45925 45926 -1 45927 45928 45929 -1 45930 45931 45932 -1 45933 45934 45935 -1 45936 45937 45938 -1 45939 45940 45941 -1 45942 45943 45944 -1 45945 45946 45947 -1 45948 45949 45950 -1 45951 45952 45953 -1 45954 45955 45956 -1 45957 45958 45959 -1 45960 45961 45962 -1 45963 45964 45965 -1 45966 45967 45968 -1 45969 45970 45971 -1 45972 45973 45974 -1 45975 45976 45977 -1 45978 45979 45980 -1 45981 45982 45983 -1 45984 45985 45986 -1 45987 45988 45989 -1 45990 45991 45992 -1 45993 45994 45995 -1 45996 45997 45998 -1 45999 46000 46001 -1 46002 46003 46004 -1 46005 46006 46007 -1 46008 46009 46010 -1 46011 46012 46013 -1 46014 46015 46016 -1 46017 46018 46019 -1 46020 46021 46022 -1 46023 46024 46025 -1 46026 46027 46028 -1 46029 46030 46031 -1 46032 46033 46034 -1 46035 46036 46037 -1 46038 46039 46040 -1 46041 46042 46043 -1 "
[truncated: 1,199,398 more chars]
