# Supplementary material for: Fabrication and characterization of 3D-printed PLA-based composite filters for cationic dye removal
Source: RSC Adv. 2025 Dec 8;15(56):48381–92. doi: 10.1039/d5ra08506c (PMC12683515; doi:10.1039/d5ra08506c)
Supplement: RA-015-D5RA08506C-s001 [file RA-015-D5RA08506C-s001.zip › 4.web enhanced object.step]

ISO-10303-21;
HEADER;
/* Generated by software containing ST-Developer
 * from STEP Tools, Inc. (www.steptools.com) 
 */

FILE_DESCRIPTION(
/* description */ (''),
/* implementation_level */ '2;1');

FILE_NAME(
/* name */ 'Filter V3.32 35mm v10.step',
/* time_stamp */ '2024-12-04T14:50:08+03:00',
/* author */ (''),
/* organization */ (''),
/* preprocessor_version */ 'ST-DEVELOPER v20',
/* originating_system */ 'Autodesk Translation Framework v13.20.0.188',

/* authorisation */ '');

FILE_SCHEMA (('AUTOMOTIVE_DESIGN { 1 0 10303 214 3 1 1 }'));
ENDSEC;

DATA;
#10=MECHANICAL_DESIGN_GEOMETRIC_PRESENTATION_REPRESENTATION('',(#13),#4764);
#11=SHAPE_REPRESENTATION_RELATIONSHIP('SRR','None',#4771,#12);
#12=ADVANCED_BREP_SHAPE_REPRESENTATION('',(#14),#4763);
#13=STYLED_ITEM('',(#4780),#14);
#14=MANIFOLD_SOLID_BREP('G\X\F6vde7',#394);
#15=(
BOUNDED_CURVE()
B_SPLINE_CURVE(2,(#3211,#3212,#3213),.UNSPECIFIED.,.F.,.F.)
B_SPLINE_CURVE_WITH_KNOTS((3,3),(0.,0.00822967105700599),.UNSPECIFIED.)
CURVE()
GEOMETRIC_REPRESENTATION_ITEM()
RATIONAL_B_SPLINE_CURVE((1.,1.29342707594031,1.55034401147099))
REPRESENTATION_ITEM('')
);
#16=SPHERICAL_SURFACE('',#430,55.);
#17=B_SPLINE_SURFACE_WITH_KNOTS('',3,1,((#651,#652),(#653,#654),(#655,#656),
(#657,#658),(#659,#660),(#661,#662),(#663,#664),(#665,#666),(#667,#668),
(#669,#670),(#671,#672),(#673,#674),(#675,#676),(#677,#678),(#679,#680),
(#681,#682),(#683,#684),(#685,#686),(#687,#688),(#689,#690),(#691,#692),
(#693,#694),(#695,#696),(#697,#698),(#699,#700),(#701,#702),(#703,#704),
(#705,#706),(#707,#708),(#709,#710),(#711,#712),(#713,#714),(#715,#716),
(#717,#718),(#719,#720),(#721,#722),(#723,#724),(#725,#726),(#727,#728),
(#729,#730),(#731,#732),(#733,#734),(#735,#736),(#737,#738),(#739,#740),
(#741,#742),(#743,#744),(#745,#746),(#747,#748),(#749,#750),(#751,#752),
(#753,#754),(#755,#756),(#757,#758),(#759,#760),(#761,#762),(#763,#764),
(#765,#766),(#767,#768),(#769,#770),(#771,#772),(#773,#774),(#775,#776),
(#777,#778),(#779,#780),(#781,#782),(#783,#784),(#785,#786),(#787,#788),
(#789,#790),(#791,#792),(#793,#794),(#795,#796),(#797,#798),(#799,#800),
(#801,#802),(#803,#804),(#805,#806),(#807,#808),(#809,#810),(#811,#812),
(#813,#814),(#815,#816),(#817,#818),(#819,#820),(#821,#822),(#823,#824),
(#825,#826),(#827,#828),(#829,#830),(#831,#832),(#833,#834),(#835,#836),
(#837,#838),(#839,#840),(#841,#842),(#843,#844),(#845,#846),(#847,#848),
(#849,#850),(#851,#852),(#853,#854),(#855,#856),(#857,#858),(#859,#860),
(#861,#862),(#863,#864),(#865,#866),(#867,#868),(#869,#870),(#871,#872),
(#873,#874),(#875,#876),(#877,#878),(#879,#880),(#881,#882),(#883,#884),
(#885,#886),(#887,#888),(#889,#890),(#891,#892),(#893,#894),(#895,#896),
(#897,#898),(#899,#900),(#901,#902),(#903,#904),(#905,#906),(#907,#908),
(#909,#910),(#911,#912),(#913,#914),(#915,#916),(#917,#918),(#919,#920),
(#921,#922),(#923,#924),(#925,#926),(#927,#928),(#929,#930),(#931,#932),
(#933,#934),(#935,#936),(#937,#938),(#939,#940),(#941,#942),(#943,#944),
(#945,#946),(#947,#948),(#949,#950),(#951,#952),(#953,#954),(#955,#956),
(#957,#958),(#959,#960),(#961,#962),(#963,#964),(#965,#966),(#967,#968),
(#969,#970),(#971,#972),(#973,#974),(#975,#976),(#977,#978),(#979,#980),
(#981,#982),(#983,#984),(#985,#986),(#987,#988),(#989,#990),(#991,#992),
(#993,#994),(#995,#996),(#997,#998),(#999,#1000),(#1001,#1002),(#1003,#1004),
(#1005,#1006),(#1007,#1008),(#1009,#1010),(#1011,#1012),(#1013,#1014),(#1015,
#1016),(#1017,#1018),(#1019,#1020),(#1021,#1022),(#1023,#1024),(#1025,#1026),
(#1027,#1028),(#1029,#1030),(#1031,#1032),(#1033,#1034),(#1035,#1036),(#1037,
#1038),(#1039,#1040),(#1041,#1042),(#1043,#1044),(#1045,#1046),(#1047,#1048),
(#1049,#1050),(#1051,#1052),(#1053,#1054),(#1055,#1056),(#1057,#1058),(#1059,
#1060),(#1061,#1062),(#1063,#1064),(#1065,#1066),(#1067,#1068),(#1069,#1070),
(#1071,#1072),(#1073,#1074),(#1075,#1076),(#1077,#1078),(#1079,#1080),(#1081,
#1082),(#1083,#1084),(#1085,#1086),(#1087,#1088),(#1089,#1090),(#1091,#1092),
(#1093,#1094),(#1095,#1096),(#1097,#1098),(#1099,#1100),(#1101,#1102),(#1103,
#1104),(#1105,#1106),(#1107,#1108),(#1109,#1110),(#1111,#1112),(#1113,#1114),
(#1115,#1116),(#1117,#1118),(#1119,#1120),(#1121,#1122),(#1123,#1124),(#1125,
#1126),(#1127,#1128),(#1129,#1130),(#1131,#1132),(#1133,#1134),(#1135,#1136),
(#1137,#1138),(#1139,#1140),(#1141,#1142),(#1143,#1144),(#1145,#1146),(#1147,
#1148),(#1149,#1150),(#1151,#1152),(#1153,#1154),(#1155,#1156),(#1157,#1158),
(#1159,#1160),(#1161,#1162),(#1163,#1164),(#1165,#1166),(#1167,#1168),(#1169,
#1170),(#1171,#1172),(#1173,#1174),(#1175,#1176),(#1177,#1178),(#1179,#1180),
(#1181,#1182),(#1183,#1184),(#1185,#1186),(#1187,#1188),(#1189,#1190),(#1191,
#1192),(#1193,#1194),(#1195,#1196),(#1197,#1198),(#1199,#1200),(#1201,#1202),
(#1203,#1204),(#1205,#1206),(#1207,#1208),(#1209,#1210),(#1211,#1212),(#1213,
#1214),(#1215,#1216),(#1217,#1218),(#1219,#1220),(#1221,#1222),(#1223,#1224),
(#1225,#1226),(#1227,#1228),(#1229,#1230),(#1231,#1232),(#1233,#1234),(#1235,
#1236),(#1237,#1238),(#1239,#1240),(#1241,#1242),(#1243,#1244),(#1245,#1246),
(#1247,#1248),(#1249,#1250),(#1251,#1252),(#1253,#1254),(#1255,#1256),(#1257,
#1258),(#1259,#1260),(#1261,#1262),(#1263,#1264),(#1265,#1266),(#1267,#1268),
(#1269,#1270),(#1271,#1272),(#1273,#1274),(#1275,#1276),(#1277,#1278),(#1279,
#1280),(#1281,#1282),(#1283,#1284),(#1285,#1286),(#1287,#1288),(#1289,#1290),
(#1291,#1292),(#1293,#1294),(#1295,#1296),(#1297,#1298),(#1299,#1300),(#1301,
#1302),(#1303,#1304),(#1305,#1306),(#1307,#1308),(#1309,#1310),(#1311,#1312),
(#1313,#1314),(#1315,#1316),(#1317,#1318),(#1319,#1320),(#1321,#1322),(#1323,
#1324),(#1325,#1326),(#1327,#1328),(#1329,#1330),(#1331,#1332),(#1333,#1334),
(#1335,#1336),(#1337,#1338),(#1339,#1340),(#1341,#1342),(#1343,#1344),(#1345,
#1346),(#1347,#1348),(#1349,#1350),(#1351,#1352),(#1353,#1354),(#1355,#1356),
(#1357,#1358),(#1359,#1360),(#1361,#1362),(#1363,#1364),(#1365,#1366),(#1367,
#1368),(#1369,#1370),(#1371,#1372),(#1373,#1374),(#1375,#1376),(#1377,#1378),
(#1379,#1380),(#1381,#1382),(#1383,#1384),(#1385,#1386),(#1387,#1388),(#1389,
#1390),(#1391,#1392),(#1393,#1394),(#1395,#1396),(#1397,#1398),(#1399,#1400),
(#1401,#1402),(#1403,#1404),(#1405,#1406),(#1407,#1408),(#1409,#1410),(#1411,
#1412),(#1413,#1414),(#1415,#1416),(#1417,#1418),(#1419,#1420),(#1421,#1422),
(#1423,#1424),(#1425,#1426),(#1427,#1428),(#1429,#1430),(#1431,#1432),(#1433,
#1434),(#1435,#1436),(#1437,#1438),(#1439,#1440),(#1441,#1442),(#1443,#1444),
(#1445,#1446),(#1447,#1448),(#1449,#1450),(#1451,#1452),(#1453,#1454),(#1455,
#1456),(#1457,#1458),(#1459,#1460),(#1461,#1462),(#1463,#1464),(#1465,#1466),
(#1467,#1468),(#1469,#1470),(#1471,#1472),(#1473,#1474),(#1475,#1476),(#1477,
#1478),(#1479,#1480),(#1481,#1482),(#1483,#1484),(#1485,#1486),(#1487,#1488),
(#1489,#1490),(#1491,#1492),(#1493,#1494),(#1495,#1496),(#1497,#1498),(#1499,
#1500),(#1501,#1502),(#1503,#1504),(#1505,#1506),(#1507,#1508),(#1509,#1510),
(#1511,#1512),(#1513,#1514),(#1515,#1516),(#1517,#1518),(#1519,#1520),(#1521,
#1522),(#1523,#1524),(#1525,#1526),(#1527,#1528),(#1529,#1530),(#1531,#1532),
(#1533,#1534),(#1535,#1536),(#1537,#1538),(#1539,#1540),(#1541,#1542),(#1543,
#1544),(#1545,#1546),(#1547,#1548),(#1549,#1550),(#1551,#1552),(#1553,#1554),
(#1555,#1556),(#1557,#1558),(#1559,#1560),(#1561,#1562),(#1563,#1564),(#1565,
#1566),(#1567,#1568),(#1569,#1570),(#1571,#1572),(#1573,#1574),(#1575,#1576),
(#1577,#1578),(#1579,#1580),(#1581,#1582),(#1583,#1584),(#1585,#1586),(#1587,
#1588),(#1589,#1590),(#1591,#1592),(#1593,#1594),(#1595,#1596),(#1597,#1598),
(#1599,#1600),(#1601,#1602),(#1603,#1604),(#1605,#1606),(#1607,#1608),(#1609,
#1610),(#1611,#1612),(#1613,#1614),(#1615,#1616),(#1617,#1618),(#1619,#1620),
(#1621,#1622),(#1623,#1624),(#1625,#1626),(#1627,#1628),(#1629,#1630),(#1631,
#1632),(#1633,#1634),(#1635,#1636),(#1637,#1638),(#1639,#1640),(#1641,#1642),
(#1643,#1644),(#1645,#1646),(#1647,#1648),(#1649,#1650),(#1651,#1652),(#1653,
#1654),(#1655,#1656),(#1657,#1658),(#1659,#1660)),.UNSPECIFIED.,.F.,.F.,
 .F.,(4,3,3,3,3,3,3,3,3,3,3,3,3,3,3,3,3,3,3,3,3,3,3,3,3,3,3,3,3,3,3,3,3,
3,3,3,3,3,3,3,3,3,3,3,3,3,3,3,3,3,3,3,3,3,3,3,3,3,3,3,3,3,3,3,3,3,3,3,3,
3,3,3,3,3,3,3,3,3,3,3,3,3,3,3,3,3,3,3,3,3,3,3,3,3,3,3,3,3,3,3,3,3,3,3,3,
3,3,3,3,3,3,3,3,3,3,3,3,3,3,3,3,3,3,3,3,3,3,3,3,3,3,3,3,3,3,3,3,3,3,3,3,
3,3,3,3,3,3,3,3,3,3,3,3,3,3,3,3,3,3,3,3,3,3,3,3,3,3,3,4),(2,2),(0.,0.52408402369737,
1.04816804739474,1.57225207109211,2.09633609478948,2.62042011848685,3.14450414218422,
3.66858816588159,4.19267218957896,4.71675621327633,5.2408402369737,5.76492426067107,
6.28900828436844,6.81309230806581,7.33717633176317,7.86126035546054,8.38534437915791,
8.90942840285528,9.43351242655265,9.95759645025002,10.4816804739474,11.0057644976448,
11.5298485213421,12.0539325450395,12.5780165687369,13.1021005924342,13.6261846161316,
14.150268639829,14.6743526635263,15.1984366872237,15.7225207109211,16.2466047346185,
16.7706887583158,17.2947727820132,17.8188568057106,18.3429408294079,18.8670248531053,
19.3911088768027,19.9151929005,20.4392769241974,20.9633609478948,21.4874449715922,
22.0115289952895,22.5356130189869,23.0596970426843,23.5837810663816,24.107865090079,
24.6319491137764,25.1560331374737,25.6801171611711,26.2042011848685,26.7282852085659,
27.2523692322632,27.7764532559606,28.300537279658,28.8246213033553,29.3487053270527,
29.8727893507501,30.3968733744474,30.9209573981448,31.4450414218422,31.9691254455395,
32.4932094692369,33.0172934929343,33.5413775166317,34.065461540329,34.5895455640264,
35.1136295877238,35.6377136114211,36.1617976351185,36.6858816588159,37.2099656825132,
37.7340497062106,38.258133729908,38.7822177536054,39.3063017773027,39.8303858010001,
40.3544698246975,40.8785538483948,41.4026378720922,41.9267218957896,42.4508059194869,
42.9748899431843,43.4989739668817,44.023057990579,44.5471420142764,45.0712260379738,
45.5953100616712,46.1193940853685,46.6434781090659,47.1675621327633,47.6916461564606,
48.215730180158,48.7398142038554,49.2638982275527,49.7879822512501,50.3120662749475,
50.8361502986449,51.3602343223422,51.8843183460396,52.408402369737,52.9324863934343,
53.4565704171317,53.9806544408291,54.5047384645264,55.0288224882238,55.5529065119212,
56.0769905356185,56.6010745593159,57.1251585830133,57.6492426067107,58.173326630408,
58.6974106541054,59.2214946778028,59.7455787015001,60.2696627251975,60.7937467488949,
61.3178307725922,61.8419147962896,62.365998819987,62.8900828436844,63.4141668673817,
63.9382508910791,64.4623349147765,64.9864189384738,65.5105029621712,66.0345869858686,
66.5586710095659,67.0827550332633,67.6068390569607,68.1309230806581,68.6550071043554,
69.1790911280528,69.7031751517502,70.2272591754475,70.7513431991449,71.2754272228423,
71.7995112465396,72.323595270237,72.8476792939344,73.3717633176317,73.8958473413291,
74.4199313650265,74.9440153887239,75.4680994124212,75.9921834361186,76.516267459816,
77.0403514835133,77.5644355072107,78.0885195309081,78.6126035546054,79.1366875783028,
79.6607716020002,80.1848556256976,80.7089396493949,81.2330236730923,81.7571076967897,
82.281191720487,82.8052757441844,83.3293597678818,83.8534437915791,84.3775278152765,
84.9016118389739,85.4256958626712,85.9497798863686,86.473863910066,86.9979479337634,
87.5220319574607,87.9645943005142),(0.,3.4),.UNSPECIFIED.);
#18=B_SPLINE_SURFACE_WITH_KNOTS('',3,1,((#3233,#3234),(#3235,#3236),(#3237,
#3238),(#3239,#3240),(#3241,#3242),(#3243,#3244),(#3245,#3246),(#3247,#3248),
(#3249,#3250),(#3251,#3252),(#3253,#3254),(#3255,#3256),(#3257,#3258),(#3259,
#3260),(#3261,#3262),(#3263,#3264),(#3265,#3266),(#3267,#3268),(#3269,#3270),
(#3271,#3272),(#3273,#3274),(#3275,#3276),(#3277,#3278),(#3279,#3280),(#3281,
#3282),(#3283,#3284),(#3285,#3286),(#3287,#3288),(#3289,#3290),(#3291,#3292),
(#3293,#3294),(#3295,#3296),(#3297,#3298),(#3299,#3300),(#3301,#3302),(#3303,
#3304),(#3305,#3306),(#3307,#3308),(#3309,#3310),(#3311,#3312),(#3313,#3314),
(#3315,#3316),(#3317,#3318),(#3319,#3320),(#3321,#3322),(#3323,#3324),(#3325,
#3326),(#3327,#3328),(#3329,#3330),(#3331,#3332),(#3333,#3334),(#3335,#3336),
(#3337,#3338),(#3339,#3340),(#3341,#3342),(#3343,#3344),(#3345,#3346),(#3347,
#3348),(#3349,#3350),(#3351,#3352),(#3353,#3354),(#3355,#3356),(#3357,#3358),
(#3359,#3360),(#3361,#3362),(#3363,#3364),(#3365,#3366),(#3367,#3368),(#3369,
#3370),(#3371,#3372),(#3373,#3374),(#3375,#3376),(#3377,#3378),(#3379,#3380),
(#3381,#3382),(#3383,#3384),(#3385,#3386),(#3387,#3388),(#3389,#3390),(#3391,
#3392),(#3393,#3394),(#3395,#3396),(#3397,#3398),(#3399,#3400),(#3401,#3402),
(#3403,#3404),(#3405,#3406),(#3407,#3408),(#3409,#3410),(#3411,#3412),(#3413,
#3414),(#3415,#3416),(#3417,#3418),(#3419,#3420),(#3421,#3422),(#3423,#3424),
(#3425,#3426),(#3427,#3428),(#3429,#3430),(#3431,#3432),(#3433,#3434),(#3435,
#3436),(#3437,#3438),(#3439,#3440),(#3441,#3442),(#3443,#3444),(#3445,#3446),
(#3447,#3448),(#3449,#3450),(#3451,#3452),(#3453,#3454),(#3455,#3456),(#3457,
#3458),(#3459,#3460),(#3461,#3462),(#3463,#3464),(#3465,#3466),(#3467,#3468),
(#3469,#3470),(#3471,#3472),(#3473,#3474),(#3475,#3476),(#3477,#3478),(#3479,
#3480),(#3481,#3482),(#3483,#3484),(#3485,#3486),(#3487,#3488),(#3489,#3490),
(#3491,#3492),(#3493,#3494),(#3495,#3496),(#3497,#3498),(#3499,#3500),(#3501,
#3502),(#3503,#3504),(#3505,#3506),(#3507,#3508),(#3509,#3510),(#3511,#3512),
(#3513,#3514),(#3515,#3516),(#3517,#3518),(#3519,#3520),(#3521,#3522),(#3523,
#3524),(#3525,#3526),(#3527,#3528),(#3529,#3530),(#3531,#3532),(#3533,#3534),
(#3535,#3536),(#3537,#3538),(#3539,#3540),(#3541,#3542),(#3543,#3544),(#3545,
#3546),(#3547,#3548),(#3549,#3550),(#3551,#3552),(#3553,#3554),(#3555,#3556),
(#3557,#3558),(#3559,#3560),(#3561,#3562),(#3563,#3564),(#3565,#3566),(#3567,
#3568),(#3569,#3570),(#3571,#3572),(#3573,#3574),(#3575,#3576),(#3577,#3578),
(#3579,#3580),(#3581,#3582),(#3583,#3584),(#3585,#3586),(#3587,#3588),(#3589,
#3590),(#3591,#3592),(#3593,#3594),(#3595,#3596),(#3597,#3598),(#3599,#3600),
(#3601,#3602),(#3603,#3604),(#3605,#3606),(#3607,#3608),(#3609,#3610),(#3611,
#3612),(#3613,#3614),(#3615,#3616),(#3617,#3618),(#3619,#3620),(#3621,#3622),
(#3623,#3624),(#3625,#3626),(#3627,#3628),(#3629,#3630),(#3631,#3632),(#3633,
#3634),(#3635,#3636),(#3637,#3638),(#3639,#3640),(#3641,#3642),(#3643,#3644),
(#3645,#3646),(#3647,#3648),(#3649,#3650),(#3651,#3652),(#3653,#3654),(#3655,
#3656),(#3657,#3658),(#3659,#3660),(#3661,#3662),(#3663,#3664),(#3665,#3666),
(#3667,#3668),(#3669,#3670),(#3671,#3672),(#3673,#3674),(#3675,#3676),(#3677,
#3678),(#3679,#3680),(#3681,#3682),(#3683,#3684),(#3685,#3686),(#3687,#3688),
(#3689,#3690),(#3691,#3692),(#3693,#3694),(#3695,#3696),(#3697,#3698),(#3699,
#3700),(#3701,#3702),(#3703,#3704),(#3705,#3706),(#3707,#3708),(#3709,#3710),
(#3711,#3712),(#3713,#3714),(#3715,#3716),(#3717,#3718),(#3719,#3720),(#3721,
#3722),(#3723,#3724),(#3725,#3726),(#3727,#3728),(#3729,#3730),(#3731,#3732),
(#3733,#3734),(#3735,#3736),(#3737,#3738),(#3739,#3740),(#3741,#3742),(#3743,
#3744),(#3745,#3746),(#3747,#3748),(#3749,#3750),(#3751,#3752),(#3753,#3754),
(#3755,#3756),(#3757,#3758),(#3759,#3760),(#3761,#3762),(#3763,#3764),(#3765,
#3766),(#3767,#3768),(#3769,#3770),(#3771,#3772),(#3773,#3774),(#3775,#3776),
(#3777,#3778),(#3779,#3780),(#3781,#3782),(#3783,#3784),(#3785,#3786),(#3787,
#3788),(#3789,#3790),(#3791,#3792),(#3793,#3794),(#3795,#3796),(#3797,#3798),
(#3799,#3800),(#3801,#3802),(#3803,#3804),(#3805,#3806),(#3807,#3808),(#3809,
#3810),(#3811,#3812),(#3813,#3814),(#3815,#3816),(#3817,#3818),(#3819,#3820),
(#3821,#3822),(#3823,#3824),(#3825,#3826),(#3827,#3828),(#3829,#3830),(#3831,
#3832),(#3833,#3834),(#3835,#3836),(#3837,#3838),(#3839,#3840),(#3841,#3842),
(#3843,#3844),(#3845,#3846),(#3847,#3848),(#3849,#3850),(#3851,#3852),(#3853,
#3854),(#3855,#3856),(#3857,#3858),(#3859,#3860),(#3861,#3862),(#3863,#3864),
(#3865,#3866),(#3867,#3868),(#3869,#3870),(#3871,#3872),(#3873,#3874),(#3875,
#3876),(#3877,#3878),(#3879,#3880),(#3881,#3882),(#3883,#3884),(#3885,#3886),
(#3887,#3888),(#3889,#3890),(#3891,#3892),(#3893,#3894),(#3895,#3896),(#3897,
#3898),(#3899,#3900),(#3901,#3902),(#3903,#3904),(#3905,#3906),(#3907,#3908),
(#3909,#3910),(#3911,#3912),(#3913,#3914),(#3915,#3916),(#3917,#3918),(#3919,
#3920),(#3921,#3922),(#3923,#3924),(#3925,#3926),(#3927,#3928),(#3929,#3930),
(#3931,#3932),(#3933,#3934),(#3935,#3936),(#3937,#3938),(#3939,#3940),(#3941,
#3942),(#3943,#3944),(#3945,#3946),(#3947,#3948),(#3949,#3950),(#3951,#3952),
(#3953,#3954),(#3955,#3956),(#3957,#3958),(#3959,#3960),(#3961,#3962),(#3963,
#3964),(#3965,#3966),(#3967,#3968),(#3969,#3970),(#3971,#3972),(#3973,#3974),
(#3975,#3976),(#3977,#3978),(#3979,#3980),(#3981,#3982),(#3983,#3984),(#3985,
#3986),(#3987,#3988),(#3989,#3990),(#3991,#3992),(#3993,#3994),(#3995,#3996),
(#3997,#3998),(#3999,#4000),(#4001,#4002),(#4003,#4004),(#4005,#4006),(#4007,
#4008),(#4009,#4010),(#4011,#4012),(#4013,#4014),(#4015,#4016),(#4017,#4018),
(#4019,#4020),(#4021,#4022),(#4023,#4024),(#4025,#4026),(#4027,#4028),(#4029,
#4030),(#4031,#4032),(#4033,#4034),(#4035,#4036),(#4037,#4038),(#4039,#4040),
(#4041,#4042),(#4043,#4044),(#4045,#4046),(#4047,#4048),(#4049,#4050),(#4051,
#4052),(#4053,#4054),(#4055,#4056),(#4057,#4058),(#4059,#4060),(#4061,#4062),
(#4063,#4064),(#4065,#4066),(#4067,#4068),(#4069,#4070),(#4071,#4072),(#4073,
#4074),(#4075,#4076),(#4077,#4078),(#4079,#4080),(#4081,#4082),(#4083,#4084),
(#4085,#4086),(#4087,#4088),(#4089,#4090),(#4091,#4092),(#4093,#4094),(#4095,
#4096),(#4097,#4098),(#4099,#4100),(#4101,#4102),(#4103,#4104),(#4105,#4106),
(#4107,#4108),(#4109,#4110),(#4111,#4112),(#4113,#4114),(#4115,#4116),(#4117,
#4118),(#4119,#4120),(#4121,#4122),(#4123,#4124),(#4125,#4126),(#4127,#4128),
(#4129,#4130),(#4131,#4132),(#4133,#4134),(#4135,#4136),(#4137,#4138),(#4139,
#4140),(#4141,#4142),(#4143,#4144),(#4145,#4146),(#4147,#4148),(#4149,#4150),
(#4151,#4152),(#4153,#4154),(#4155,#4156),(#4157,#4158),(#4159,#4160),(#4161,
#4162),(#4163,#4164),(#4165,#4166),(#4167,#4168),(#4169,#4170),(#4171,#4172),
(#4173,#4174),(#4175,#4176),(#4177,#4178),(#4179,#4180),(#4181,#4182),(#4183,
#4184),(#4185,#4186),(#4187,#4188),(#4189,#4190),(#4191,#4192),(#4193,#4194),
(#4195,#4196),(#4197,#4198),(#4199,#4200),(#4201,#4202),(#4203,#4204),(#4205,
#4206),(#4207,#4208),(#4209,#4210),(#4211,#4212),(#4213,#4214),(#4215,#4216),
(#4217,#4218),(#4219,#4220),(#4221,#4222),(#4223,#4224),(#4225,#4226),(#4227,
#4228),(#4229,#4230)),.UNSPECIFIED.,.F.,.F.,.F.,(4,3,3,3,3,3,3,3,3,3,3,
3,3,3,3,3,3,3,3,3,3,3,3,3,3,3,3,3,3,3,3,3,3,3,3,3,3,3,3,3,3,3,3,3,3,3,3,
3,3,3,3,3,3,3,3,3,3,3,3,3,3,3,3,3,3,3,3,3,3,3,3,3,3,3,3,3,3,3,3,3,3,3,3,
3,3,3,3,3,3,3,3,3,3,3,3,3,3,3,3,3,3,3,3,3,3,3,3,3,3,3,3,3,3,3,3,3,3,3,3,
3,3,3,3,3,3,3,3,3,3,3,3,3,3,3,3,3,3,3,3,3,3,3,3,3,3,3,3,3,3,3,3,3,3,3,3,
3,3,3,3,3,3,3,3,3,3,3,4),(2,2),(-87.9645943005142,-87.4332497354785,-86.9019051704428,
-86.3705606054072,-85.8392160403715,-85.3078714753358,-84.7765269103001,
-84.2451823452644,-83.7138377802288,-83.1824932151931,-82.6511486501574,
-82.1198040851217,-81.588459520086,-81.0571149550504,-80.5257703900147,
-79.994425824979,-79.4630812599433,-78.9317366949076,-78.4003921298719,
-77.8690475648363,-77.3377029998006,-76.8063584347649,-76.2750138697292,
-75.7436693046935,-75.2123247396579,-74.6809801746222,-74.1496356095865,
-73.6182910445508,-73.0869464795151,-72.5556019144795,-72.0242573494438,
-71.4929127844081,-70.9615682193724,-70.4302236543367,-69.898879089301,
-69.3675345242654,-68.8361899592297,-68.304845394194,-67.7735008291583,
-67.2421562641226,-66.710811699087,-66.1794671340513,-65.6481225690156,
-65.1167780039799,-64.5854334389442,-64.0540888739086,-63.5227443088729,
-62.9913997438372,-62.4600551788015,-61.9287106137658,-61.3973660487301,
-60.8660214836945,-60.3346769186588,-59.8033323536231,-59.2719877885874,
-58.7406432235517,-58.2092986585161,-57.6779540934804,-57.1466095284447,
-56.615264963409,-56.0839203983733,-55.5525758333377,-55.021231268302,-54.4898867032663,
-53.9585421382306,-53.4271975731949,-52.8958530081592,-52.3645084431236,
-51.8331638780879,-51.3018193130522,-50.7704747480165,-50.2391301829808,
-49.7077856179452,-49.1764410529095,-48.6450964878738,-48.1137519228381,
-47.5824073578024,-47.0510627927668,-46.5197182277311,-45.9883736626954,
-45.4570290976597,-44.925684532624,-44.3943399675884,-43.8629954025527,
-43.331650837517,-42.8003062724813,-42.2689617074456,-41.7376171424099,
-41.2062725773743,-40.6749280123386,-40.1435834473029,-39.6122388822672,
-39.0808943172315,-38.5495497521959,-38.0182051871602,-37.4868606221245,
-36.9555160570888,-36.4241714920531,-35.8928269270175,-35.3614823619818,
-34.8301377969461,-34.2987932319104,-33.7674486668747,-33.236104101839,
-32.7047595368034,-32.1734149717677,-31.642070406732,-31.1107258416963,
-30.5793812766606,-30.048036711625,-29.5166921465893,-28.9853475815536,
-28.4540030165179,-27.9226584514822,-27.3913138864466,-26.8599693214109,
-26.3286247563752,-25.7972801913395,-25.2659356263038,-24.7345910612681,
-24.2032464962325,-23.6719019311968,-23.1405573661611,-22.6092128011254,
-22.0778682360897,-21.5465236710541,-21.0151791060184,-20.4838345409827,
-19.952489975947,-19.4211454109113,-18.8898008458757,-18.35845628084,-17.8271117158043,
-17.2957671507686,-16.7644225857329,-16.2330780206972,-15.7017334556616,
-15.1703888906259,-14.6390443255902,-14.1076997605545,-13.5763551955188,
-13.0450106304832,-12.5136660654475,-11.9823215004118,-11.4509769353761,
-10.9196323703404,-10.3882878053048,-9.85694324026908,-9.32559867523339,
-8.79425411019771,-8.26290954516203,-7.73156498012635,-7.20022041509067,
-6.66887585005499,-6.13753128501931,-5.60618671998363,-5.07484215494794,
-4.54349758991226,-4.01215302487658,-3.4808084598409,-2.94946389480522,
-2.41811932976954,-1.88677476473386,-1.35543019969818,-0.824085634662495,
-0.292741069626814,0.),(0.,3.4),.UNSPECIFIED.);
#19=FACE_BOUND('',#93,.T.);
#20=PLANE('',#416);
#21=PLANE('',#423);
#22=PLANE('',#427);
#23=PLANE('',#432);
#24=PLANE('',#435);
#25=PLANE('',#440);
#26=PLANE('',#443);
#27=LINE('',#561,#45);
#28=LINE('',#578,#46);
#29=LINE('',#580,#47);
#30=LINE('',#619,#48);
#31=LINE('',#650,#49);
#32=LINE('',#1685,#50);
#33=LINE('',#2144,#51);
#34=LINE('',#2636,#52);
#35=LINE('',#2763,#53);
#36=LINE('',#2766,#54);
#37=LINE('',#3209,#55);
#38=LINE('',#3215,#56);
#39=LINE('',#3216,#57);
#40=LINE('',#3221,#58);
#41=LINE('',#3231,#59);
#42=LINE('',#3232,#60);
#43=LINE('',#4755,#61);
#44=LINE('',#4760,#62);
#45=VECTOR('',#456,0.75);
#46=VECTOR('',#461,10.);
#47=VECTOR('',#462,10.);
#48=VECTOR('',#479,18.125091201878);
#49=VECTOR('',#490,1.875);
#50=VECTOR('',#491,10.9375);
#51=VECTOR('',#492,10.9375);
#52=VECTOR('',#499,16.4062502444722);
#53=VECTOR('',#506,10.);
#54=VECTOR('',#509,10.);
#55=VECTOR('',#514,10.9375);
#56=VECTOR('',#515,10.9375);
#57=VECTOR('',#516,10.);
#58=VECTOR('',#521,0.65625);
#59=VECTOR('',#528,10.);
#60=VECTOR('',#529,10.9375);
#61=VECTOR('',#532,1.421875);
#62=VECTOR('',#541,10.9375);
#63=CYLINDRICAL_SURFACE('',#410,0.75);
#64=CYLINDRICAL_SURFACE('',#421,18.125091201878);
#65=CYLINDRICAL_SURFACE('',#429,16.4062502444722);
#66=CYLINDRICAL_SURFACE('',#436,0.65625);
#67=CYLINDRICAL_SURFACE('',#445,16.4062502444722);
#68=FACE_OUTER_BOUND('',#88,.T.);
#69=FACE_OUTER_BOUND('',#89,.T.);
#70=FACE_OUTER_BOUND('',#90,.T.);
#71=FACE_OUTER_BOUND('',#91,.T.);
#72=FACE_OUTER_BOUND('',#92,.T.);
#73=FACE_OUTER_BOUND('',#94,.T.);
#74=FACE_OUTER_BOUND('',#95,.T.);
#75=FACE_OUTER_BOUND('',#96,.T.);
#76=FACE_OUTER_BOUND('',#97,.T.);
#77=FACE_OUTER_BOUND('',#98,.T.);
#78=FACE_OUTER_BOUND('',#99,.T.);
#79=FACE_OUTER_BOUND('',#100,.T.);
#80=FACE_OUTER_BOUND('',#101,.T.);
#81=FACE_OUTER_BOUND('',#102,.T.);
#82=FACE_OUTER_BOUND('',#103,.T.);
#83=FACE_OUTER_BOUND('',#104,.T.);
#84=FACE_OUTER_BOUND('',#105,.T.);
#85=FACE_OUTER_BOUND('',#106,.T.);
#86=FACE_OUTER_BOUND('',#107,.T.);
#87=FACE_OUTER_BOUND('',#108,.T.);
#88=EDGE_LOOP('',(#249,#250));
#89=EDGE_LOOP('',(#251,#252,#253,#254,#255,#256,#257,#258,#259,#260,#261,
#262,#263,#264));
#90=EDGE_LOOP('',(#265,#266,#267,#268));
#91=EDGE_LOOP('',(#269,#270,#271,#272,#273,#274));
#92=EDGE_LOOP('',(#275));
#93=EDGE_LOOP('',(#276));
#94=EDGE_LOOP('',(#277,#278,#279));
#95=EDGE_LOOP('',(#280,#281,#282,#283,#284,#285));
#96=EDGE_LOOP('',(#286,#287,#288,#289,#290,#291,#292,#293,#294,#295));
#97=EDGE_LOOP('',(#296,#297,#298));
#98=EDGE_LOOP('',(#299,#300,#301,#302,#303,#304,#305));
#99=EDGE_LOOP('',(#306,#307,#308,#309,#310,#311,#312,#313,#314));
#100=EDGE_LOOP('',(#315,#316,#317,#318,#319,#320));
#101=EDGE_LOOP('',(#321,#322,#323,#324,#325,#326));
#102=EDGE_LOOP('',(#327,#328,#329,#330,#331,#332,#333,#334));
#103=EDGE_LOOP('',(#335,#336,#337,#338));
#104=EDGE_LOOP('',(#339,#340,#341,#342,#343,#344));
#105=EDGE_LOOP('',(#345,#346,#347,#348,#349,#350));
#106=EDGE_LOOP('',(#351,#352,#353,#354));
#107=EDGE_LOOP('',(#355,#356,#357,#358,#359,#360));
#108=EDGE_LOOP('',(#361,#362,#363,#364,#365,#366,#367,#368));
#109=CIRCLE('',#409,0.75);
#110=CIRCLE('',#411,0.75);
#111=CIRCLE('',#412,0.75);
#112=CIRCLE('',#413,0.75);
#113=CIRCLE('',#414,0.75);
#114=CIRCLE('',#415,0.75);
#115=CIRCLE('',#417,3.);
#116=CIRCLE('',#418,3.);
#117=CIRCLE('',#419,18.125091201878);
#118=CIRCLE('',#420,18.125091201878);
#119=CIRCLE('',#422,18.125091201878);
#120=CIRCLE('',#424,16.4062502444722);
#121=CIRCLE('',#428,16.4062502444722);
#122=CIRCLE('',#431,55.);
#123=CIRCLE('',#433,16.4062502444722);
#124=CIRCLE('',#434,0.65625);
#125=CIRCLE('',#437,0.65625);
#126=CIRCLE('',#438,0.65625);
#127=CIRCLE('',#439,0.65625);
#128=CIRCLE('',#444,16.4062502444722);
#129=B_SPLINE_CURVE_WITH_KNOTS('',3,(#546,#547,#548,#549,#550,#551,#552,
#553,#554,#555),.UNSPECIFIED.,.F.,.F.,(4,2,2,2,4),(1.98572534676004,2.00672755842494,
2.05861293412882,2.11041660586636,2.13158110720323),.UNSPECIFIED.);
#130=B_SPLINE_CURVE_WITH_KNOTS('',3,(#565,#566,#567,#568,#569,#570),
 .UNSPECIFIED.,.F.,.F.,(4,2,4),(-0.0385000000000018,-0.00326927822477735,
0.),.UNSPECIFIED.);
#131=B_SPLINE_CURVE_WITH_KNOTS('',3,(#572,#573,#574,#575),.UNSPECIFIED.,
 .F.,.F.,(4,4),(-0.151,-0.0385000000000018),.UNSPECIFIED.);
#132=B_SPLINE_CURVE_WITH_KNOTS('',3,(#584,#585,#586,#587),.UNSPECIFIED.,
 .F.,.F.,(4,4),(-0.112500000000005,0.),.UNSPECIFIED.);
#133=B_SPLINE_CURVE_WITH_KNOTS('',3,(#589,#590,#591,#592),.UNSPECIFIED.,
 .F.,.F.,(4,4),(-0.151,-0.112500000000005),.UNSPECIFIED.);
#134=B_SPLINE_CURVE_WITH_KNOTS('',3,(#604,#605,#606,#607,#608,#609,#610,
#611,#612,#613,#614,#615,#616,#617),.UNSPECIFIED.,.F.,.F.,(4,2,2,2,2,2,
4),(1.45130549717842,1.45406954708873,1.5784485546578,1.70282756222688,
1.82726566253503,1.95170376284318,1.95381870921988),.UNSPECIFIED.);
#135=B_SPLINE_CURVE_WITH_KNOTS('',3,(#625,#626,#627,#628,#629,#630,#631,
#632,#633,#634,#635,#636,#637,#638,#639,#640,#641,#642,#643,#644,#645,#646,
#647,#648),.UNSPECIFIED.,.F.,.F.,(4,2,2,2,2,2,2,2,2,2,2,4),(-0.141667784974375,
-0.129700686954543,-0.111386694255348,-0.0975889300535598,-0.0952126516886937,
-0.0945119844984126,-0.0940780481370937,-0.0936815116866634,-0.0931765147359546,
-0.0923559361380037,-0.0879407289188925,-0.0327161993316758),
 .UNSPECIFIED.);
#136=B_SPLINE_CURVE_WITH_KNOTS('',3,(#1662,#1663,#1664,#1665,#1666,#1667,
#1668,#1669,#1670,#1671,#1672,#1673,#1674,#1675,#1676,#1677,#1678,#1679,
#1680,#1681,#1682,#1683),.UNSPECIFIED.,.F.,.F.,(4,3,3,3,3,3,3,4),(0.,0.716706473231287,
1.56543302712075,2.41415958101021,3.26288613489962,4.11161268878906,4.96033924267849,
5.01792969104865),.UNSPECIFIED.);
#137=B_SPLINE_CURVE_WITH_KNOTS('',3,(#1687,#1688,#1689,#1690,#1691,#1692,
#1693,#1694,#1695,#1696,#1697,#1698,#1699,#1700,#1701,#1702,#1703,#1704,
#1705,#1706,#1707,#1708,#1709,#1710,#1711,#1712,#1713,#1714,#1715,#1716,
#1717,#1718,#1719,#1720,#1721,#1722,#1723,#1724,#1725,#1726,#1727,#1728,
#1729,#1730,#1731,#1732,#1733,#1734,#1735,#1736,#1737,#1738,#1739,#1740,
#1741,#1742,#1743,#1744,#1745,#1746,#1747,#1748,#1749,#1750,#1751,#1752,
#1753,#1754,#1755,#1756,#1757,#1758,#1759,#1760,#1761,#1762,#1763,#1764,
#1765,#1766,#1767,#1768,#1769,#1770,#1771,#1772,#1773,#1774,#1775,#1776,
#1777,#1778,#1779,#1780,#1781,#1782,#1783,#1784,#1785,#1786,#1787,#1788,
#1789,#1790,#1791,#1792,#1793,#1794,#1795,#1796,#1797,#1798,#1799,#1800,
#1801,#1802,#1803,#1804,#1805,#1806,#1807,#1808,#1809,#1810,#1811,#1812,
#1813,#1814,#1815,#1816,#1817,#1818,#1819,#1820,#1821,#1822,#1823,#1824,
#1825,#1826,#1827,#1828,#1829,#1830,#1831,#1832,#1833,#1834,#1835,#1836,
#1837,#1838,#1839,#1840,#1841,#1842,#1843,#1844,#1845,#1846,#1847,#1848,
#1849,#1850,#1851,#1852,#1853,#1854,#1855,#1856,#1857,#1858,#1859,#1860,
#1861,#1862,#1863,#1864,#1865,#1866,#1867,#1868,#1869,#1870,#1871,#1872,
#1873,#1874,#1875,#1876,#1877,#1878,#1879,#1880,#1881,#1882,#1883,#1884,
#1885,#1886,#1887,#1888,#1889,#1890,#1891,#1892,#1893,#1894,#1895,#1896,
#1897,#1898,#1899,#1900,#1901,#1902,#1903,#1904,#1905,#1906,#1907,#1908,
#1909,#1910,#1911,#1912,#1913,#1914,#1915,#1916,#1917,#1918,#1919,#1920,
#1921,#1922,#1923,#1924,#1925,#1926,#1927,#1928,#1929,#1930,#1931,#1932,
#1933,#1934,#1935,#1936,#1937,#1938,#1939,#1940,#1941,#1942,#1943,#1944,
#1945,#1946,#1947,#1948,#1949,#1950,#1951,#1952,#1953,#1954,#1955,#1956,
#1957,#1958,#1959,#1960,#1961,#1962,#1963,#1964,#1965,#1966,#1967,#1968,
#1969,#1970,#1971,#1972,#1973,#1974,#1975,#1976,#1977,#1978,#1979,#1980,
#1981,#1982,#1983,#1984,#1985,#1986,#1987,#1988,#1989,#1990,#1991,#1992,
#1993,#1994,#1995,#1996,#1997,#1998,#1999,#2000,#2001,#2002,#2003,#2004,
#2005,#2006,#2007,#2008,#2009,#2010,#2011,#2012,#2013,#2014,#2015,#2016,
#2017,#2018,#2019,#2020,#2021,#2022,#2023,#2024,#2025,#2026,#2027,#2028,
#2029,#2030,#2031,#2032,#2033,#2034,#2035,#2036,#2037,#2038,#2039,#2040,
#2041,#2042,#2043,#2044,#2045,#2046,#2047,#2048,#2049,#2050,#2051,#2052,
#2053,#2054,#2055,#2056,#2057,#2058,#2059,#2060,#2061,#2062,#2063,#2064,
#2065,#2066,#2067,#2068,#2069,#2070,#2071,#2072,#2073,#2074,#2075,#2076,
#2077,#2078,#2079,#2080,#2081,#2082,#2083,#2084,#2085,#2086,#2087,#2088,
#2089,#2090,#2091,#2092,#2093,#2094,#2095,#2096,#2097,#2098,#2099,#2100,
#2101,#2102,#2103,#2104,#2105,#2106,#2107,#2108,#2109,#2110,#2111,#2112,
#2113,#2114,#2115,#2116,#2117,#2118,#2119,#2120,#2121,#2122,#2123,#2124,
#2125,#2126,#2127,#2128,#2129,#2130,#2131,#2132,#2133,#2134,#2135,#2136,
#2137,#2138,#2139,#2140,#2141,#2142),.UNSPECIFIED.,.F.,.F.,(4,2,2,2,2,2,
2,2,2,2,2,2,2,2,2,2,2,2,2,2,2,2,2,2,2,2,2,2,2,2,2,2,2,2,2,2,2,2,2,2,2,2,
2,2,2,2,2,2,2,2,2,2,2,2,2,2,2,2,2,2,2,2,2,2,2,2,2,2,2,2,2,2,2,2,2,2,2,2,
2,2,2,2,2,2,2,2,2,2,2,2,2,2,2,2,2,2,2,2,2,2,2,2,2,2,2,2,2,2,2,2,2,2,2,2,
2,2,2,2,2,2,2,2,2,2,2,2,2,2,2,2,2,2,2,2,2,2,2,2,2,2,2,2,2,2,2,2,2,2,2,2,
2,2,2,2,2,2,2,2,2,2,2,2,2,2,2,2,2,2,2,2,2,2,2,2,2,2,2,2,2,2,2,2,2,2,2,2,
2,2,2,2,2,2,2,2,2,2,2,2,2,2,2,2,2,2,2,2,2,2,2,2,2,2,2,2,2,2,2,2,2,2,2,2,
2,2,2,2,2,4),(-73.6491332578704,-73.2640250367122,-72.8799254058697,-72.2795190277884,
-71.6815585520387,-71.086044195744,-70.4929761769484,-69.902354714625,-69.314180028683,
-68.7284523399761,-68.1451718703104,-67.5643388424525,-66.9859534801376,
-66.410016008078,-65.8365266519715,-65.2654856385099,-64.6968931953876,
-64.1307495513103,-63.5670549360042,-63.0058095802247,-62.4470137157656,
-61.8906675754682,-61.3367713932309,-60.7853254040185,-60.2363298438719,
-59.6897849499178,-59.1456909603784,-58.6040481145817,-58.0648566529715,
-57.5281168171174,-56.9938288497259,-56.46199299465,-55.9326094969009,-55.4056786026582,
-54.8812005592809,-54.359175615319,-53.8396040205245,-53.3224860258628,
-52.8078218835246,-52.2956118469375,-51.7858561707781,-51.2785551109841,
-50.7737089247666,-50.2713178706225,-49.7713822083476,-49.2739021990489,
-48.7788781051581,-48.2863101904445,-47.7961987200288,-47.3085439603968,
-46.8233461794126,-46.3406056463335,-45.8603226318237,-45.3824974079692,
-44.9071302482922,-44.4342214277663,-43.9637712228315,-43.4957799114096,
-43.0302477729201,-42.5671750882959,-42.1065621399995,-41.6484092120395,
-41.1927165899871,-40.7394845609932,-40.2887134138056,-39.8404034387862,
-39.3945549279294,-38.9511681748796,-38.5102434749497,-38.0717811251402,
-37.6357814241573,-37.2022446724333,-36.7711711721451,-36.3425612272351,
-35.916415143431,-35.4927332282665,-35.0715157911023,-34.6527631431477,
-34.2364755974818,-33.8226534690762,-33.4112970748172,-33.0024067335285,
-32.5959827659951,-32.1920254949862,-31.7905352452801,-31.3915123436883,
-30.9949571190806,-30.6008699024109,-30.2092510267426,-29.8201008272754,
-29.4334196413721,-29.0492078085861,-28.6674656706891,-28.2881935716999,
-27.9113918579131,-27.5370608779287,-27.1652009826824,-26.7958125254761,
-26.4288958620092,-26.0644513504106,-25.7024793512713,-25.3429802276773,
-24.9859543452438,-24.6314020721493,-24.2793237791713,-23.9297198397217,
-23.582590629884,-23.2379365284501,-22.895757916959,-22.5560551797355,-22.2188287039302,
-21.8840788795598,-21.5518060995489,-21.2220107597721,-20.8946932590975,
-20.5698539994309,-20.2474933857607,-19.9276118262044,-19.6102097320554,
-19.2952875178316,-18.9828456013245,-18.6728844036493,-18.3654043492972,
-18.0604058661872,-17.7578893857204,-17.4578553428354,-17.1603041760642,
-16.8652363275903,-16.5726522433076,-16.2825523728808,-15.9949371698076,
-15.7098070914819,-15.4271625992585,-15.1470041585201,-14.8693322387448,
-14.5941473135765,-14.3214498608958,-14.0512403628937,-13.7835193061464,
-13.5182871816927,-13.2555444851125,-12.995291716608,-12.7375293810868,
-12.4822579882467,-12.2294780526638,-11.9791900938813,-11.7313946365023,
-11.4860922102838,-11.2432833502339,-11.0029685967113,-10.7651484955276,
-10.5298235980523,-10.2969944613207,-10.066661648145,-9.83882572722755,
-9.61348727327871,-9.39064686713655,-9.17030509589079,-8.95246255300985,
-8.73711983847161,-8.52427755889776,-8.31393632769207,-8.10609676518254,
-7.90075949876758,-7.69792516306643,-7.49759440007388,-7.29976785931936,
-7.10444619803071,-6.91163008130253,-6.72132018226945,-6.53351718228427,
-6.34822177110128,-6.16543464706467,-5.98515651730232,-5.80738809792505,
-5.63213011423128,-5.45938330091743,-5.28914840229393,-5.12142617250697,
-4.95621737576607,-4.79352278657732,-4.63334318998246,-4.47567938180353,
-4.32053216889307,-4.16790236938964,-4.01779081297839,-3.87019834115636,
-3.72512580750193,-3.58257407794799,-3.44254403105788,-3.30503655830329,
-3.17005256434296,-3.03759296730053,-2.90765869904005,-2.78025070543682,
-2.65536994664083,-2.53301739732989,-2.41319404694816,-2.29590089992564,
-2.18113897587265,-2.06890930974246,-1.95921295195327,-1.85205096845941,
-1.74742444075895,-1.64533446582203,-1.5457821559212,-1.44876863833998,
-1.35429505493107,-1.26236256148829,-1.17297232688791,-1.08612553194401,
-1.0018233679084,-0.920067034527774,-0.840857737547178,-0.764196685518961,
-0.690085085736146,-0.61852413905681,-0.54951503331571,-0.483058934924948,
-0.41915697813696,-0.357810251266707,-0.299019778924991,-0.24278649897058,
-0.189111232399297,-0.137994643682541,-0.0894371880366282,-0.0434390405756156,
0.),.UNSPECIFIED.);
#138=B_SPLINE_CURVE_WITH_KNOTS('',3,(#2145,#2146,#2147,#2148,#2149,#2150,
#2151,#2152,#2153,#2154,#2155,#2156,#2157,#2158,#2159,#2160,#2161,#2162,
#2163,#2164,#2165,#2166,#2167,#2168,#2169,#2170,#2171,#2172,#2173,#2174,
#2175,#2176,#2177,#2178,#2179,#2180,#2181,#2182,#2183,#2184,#2185,#2186,
#2187,#2188,#2189,#2190,#2191,#2192,#2193,#2194,#2195,#2196,#2197,#2198,
#2199,#2200,#2201,#2202,#2203,#2204,#2205,#2206,#2207,#2208,#2209,#2210,
#2211,#2212,#2213,#2214,#2215,#2216,#2217,#2218,#2219,#2220,#2221,#2222,
#2223,#2224,#2225,#2226,#2227,#2228,#2229,#2230,#2231,#2232,#2233,#2234,
#2235,#2236,#2237,#2238,#2239,#2240,#2241,#2242,#2243,#2244,#2245,#2246,
#2247,#2248,#2249,#2250,#2251,#2252,#2253,#2254,#2255,#2256,#2257,#2258,
#2259,#2260,#2261,#2262,#2263,#2264,#2265,#2266,#2267,#2268,#2269,#2270,
#2271,#2272,#2273,#2274,#2275,#2276,#2277,#2278,#2279,#2280,#2281,#2282,
#2283,#2284,#2285,#2286,#2287,#2288,#2289,#2290,#2291,#2292,#2293,#2294,
#2295,#2296,#2297,#2298,#2299,#2300,#2301,#2302,#2303,#2304,#2305,#2306,
#2307,#2308,#2309,#2310,#2311,#2312,#2313,#2314,#2315,#2316,#2317,#2318,
#2319,#2320,#2321,#2322,#2323,#2324,#2325,#2326,#2327,#2328,#2329,#2330,
#2331,#2332,#2333,#2334,#2335,#2336,#2337,#2338,#2339,#2340,#2341,#2342,
#2343,#2344,#2345,#2346,#2347,#2348,#2349,#2350,#2351,#2352,#2353,#2354,
#2355,#2356,#2357,#2358,#2359,#2360,#2361,#2362,#2363,#2364,#2365,#2366,
#2367,#2368,#2369,#2370,#2371,#2372,#2373,#2374,#2375,#2376,#2377,#2378,
#2379,#2380,#2381,#2382,#2383,#2384,#2385,#2386,#2387,#2388,#2389,#2390,
#2391,#2392,#2393,#2394,#2395,#2396,#2397,#2398,#2399,#2400,#2401,#2402,
#2403,#2404,#2405,#2406,#2407,#2408,#2409,#2410,#2411,#2412,#2413,#2414,
#2415,#2416,#2417,#2418,#2419,#2420,#2421,#2422,#2423,#2424,#2425,#2426,
#2427,#2428,#2429,#2430,#2431,#2432,#2433,#2434,#2435,#2436,#2437,#2438,
#2439,#2440,#2441,#2442,#2443,#2444,#2445,#2446,#2447,#2448,#2449,#2450,
#2451,#2452,#2453,#2454,#2455,#2456,#2457,#2458,#2459,#2460,#2461,#2462,
#2463,#2464,#2465,#2466,#2467,#2468,#2469,#2470,#2471,#2472,#2473,#2474,
#2475,#2476,#2477,#2478,#2479,#2480,#2481,#2482,#2483,#2484,#2485,#2486,
#2487,#2488,#2489,#2490,#2491,#2492,#2493,#2494,#2495,#2496,#2497,#2498,
#2499,#2500,#2501,#2502,#2503,#2504,#2505,#2506,#2507,#2508,#2509,#2510,
#2511,#2512,#2513,#2514,#2515,#2516,#2517,#2518,#2519,#2520,#2521,#2522,
#2523,#2524,#2525,#2526,#2527,#2528,#2529,#2530,#2531,#2532,#2533,#2534,
#2535,#2536,#2537,#2538,#2539,#2540,#2541,#2542,#2543,#2544,#2545,#2546,
#2547,#2548,#2549,#2550,#2551,#2552,#2553,#2554,#2555,#2556,#2557,#2558,
#2559,#2560,#2561,#2562,#2563,#2564,#2565,#2566,#2567,#2568,#2569,#2570,
#2571,#2572,#2573,#2574,#2575,#2576,#2577,#2578,#2579,#2580,#2581,#2582,
#2583,#2584,#2585,#2586,#2587,#2588,#2589,#2590,#2591,#2592,#2593,#2594,
#2595,#2596,#2597,#2598,#2599,#2600,#2601,#2602,#2603,#2604,#2605,#2606,
#2607,#2608,#2609,#2610,#2611,#2612,#2613,#2614,#2615,#2616,#2617,#2618,
#2619,#2620,#2621,#2622,#2623,#2624,#2625,#2626,#2627,#2628,#2629,#2630,
#2631),.UNSPECIFIED.,.F.,.F.,(4,3,3,3,3,3,3,3,3,3,3,3,3,3,3,3,3,3,3,3,3,
3,3,3,3,3,3,3,3,3,3,3,3,3,3,3,3,3,3,3,3,3,3,3,3,3,3,3,3,3,3,3,3,3,3,3,3,
3,3,3,3,3,3,3,3,3,3,3,3,3,3,3,3,3,3,3,3,3,3,3,3,3,3,3,3,3,3,3,3,3,3,3,3,
3,3,3,3,3,3,3,3,3,3,3,3,3,3,3,3,3,3,3,3,3,3,3,3,3,3,3,3,3,3,3,3,3,3,3,3,
3,3,3,3,3,3,3,3,3,3,3,3,3,3,3,3,3,3,3,3,3,3,3,3,3,3,3,3,3,3,3,3,3,4),(5.15828774103048,
5.5023805444045,5.95298267955545,6.4035848147064,6.85418694985735,7.3047890850083,
7.75539122015925,8.2059933553102,8.65659549046115,9.1071976256121,9.55779976076305,
10.008401895914,10.459004031065,10.9096061662159,11.3602083013669,11.8108104365178,
12.2614125716688,12.7120147068197,13.1626168419707,13.6132189771216,14.0638211122726,
14.5144232474235,14.9650253825745,15.4156275177254,15.8662296528764,16.3168317880273,
16.7674339231783,17.2180360583292,17.6686381934802,18.1192403286311,18.5698424637821,
19.020444598933,19.471046734084,19.9216488692349,20.3722510043859,20.8228531395368,
21.2734552746878,21.7240574098387,22.1746595449897,22.6252616801406,23.0758638152916,
23.5264659504425,23.9770680855935,24.4276702207444,24.8782723558954,25.3288744910463,
25.7794766261973,26.2300787613482,26.6806808964992,27.1312830316501,27.5818851668011,
28.032487301952,28.483089437103,28.9336915722539,29.3842937074049,29.8348958425558,
30.2854979777068,30.7361001128577,31.1867022480087,31.6373043831596,32.0879065183106,
32.5385086534615,32.9891107886125,33.4397129237634,33.8903150589144,34.3409171940653,
34.7915193292163,35.2421214643672,35.6927235995182,36.1433257346691,36.5939278698201,
37.044530004971,37.495132140122,37.9457342752729,38.3963364104239,38.8469385455748,
39.2975406807258,39.7481428158767,40.1987449510277,40.6493470861786,41.0999492213296,
41.5505513564805,42.0011534916315,42.4517556267824,42.9023577619334,43.3529598970843,
43.8035620322353,44.2541641673862,44.7047663025372,45.1553684376881,45.6059705728391,
46.05657270799,46.507174843141,46.9577769782919,47.4083791134429,47.8589812485938,
48.3095833837448,48.7601855188957,49.2107876540467,49.6613897891976,50.1119919243486,
50.5625940594996,51.0131961946505,51.4637983298015,51.9144004649524,52.3650026001034,
52.8156047352543,53.2662068704053,53.7168090055562,54.1674111407072,54.6180132758581,
55.0686154110091,55.51921754616,55.969819681311,56.4204218164619,56.8710239516129,
57.3216260867638,57.7722282219148,58.2228303570657,58.6734324922167,59.1240346273676,
59.5746367625186,60.0252388976695,60.4758410328205,60.9264431679714,61.3770453031224,
61.8276474382733,62.2782495734243,62.7288517085752,63.1794538437262,63.6300559788771,
64.0806581140281,64.531260249179,64.98186238433,65.4324645194809,65.8830666546319,
66.3336687897828,66.7842709249338,67.2348730600847,67.6854751952357,68.1360773303866,
68.5866794655376,69.0372816006885,69.4878837358395,69.9384858709904,70.3890880061414,
70.8396901412923,71.2902922764433,71.7408944115942,72.1914965467452,72.6420986818961,
73.0927008170471,73.543302952198,73.993905087349,74.4445072224999,74.8951093576509,
75.3457114928018,75.7963136279528,76.2469157631037,76.6975178982547,77.1481200334056,
77.5987221685566,78.0493243037075),.UNSPECIFIED.);
#139=B_SPLINE_CURVE_WITH_KNOTS('',3,(#2638,#2639,#2640,#2641,#2642,#2643,
#2644,#2645,#2646,#2647,#2648,#2649,#2650,#2651,#2652,#2653,#2654,#2655,
#2656,#2657,#2658,#2659,#2660,#2661,#2662,#2663,#2664,#2665,#2666,#2667,
#2668,#2669),.UNSPECIFIED.,.F.,.F.,(4,2,2,2,2,2,2,2,2,2,2,2,2,2,2,4),(4.9440131365368,
5.25301394668176,5.56201475682671,5.87101556697167,6.18001637711662,6.48901720903689,
6.79801804095715,7.10701887287742,7.41601970479769,7.72502053672137,8.03402136864506,
8.34302220056874,8.65202303249242,8.96102384263772,9.27002465278301,9.57107573954741),
 .UNSPECIFIED.);
#140=B_SPLINE_CURVE_WITH_KNOTS('',3,(#2671,#2672,#2673,#2674,#2675,#2676),
 .UNSPECIFIED.,.F.,.F.,(4,2,4),(9.57107573954741,9.57902546292831,9.8880262730736),
 .UNSPECIFIED.);
#141=B_SPLINE_CURVE_WITH_KNOTS('',3,(#2678,#2679,#2680,#2681,#2682,#2683),
 .UNSPECIFIED.,.F.,.F.,(4,2,4),(0.,0.309000810145294,0.316950532957363),
 .UNSPECIFIED.);
#142=B_SPLINE_CURVE_WITH_KNOTS('',3,(#2684,#2685,#2686,#2687,#2688,#2689,
#2690,#2691,#2692,#2693,#2694,#2695,#2696,#2697,#2698,#2699,#2700,#2701,
#2702,#2703,#2704,#2705,#2706,#2707,#2708,#2709,#2710,#2711,#2712,#2713,
#2714,#2715),.UNSPECIFIED.,.F.,.F.,(4,2,2,2,2,2,2,2,2,2,2,2,2,2,2,4),(0.316950532957363,
0.618001620290588,0.927002430435883,1.23600324058118,1.54500407250486,1.85400490442854,
2.16300573635223,2.47200656827591,2.78100740019618,3.09000823211645,3.39900906403671,
3.70800989595698,4.01701070610194,4.32601151624689,4.63501232639185,4.9440131365368),
 .UNSPECIFIED.);
#143=B_SPLINE_CURVE_WITH_KNOTS('',3,(#2719,#2720,#2721,#2722,#2723,#2724,
#2725,#2726,#2727,#2728,#2729,#2730,#2731,#2732,#2733,#2734,#2735,#2736),
 .UNSPECIFIED.,.F.,.F.,(4,2,2,2,2,2,2,2,4),(0.,0.0953862703213749,0.19077254064275,
0.286209539686604,0.381646538730459,0.477318565228946,0.572990591727434,
0.668944591604096,0.753500424261915),.UNSPECIFIED.);
#144=B_SPLINE_CURVE_WITH_KNOTS('',3,(#2738,#2739,#2740,#2741,#2742,#2743,
#2744,#2745,#2746,#2747,#2748,#2749,#2750,#2751,#2752,#2753,#2754,#2755),
 .UNSPECIFIED.,.F.,.F.,(4,2,2,2,2,2,2,2,4),(0.764898591480758,0.861016580066278,
0.957134568651798,1.05320219861065,1.14926982856949,1.24510198164225,1.34093413471501,
1.43648394437165,1.5320337540283),.UNSPECIFIED.);
#145=B_SPLINE_CURVE_WITH_KNOTS('',3,(#2756,#2757,#2758,#2759),
 .UNSPECIFIED.,.F.,.F.,(4,4),(0.753500424261915,0.764898591480758),
 .UNSPECIFIED.);
#146=B_SPLINE_CURVE_WITH_KNOTS('',3,(#2768,#2769,#2770,#2771,#2772,#2773,
#2774,#2775,#2776,#2777,#2778,#2779,#2780,#2781,#2782,#2783,#2784,#2785,
#2786,#2787,#2788,#2789,#2790,#2791,#2792,#2793,#2794,#2795,#2796,#2797,
#2798,#2799,#2800,#2801,#2802,#2803,#2804,#2805,#2806,#2807,#2808,#2809,
#2810,#2811,#2812,#2813,#2814,#2815,#2816,#2817,#2818,#2819,#2820,#2821,
#2822,#2823,#2824,#2825,#2826,#2827,#2828,#2829,#2830,#2831,#2832,#2833,
#2834,#2835,#2836,#2837,#2838,#2839,#2840,#2841,#2842,#2843,#2844,#2845,
#2846,#2847,#2848,#2849,#2850,#2851,#2852,#2853,#2854,#2855,#2856,#2857,
#2858,#2859,#2860,#2861,#2862,#2863,#2864,#2865,#2866,#2867,#2868,#2869,
#2870,#2871,#2872,#2873,#2874,#2875,#2876,#2877,#2878,#2879,#2880,#2881,
#2882,#2883,#2884,#2885,#2886,#2887,#2888,#2889,#2890,#2891,#2892,#2893,
#2894,#2895,#2896,#2897,#2898,#2899,#2900,#2901,#2902,#2903,#2904,#2905,
#2906,#2907,#2908,#2909,#2910,#2911,#2912,#2913,#2914,#2915,#2916,#2917,
#2918,#2919,#2920,#2921,#2922,#2923,#2924,#2925,#2926,#2927,#2928,#2929,
#2930,#2931,#2932,#2933,#2934,#2935,#2936,#2937,#2938,#2939,#2940,#2941,
#2942,#2943,#2944,#2945,#2946,#2947,#2948,#2949,#2950,#2951,#2952,#2953,
#2954,#2955,#2956,#2957,#2958,#2959,#2960,#2961,#2962,#2963,#2964,#2965,
#2966,#2967,#2968,#2969,#2970,#2971,#2972,#2973,#2974,#2975,#2976,#2977,
#2978,#2979,#2980,#2981,#2982,#2983,#2984,#2985,#2986,#2987,#2988,#2989,
#2990,#2991,#2992,#2993,#2994,#2995,#2996,#2997,#2998,#2999,#3000,#3001,
#3002,#3003,#3004,#3005,#3006,#3007,#3008,#3009,#3010,#3011,#3012,#3013,
#3014,#3015,#3016,#3017,#3018,#3019,#3020,#3021,#3022,#3023,#3024,#3025,
#3026,#3027,#3028,#3029,#3030,#3031,#3032,#3033,#3034,#3035,#3036,#3037,
#3038,#3039,#3040,#3041,#3042,#3043,#3044,#3045,#3046,#3047,#3048,#3049,
#3050,#3051,#3052,#3053,#3054,#3055,#3056,#3057,#3058,#3059,#3060,#3061,
#3062,#3063,#3064,#3065,#3066,#3067,#3068,#3069,#3070,#3071,#3072,#3073,
#3074,#3075,#3076,#3077,#3078,#3079,#3080,#3081,#3082,#3083,#3084,#3085,
#3086,#3087,#3088,#3089,#3090,#3091,#3092,#3093,#3094,#3095,#3096,#3097,
#3098,#3099,#3100,#3101,#3102,#3103,#3104,#3105,#3106,#3107,#3108,#3109,
#3110,#3111,#3112,#3113,#3114,#3115,#3116,#3117,#3118,#3119,#3120,#3121,
#3122,#3123,#3124,#3125,#3126,#3127,#3128,#3129,#3130,#3131,#3132,#3133,
#3134,#3135,#3136,#3137,#3138,#3139,#3140,#3141,#3142,#3143,#3144,#3145,
#3146,#3147,#3148,#3149,#3150,#3151,#3152,#3153,#3154,#3155,#3156,#3157,
#3158,#3159,#3160,#3161,#3162,#3163,#3164,#3165,#3166,#3167,#3168,#3169,
#3170,#3171,#3172,#3173,#3174,#3175,#3176,#3177,#3178,#3179,#3180,#3181,
#3182,#3183,#3184,#3185,#3186,#3187,#3188,#3189,#3190,#3191,#3192,#3193,
#3194,#3195,#3196,#3197,#3198,#3199,#3200,#3201,#3202,#3203,#3204,#3205),
 .UNSPECIFIED.,.F.,.F.,(4,2,2,2,2,2,2,2,2,2,2,2,2,2,2,2,2,2,2,2,2,2,2,2,
2,2,2,2,2,2,2,2,2,2,2,2,2,2,2,2,2,2,2,2,2,2,2,2,2,2,2,2,2,2,2,2,2,2,2,2,
2,2,2,2,2,2,2,2,2,2,2,2,2,2,2,2,2,2,2,2,2,2,2,2,2,2,2,2,2,2,2,2,2,2,2,2,
2,2,2,2,2,2,2,2,2,2,2,2,2,2,2,2,2,2,2,2,2,2,2,2,2,2,2,2,2,2,2,2,2,2,2,2,
2,2,2,2,2,2,2,2,2,2,2,2,2,2,2,2,2,2,2,2,2,2,2,2,2,2,2,2,2,2,2,2,2,2,2,2,
2,2,2,2,2,2,2,2,2,2,2,2,2,2,2,2,2,2,2,2,2,2,2,2,2,2,2,2,2,2,2,2,2,2,2,2,
2,2,2,2,2,2,2,2,2,2,2,2,2,2,4),(-70.0665967384911,-70.0559936199371,-70.0197491346889,
-69.9808123331794,-69.9391786498153,-69.8948449273706,-69.8478090561512,
-69.7980697133107,-69.7456261720864,-69.6904781605145,-69.6326257556198,
-69.5720693033577,-69.5088093574698,-69.4428466323859,-69.3741819666643,
-69.3028162944157,-69.2287506228279,-69.151986014394,-69.0725235727911,
-68.9903644316168,-68.9055097453728,-68.8179606822311,-68.7277184182178,
-68.6347841325336,-68.539159003787,-68.440844206966,-68.3398409110082,-68.2361502768571,
-68.1297734559166,-68.02071158883,-67.9089658045256,-67.7945372194819,-67.6774269371723,
-67.557636047659,-67.4351656273089,-67.3100167386095,-67.1821904300694,
-67.0516877361851,-66.9185096774657,-66.7826572605017,-66.6441314780723,
-66.5029333092823,-66.3590637197237,-66.2125236616564,-66.0633140742044,
-65.9114358835635,-65.7568900032184,-65.5996773341653,-65.4397987651405,
-65.2772551728499,-65.1120474222012,-64.9441763665362,-64.7736428478612,
-64.6004476970771,-64.4245917342068,-64.2460757686192,-64.0649005992512,
-63.8810670148248,-63.6945757940616,-63.5054277058923,-63.3136235096628,
-63.1191639553351,-62.9220497836847,-62.722281726493,-62.5198605067358,
-62.3147868387664,-62.1070614284954,-61.8966849735656,-61.6836581635223,
-61.46798167998,-61.2496561967844,-61.0286823801704,-60.8050608889163,-60.5787923744937,
-60.3498774812137,-60.1183168463696,-59.8841111003753,-59.6472608669008,
-59.4077667630036,-59.1656293992574,-58.9208493798766,-58.6734273028383,
-58.423363760001,-58.1706593372201,-57.9153146144606,-57.6573301659065,
-57.3967065600684,-57.1334443598872,-56.8675441228363,-56.5990064010198,
-56.3278317412702,-56.0540206852418,-55.7775737695027,-55.4984915256246,
-55.2167744802702,-54.9324231552783,-54.6454380677469,-54.3558197301147,
-54.0635686502401,-53.7686853314786,-53.471170272758,-53.1710239686528,
-52.8682469094554,-52.5628395812469,-52.2548024659653,-51.9441360414732,
-51.6308407816227,-51.3149171563196,-50.9963656315861,-50.6751866696219,
-50.351380728864,-50.0249482640448,-49.6958897262498,-49.364205562973,-49.0298962181718,
-48.6929621323204,-48.3534037424621,-48.0112214822603,-47.6664157820491,
-47.3189870688814,-46.9689357665778,-46.6162622957731,-46.260967073962,
-45.9030505155448,-45.542513031871,-45.1793550312824,-44.8135769191557,
-44.445179097944,-44.0741619672168,-43.7005259237004,-43.3242713613166,
-42.945398671221,-42.5639082418404,-42.1798004589093,-41.7930757055065,
-41.4037343620896,-41.0117768065303,-40.6172034141481,-40.2200145577433,
-39.8202106076302,-39.4177919316689,-39.0127588952966,-38.6051118615587,
-38.1948511911391,-37.7819772423898,-37.36649037136,-36.948390931825,-36.5276792753142,
-36.1043557511388,-35.6784207064188,-35.2498744861097,-34.8187174330286,
-34.3849498878803,-33.948572189282,-33.5095846737883,-33.0679876759158,
-32.6237815281668,-32.1769665610532,-31.727543103119,-31.2755114809638,
-30.8208720192646,-30.3636250407982,-29.9037708664623,-29.4413098152973,
-28.9762422045072,-28.5085683494795,-28.0382885638062,-27.5654031593032,
-27.0899124460302,-26.6118167323097,-26.131116324746,-25.6478115282439,
-25.1619026460271,-24.673389979656,-24.1822738290459,-23.688554492484,-23.192232266647,
-22.6933074466177,-22.1917803259021,-21.6876511964454,-21.1809203486485,
-20.6715880713839,-20.1596546520111,-19.6451203763924,-19.1279855289079,
-18.6082503924706,-18.0859152485411,-17.5609803771422,-17.0334460568733,
-16.5033125649242,-15.9705801770894,-15.4352491677819,-14.8973198100461,
-14.3567923755717,-13.8136671347066,-13.26794435647,-12.7196243085649,-12.1687072573909,
-11.6151934680565,-11.0590832043912,-10.500376728958,-9.9390743030648,-9.37517618677636,
-8.80868263892582,-8.2395939171261,-7.66791027778114,-7.09363197609703,
-6.51675926609292,-5.93729240061182,-5.35523163133125,-4.77057720877379,
-4.18332938231739,-3.59348840020566,-3.00105450955788,-2.40602795637908,
-1.80840898556979,-1.20819784093575,-0.605394765197549,0.),
 .UNSPECIFIED.);
#147=B_SPLINE_CURVE_WITH_KNOTS('',3,(#3224,#3225,#3226,#3227),
 .UNSPECIFIED.,.F.,.F.,(4,4),(-0.17,-0.022857142857141),.UNSPECIFIED.);
#148=B_SPLINE_CURVE_WITH_KNOTS('',3,(#4231,#4232,#4233,#4234,#4235,#4236,
#4237,#4238,#4239,#4240,#4241,#4242,#4243,#4244,#4245,#4246,#4247,#4248,
#4249,#4250,#4251,#4252,#4253,#4254,#4255,#4256,#4257,#4258,#4259,#4260,
#4261,#4262,#4263,#4264,#4265,#4266,#4267,#4268,#4269,#4270,#4271,#4272,
#4273,#4274,#4275,#4276,#4277,#4278,#4279,#4280,#4281,#4282,#4283,#4284,
#4285,#4286,#4287,#4288,#4289,#4290,#4291,#4292,#4293,#4294,#4295,#4296,
#4297,#4298,#4299,#4300,#4301,#4302,#4303,#4304,#4305,#4306,#4307,#4308,
#4309,#4310,#4311,#4312,#4313,#4314,#4315,#4316,#4317,#4318,#4319,#4320,
#4321,#4322,#4323,#4324,#4325,#4326,#4327,#4328,#4329,#4330,#4331,#4332,
#4333,#4334,#4335,#4336,#4337,#4338,#4339,#4340,#4341,#4342,#4343,#4344,
#4345,#4346,#4347,#4348,#4349,#4350,#4351,#4352,#4353,#4354,#4355,#4356,
#4357,#4358,#4359,#4360,#4361,#4362,#4363,#4364,#4365,#4366,#4367,#4368,
#4369,#4370,#4371,#4372,#4373,#4374,#4375,#4376,#4377,#4378,#4379,#4380,
#4381,#4382,#4383,#4384,#4385,#4386,#4387,#4388,#4389,#4390,#4391,#4392,
#4393,#4394,#4395,#4396,#4397,#4398,#4399,#4400,#4401,#4402,#4403,#4404,
#4405,#4406,#4407,#4408,#4409,#4410,#4411,#4412,#4413,#4414,#4415,#4416,
#4417,#4418,#4419,#4420,#4421,#4422,#4423,#4424,#4425,#4426,#4427,#4428,
#4429,#4430,#4431,#4432,#4433,#4434,#4435,#4436,#4437,#4438,#4439,#4440,
#4441,#4442,#4443,#4444,#4445,#4446,#4447,#4448,#4449,#4450,#4451,#4452,
#4453,#4454,#4455,#4456,#4457,#4458,#4459,#4460,#4461,#4462,#4463,#4464,
#4465,#4466,#4467,#4468,#4469,#4470,#4471,#4472,#4473,#4474,#4475,#4476,
#4477,#4478,#4479,#4480,#4481,#4482,#4483,#4484,#4485,#4486,#4487,#4488,
#4489,#4490,#4491,#4492,#4493,#4494,#4495,#4496,#4497,#4498,#4499,#4500,
#4501,#4502,#4503,#4504,#4505,#4506,#4507,#4508,#4509,#4510,#4511,#4512,
#4513,#4514,#4515,#4516,#4517,#4518,#4519,#4520,#4521,#4522,#4523,#4524,
#4525,#4526,#4527,#4528,#4529,#4530,#4531,#4532,#4533,#4534,#4535,#4536,
#4537,#4538,#4539,#4540,#4541,#4542,#4543,#4544,#4545,#4546,#4547,#4548,
#4549,#4550,#4551,#4552,#4553,#4554,#4555,#4556,#4557,#4558,#4559,#4560,
#4561,#4562,#4563,#4564,#4565,#4566,#4567,#4568,#4569,#4570,#4571,#4572,
#4573,#4574,#4575,#4576,#4577,#4578,#4579,#4580,#4581,#4582,#4583,#4584,
#4585,#4586,#4587,#4588,#4589,#4590,#4591,#4592,#4593,#4594,#4595,#4596,
#4597,#4598,#4599,#4600,#4601,#4602,#4603,#4604,#4605,#4606,#4607,#4608,
#4609,#4610,#4611,#4612,#4613,#4614,#4615,#4616,#4617,#4618,#4619,#4620,
#4621,#4622,#4623,#4624,#4625,#4626,#4627,#4628,#4629,#4630,#4631,#4632,
#4633,#4634,#4635,#4636,#4637,#4638,#4639,#4640,#4641,#4642,#4643,#4644,
#4645,#4646,#4647,#4648,#4649,#4650,#4651,#4652,#4653,#4654,#4655,#4656,
#4657,#4658,#4659,#4660,#4661,#4662,#4663,#4664,#4665,#4666,#4667,#4668,
#4669,#4670,#4671,#4672,#4673,#4674,#4675,#4676,#4677,#4678,#4679,#4680,
#4681,#4682,#4683,#4684,#4685,#4686,#4687,#4688,#4689,#4690,#4691,#4692,
#4693,#4694,#4695,#4696,#4697,#4698,#4699,#4700,#4701,#4702,#4703,#4704,
#4705,#4706,#4707,#4708,#4709,#4710,#4711,#4712,#4713,#4714,#4715,#4716,
#4717,#4718,#4719,#4720,#4721,#4722,#4723,#4724,#4725,#4726,#4727,#4728,
#4729),.UNSPECIFIED.,.F.,.F.,(4,3,3,3,3,3,3,3,3,3,3,3,3,3,3,3,3,3,3,3,3,
3,3,3,3,3,3,3,3,3,3,3,3,3,3,3,3,3,3,3,3,3,3,3,3,3,3,3,3,3,3,3,3,3,3,3,3,
3,3,3,3,3,3,3,3,3,3,3,3,3,3,3,3,3,3,3,3,3,3,3,3,3,3,3,3,3,3,3,3,3,3,3,3,
3,3,3,3,3,3,3,3,3,3,3,3,3,3,3,3,3,3,3,3,3,3,3,3,3,3,3,3,3,3,3,3,3,3,3,3,
3,3,3,3,3,3,3,3,3,3,3,3,3,3,3,3,3,3,3,3,3,3,3,3,3,3,3,3,3,3,3,3,3,3,3,3,
3,4),(0.,0.21321450426219,0.600213049327678,0.987211594393166,1.37421013945865,
1.76120868452414,2.14820722958963,2.53520577465512,2.92220431972061,3.30920286478609,
3.69620140985158,4.08319995491707,4.47019849998256,4.85719704504805,5.24419559011353,
5.63119413517902,6.01819268024451,6.40519122531,6.79218977037549,7.17918831544097,
7.56618686050646,7.95318540557195,8.34018395063744,8.72718249570293,9.11418104076842,
9.5011795858339,9.88817813089939,10.2751766759649,10.6621752210304,11.0491737660959,
11.4361723111613,11.8231708562268,12.2101694012923,12.5971679463578,12.9841664914233,
13.3711650364888,13.7581635815543,14.1451621266198,14.5321606716852,14.9191592167507,
15.3061577618162,15.6931563068817,16.0801548519472,16.4671533970127,16.8541519420782,
17.2411504871437,17.6281490322092,18.0151475772746,18.4021461223401,18.7891446674056,
19.1761432124711,19.5631417575366,19.9501403026021,20.3371388476676,20.7241373927331,
21.1111359377985,21.498134482864,21.8851330279295,22.272131572995,22.6591301180605,
23.046128663126,23.4331272081915,23.820125753257,24.2071242983224,24.5941228433879,
24.9811213884534,25.3681199335189,25.7551184785844,26.1421170236499,26.5291155687154,
26.9161141137809,27.3031126588464,27.6901112039118,28.0771097489773,28.4641082940428,
28.8511068391083,29.2381053841738,29.6251039292393,30.0121024743048,30.3991010193703,
30.7860995644357,31.1730981095012,31.5600966545667,31.9470951996322,32.3340937446977,
32.7210922897632,33.1080908348287,33.4950893798942,33.8820879249596,34.2690864700251,
34.6560850150906,35.0430835601561,35.4300821052216,35.8170806502871,36.2040791953526,
36.5910777404181,36.9780762854836,37.365074830549,37.7520733756145,38.13907192068,
38.5260704657455,38.913069010811,39.3000675558765,39.687066100942,40.0740646460075,
40.4610631910729,40.8480617361384,41.2350602812039,41.6220588262694,42.0090573713349,
42.3960559164004,42.7830544614659,43.1700530065314,43.5570515515968,43.9440500966623,
44.3310486417278,44.7180471867933,45.1050457318588,45.4920442769243,45.8790428219898,
46.2660413670553,46.6530399121208,47.0400384571862,47.4270370022517,47.8140355473172,
48.2010340923827,48.5880326374482,48.9750311825137,49.3620297275792,49.7490282726447,
50.1360268177101,50.5230253627756,50.9100239078411,51.2970224529066,51.6840209979721,
52.0710195430376,52.4580180881031,52.8450166331686,53.2320151782341,53.6190137232995,
54.006012268365,54.3930108134305,54.780009358496,55.1670079035615,55.554006448627,
55.9410049936925,56.328003538758,56.7150020838234,57.1020006288889,57.4889991739544,
57.8759977190199,58.2629962640854,58.6499948091509,59.0369933542164,59.4239918992819,
59.8109904443473,60.1979889894128,60.5849875344783,60.9719860795438,61.3589846246093,
61.7459831696748,62.1329817147403,62.5199802598058,62.9069788048713,63.2939773499367,
63.6809758950022,64.0679744400677),.UNSPECIFIED.);
#149=B_SPLINE_CURVE_WITH_KNOTS('',3,(#4730,#4731,#4732,#4733,#4734,#4735,
#4736,#4737,#4738,#4739,#4740,#4741,#4742,#4743,#4744,#4745,#4746,#4747,
#4748,#4749,#4750,#4751,#4752,#4753),.UNSPECIFIED.,.F.,.F.,(4,2,2,2,2,2,
2,2,2,2,2,4),(-0.287740148413618,-0.282392425251997,-0.276686041048381,
-0.265372100153847,-0.252478937740989,-0.23774509255861,-0.220920095579468,
-0.20182665397811,-0.18042061153573,-0.156782082292489,-0.130938770120148,
-0.102633510393077),.UNSPECIFIED.);
#150=VERTEX_POINT('',#544);
#151=VERTEX_POINT('',#545);
#152=VERTEX_POINT('',#558);
#153=VERTEX_POINT('',#560);
#154=VERTEX_POINT('',#562);
#155=VERTEX_POINT('',#564);
#156=VERTEX_POINT('',#571);
#157=VERTEX_POINT('',#576);
#158=VERTEX_POINT('',#579);
#159=VERTEX_POINT('',#581);
#160=VERTEX_POINT('',#583);
#161=VERTEX_POINT('',#588);
#162=VERTEX_POINT('',#595);
#163=VERTEX_POINT('',#596);
#164=VERTEX_POINT('',#598);
#165=VERTEX_POINT('',#600);
#166=VERTEX_POINT('',#618);
#167=VERTEX_POINT('',#622);
#168=VERTEX_POINT('',#1661);
#169=VERTEX_POINT('',#1684);
#170=VERTEX_POINT('',#1686);
#171=VERTEX_POINT('',#2143);
#172=VERTEX_POINT('',#2635);
#173=VERTEX_POINT('',#2637);
#174=VERTEX_POINT('',#2670);
#175=VERTEX_POINT('',#2677);
#176=VERTEX_POINT('',#2717);
#177=VERTEX_POINT('',#2718);
#178=VERTEX_POINT('',#2737);
#179=VERTEX_POINT('',#2762);
#180=VERTEX_POINT('',#2765);
#181=VERTEX_POINT('',#2767);
#182=VERTEX_POINT('',#3208);
#183=VERTEX_POINT('',#3210);
#184=VERTEX_POINT('',#3214);
#185=VERTEX_POINT('',#3218);
#186=VERTEX_POINT('',#3220);
#187=VERTEX_POINT('',#3223);
#188=VERTEX_POINT('',#3230);
#189=EDGE_CURVE('',#150,#151,#129,.T.);
#190=EDGE_CURVE('',#151,#150,#109,.T.);
#191=EDGE_CURVE('',#152,#152,#110,.T.);
#192=EDGE_CURVE('',#152,#153,#27,.T.);
#193=EDGE_CURVE('',#153,#154,#111,.T.);
#194=EDGE_CURVE('',#155,#154,#130,.T.);
#195=EDGE_CURVE('',#156,#155,#131,.T.);
#196=EDGE_CURVE('',#157,#156,#112,.T.);
#197=EDGE_CURVE('',#151,#157,#28,.T.);
#198=EDGE_CURVE('',#158,#150,#29,.T.);
#199=EDGE_CURVE('',#159,#158,#113,.T.);
#200=EDGE_CURVE('',#160,#159,#132,.T.);
#201=EDGE_CURVE('',#161,#160,#133,.T.);
#202=EDGE_CURVE('',#161,#153,#114,.T.);
#203=EDGE_CURVE('',#162,#163,#115,.T.);
#204=EDGE_CURVE('',#163,#164,#116,.T.);
#205=EDGE_CURVE('',#165,#164,#117,.T.);
#206=EDGE_CURVE('',#162,#165,#118,.T.);
#207=EDGE_CURVE('',#164,#162,#134,.T.);
#208=EDGE_CURVE('',#165,#166,#30,.T.);
#209=EDGE_CURVE('',#166,#166,#119,.T.);
#210=EDGE_CURVE('',#167,#167,#120,.T.);
#211=EDGE_CURVE('',#154,#161,#135,.T.);
#212=EDGE_CURVE('',#163,#152,#31,.T.);
#213=EDGE_CURVE('',#168,#159,#136,.T.);
#214=EDGE_CURVE('',#168,#169,#32,.T.);
#215=EDGE_CURVE('',#169,#170,#137,.T.);
#216=EDGE_CURVE('',#171,#170,#33,.T.);
#217=EDGE_CURVE('',#156,#171,#138,.T.);
#218=EDGE_CURVE('',#158,#168,#121,.T.);
#219=EDGE_CURVE('',#167,#172,#34,.T.);
#220=EDGE_CURVE('',#172,#173,#139,.T.);
#221=EDGE_CURVE('',#173,#174,#140,.T.);
#222=EDGE_CURVE('',#174,#175,#141,.T.);
#223=EDGE_CURVE('',#175,#172,#142,.T.);
#224=EDGE_CURVE('',#176,#177,#143,.T.);
#225=EDGE_CURVE('',#178,#176,#144,.T.);
#226=EDGE_CURVE('',#177,#178,#145,.T.);
#227=EDGE_CURVE('',#177,#174,#122,.T.);
#228=EDGE_CURVE('',#170,#179,#35,.T.);
#229=EDGE_CURVE('',#169,#169,#123,.T.);
#230=EDGE_CURVE('',#180,#169,#36,.T.);
#231=EDGE_CURVE('',#181,#180,#146,.T.);
#232=EDGE_CURVE('',#181,#179,#124,.T.);
#233=EDGE_CURVE('',#179,#182,#37,.T.);
#234=EDGE_CURVE('',#182,#183,#15,.T.);
#235=EDGE_CURVE('',#184,#183,#38,.T.);
#236=EDGE_CURVE('',#171,#184,#39,.T.);
#237=EDGE_CURVE('',#185,#185,#125,.T.);
#238=EDGE_CURVE('',#185,#186,#40,.T.);
#239=EDGE_CURVE('',#186,#182,#126,.T.);
#240=EDGE_CURVE('',#187,#181,#147,.T.);
#241=EDGE_CURVE('',#187,#186,#127,.T.);
#242=EDGE_CURVE('',#188,#168,#41,.T.);
#243=EDGE_CURVE('',#188,#180,#42,.T.);
#244=EDGE_CURVE('',#184,#188,#148,.T.);
#245=EDGE_CURVE('',#183,#187,#149,.T.);
#246=EDGE_CURVE('',#178,#185,#43,.T.);
#247=EDGE_CURVE('',#168,#157,#128,.T.);
#248=EDGE_CURVE('',#168,#169,#44,.T.);
#249=ORIENTED_EDGE('',*,*,#189,.F.);
#250=ORIENTED_EDGE('',*,*,#190,.F.);
#251=ORIENTED_EDGE('',*,*,#191,.F.);
#252=ORIENTED_EDGE('',*,*,#192,.T.);
#253=ORIENTED_EDGE('',*,*,#193,.T.);
#254=ORIENTED_EDGE('',*,*,#194,.F.);
#255=ORIENTED_EDGE('',*,*,#195,.F.);
#256=ORIENTED_EDGE('',*,*,#196,.F.);
#257=ORIENTED_EDGE('',*,*,#197,.F.);
#258=ORIENTED_EDGE('',*,*,#190,.T.);
#259=ORIENTED_EDGE('',*,*,#198,.F.);
#260=ORIENTED_EDGE('',*,*,#199,.F.);
#261=ORIENTED_EDGE('',*,*,#200,.F.);
#262=ORIENTED_EDGE('',*,*,#201,.F.);
#263=ORIENTED_EDGE('',*,*,#202,.T.);
#264=ORIENTED_EDGE('',*,*,#192,.F.);
#265=ORIENTED_EDGE('',*,*,#203,.T.);
#266=ORIENTED_EDGE('',*,*,#204,.T.);
#267=ORIENTED_EDGE('',*,*,#205,.F.);
#268=ORIENTED_EDGE('',*,*,#206,.F.);
#269=ORIENTED_EDGE('',*,*,#207,.T.);
#270=ORIENTED_EDGE('',*,*,#206,.T.);
#271=ORIENTED_EDGE('',*,*,#208,.T.);
#272=ORIENTED_EDGE('',*,*,#209,.F.);
#273=ORIENTED_EDGE('',*,*,#208,.F.);
#274=ORIENTED_EDGE('',*,*,#205,.T.);
#275=ORIENTED_EDGE('',*,*,#209,.T.);
#276=ORIENTED_EDGE('',*,*,#210,.T.);
#277=ORIENTED_EDGE('',*,*,#211,.F.);
#278=ORIENTED_EDGE('',*,*,#193,.F.);
#279=ORIENTED_EDGE('',*,*,#202,.F.);
#280=ORIENTED_EDGE('',*,*,#203,.F.);
#281=ORIENTED_EDGE('',*,*,#207,.F.);
#282=ORIENTED_EDGE('',*,*,#204,.F.);
#283=ORIENTED_EDGE('',*,*,#212,.T.);
#284=ORIENTED_EDGE('',*,*,#191,.T.);
#285=ORIENTED_EDGE('',*,*,#212,.F.);
#286=ORIENTED_EDGE('',*,*,#195,.T.);
#287=ORIENTED_EDGE('',*,*,#194,.T.);
#288=ORIENTED_EDGE('',*,*,#211,.T.);
#289=ORIENTED_EDGE('',*,*,#201,.T.);
#290=ORIENTED_EDGE('',*,*,#200,.T.);
#291=ORIENTED_EDGE('',*,*,#213,.F.);
#292=ORIENTED_EDGE('',*,*,#214,.T.);
#293=ORIENTED_EDGE('',*,*,#215,.T.);
#294=ORIENTED_EDGE('',*,*,#216,.F.);
#295=ORIENTED_EDGE('',*,*,#217,.F.);
#296=ORIENTED_EDGE('',*,*,#199,.T.);
#297=ORIENTED_EDGE('',*,*,#218,.T.);
#298=ORIENTED_EDGE('',*,*,#213,.T.);
#299=ORIENTED_EDGE('',*,*,#210,.F.);
#300=ORIENTED_EDGE('',*,*,#219,.T.);
#301=ORIENTED_EDGE('',*,*,#220,.T.);
#302=ORIENTED_EDGE('',*,*,#221,.T.);
#303=ORIENTED_EDGE('',*,*,#222,.T.);
#304=ORIENTED_EDGE('',*,*,#223,.T.);
#305=ORIENTED_EDGE('',*,*,#219,.F.);
#306=ORIENTED_EDGE('',*,*,#224,.F.);
#307=ORIENTED_EDGE('',*,*,#225,.F.);
#308=ORIENTED_EDGE('',*,*,#226,.F.);
#309=ORIENTED_EDGE('',*,*,#227,.T.);
#310=ORIENTED_EDGE('',*,*,#221,.F.);
#311=ORIENTED_EDGE('',*,*,#220,.F.);
#312=ORIENTED_EDGE('',*,*,#223,.F.);
#313=ORIENTED_EDGE('',*,*,#222,.F.);
#314=ORIENTED_EDGE('',*,*,#227,.F.);
#315=ORIENTED_EDGE('',*,*,#228,.F.);
#316=ORIENTED_EDGE('',*,*,#215,.F.);
#317=ORIENTED_EDGE('',*,*,#229,.T.);
#318=ORIENTED_EDGE('',*,*,#230,.F.);
#319=ORIENTED_EDGE('',*,*,#231,.F.);
#320=ORIENTED_EDGE('',*,*,#232,.T.);
#321=ORIENTED_EDGE('',*,*,#228,.T.);
#322=ORIENTED_EDGE('',*,*,#233,.T.);
#323=ORIENTED_EDGE('',*,*,#234,.T.);
#324=ORIENTED_EDGE('',*,*,#235,.F.);
#325=ORIENTED_EDGE('',*,*,#236,.F.);
#326=ORIENTED_EDGE('',*,*,#216,.T.);
#327=ORIENTED_EDGE('',*,*,#237,.F.);
#328=ORIENTED_EDGE('',*,*,#238,.T.);
#329=ORIENTED_EDGE('',*,*,#239,.T.);
#330=ORIENTED_EDGE('',*,*,#233,.F.);
#331=ORIENTED_EDGE('',*,*,#232,.F.);
#332=ORIENTED_EDGE('',*,*,#240,.F.);
#333=ORIENTED_EDGE('',*,*,#241,.T.);
#334=ORIENTED_EDGE('',*,*,#238,.F.);
#335=ORIENTED_EDGE('',*,*,#230,.T.);
#336=ORIENTED_EDGE('',*,*,#214,.F.);
#337=ORIENTED_EDGE('',*,*,#242,.F.);
#338=ORIENTED_EDGE('',*,*,#243,.T.);
#339=ORIENTED_EDGE('',*,*,#231,.T.);
#340=ORIENTED_EDGE('',*,*,#243,.F.);
#341=ORIENTED_EDGE('',*,*,#244,.F.);
#342=ORIENTED_EDGE('',*,*,#235,.T.);
#343=ORIENTED_EDGE('',*,*,#245,.T.);
#344=ORIENTED_EDGE('',*,*,#240,.T.);
#345=ORIENTED_EDGE('',*,*,#224,.T.);
#346=ORIENTED_EDGE('',*,*,#226,.T.);
#347=ORIENTED_EDGE('',*,*,#246,.T.);
#348=ORIENTED_EDGE('',*,*,#237,.T.);
#349=ORIENTED_EDGE('',*,*,#246,.F.);
#350=ORIENTED_EDGE('',*,*,#225,.T.);
#351=ORIENTED_EDGE('',*,*,#245,.F.);
#352=ORIENTED_EDGE('',*,*,#234,.F.);
#353=ORIENTED_EDGE('',*,*,#239,.F.);
#354=ORIENTED_EDGE('',*,*,#241,.F.);
#355=ORIENTED_EDGE('',*,*,#196,.T.);
#356=ORIENTED_EDGE('',*,*,#217,.T.);
#357=ORIENTED_EDGE('',*,*,#236,.T.);
#358=ORIENTED_EDGE('',*,*,#244,.T.);
#359=ORIENTED_EDGE('',*,*,#242,.T.);
#360=ORIENTED_EDGE('',*,*,#247,.T.);
#361=ORIENTED_EDGE('',*,*,#197,.T.);
#362=ORIENTED_EDGE('',*,*,#247,.F.);
#363=ORIENTED_EDGE('',*,*,#248,.T.);
#364=ORIENTED_EDGE('',*,*,#229,.F.);
#365=ORIENTED_EDGE('',*,*,#248,.F.);
#366=ORIENTED_EDGE('',*,*,#218,.F.);
#367=ORIENTED_EDGE('',*,*,#198,.T.);
#368=ORIENTED_EDGE('',*,*,#189,.T.);
#369=CONICAL_SURFACE('',#408,0.375,1.02974425867665);
#370=CONICAL_SURFACE('',#425,0.375,1.02974425867665);
#371=CONICAL_SURFACE('',#426,1.875,0.785398163397448);
#372=CONICAL_SURFACE('',#441,1.421875,0.785398163397448);
#373=CONICAL_SURFACE('',#442,0.328125,1.02974425867665);
#374=ADVANCED_FACE('',(#68),#369,.F.);
#375=ADVANCED_FACE('',(#69),#63,.F.);
#376=ADVANCED_FACE('',(#70),#20,.F.);
#377=ADVANCED_FACE('',(#71),#64,.T.);
#378=ADVANCED_FACE('',(#72,#19),#21,.T.);
#379=ADVANCED_FACE('',(#73),#370,.F.);
#380=ADVANCED_FACE('',(#74),#371,.F.);
#381=ADVANCED_FACE('',(#75),#17,.T.);
#382=ADVANCED_FACE('',(#76),#22,.T.);
#383=ADVANCED_FACE('',(#77),#65,.F.);
#384=ADVANCED_FACE('',(#78),#16,.F.);
#385=ADVANCED_FACE('',(#79),#23,.F.);
#386=ADVANCED_FACE('',(#80),#24,.F.);
#387=ADVANCED_FACE('',(#81),#66,.F.);
#388=ADVANCED_FACE('',(#82),#25,.T.);
#389=ADVANCED_FACE('',(#83),#18,.T.);
#390=ADVANCED_FACE('',(#84),#372,.F.);
#391=ADVANCED_FACE('',(#85),#373,.F.);
#392=ADVANCED_FACE('',(#86),#26,.T.);
#393=ADVANCED_FACE('',(#87),#67,.F.);
#394=CLOSED_SHELL('',(#374,#375,#376,#377,#378,#379,#380,#381,#382,#383,
#384,#385,#386,#387,#388,#389,#390,#391,#392,#393));
#395=DERIVED_UNIT_ELEMENT(#397,1.);
#396=DERIVED_UNIT_ELEMENT(#4766,-3.);
#397=(
MASS_UNIT()
NAMED_UNIT(*)
SI_UNIT(.KILO.,.GRAM.)
);
#398=DERIVED_UNIT((#395,#396));
#399=MEASURE_REPRESENTATION_ITEM('density measure',
POSITIVE_RATIO_MEASURE(1060.),#398);
#400=PROPERTY_DEFINITION_REPRESENTATION(#405,#402);
#401=PROPERTY_DEFINITION_REPRESENTATION(#406,#403);
#402=REPRESENTATION('material name',(#404),#4763);
#403=REPRESENTATION('density',(#399),#4763);
#404=DESCRIPTIVE_REPRESENTATION_ITEM('ABS Plastik','ABS Plastik');
#405=PROPERTY_DEFINITION('material property','material name',#4773);
#406=PROPERTY_DEFINITION('material property','density of part',#4773);
#407=AXIS2_PLACEMENT_3D('',#542,#446,#447);
#408=AXIS2_PLACEMENT_3D('',#543,#448,#449);
#409=AXIS2_PLACEMENT_3D('',#556,#450,#451);
#410=AXIS2_PLACEMENT_3D('',#557,#452,#453);
#411=AXIS2_PLACEMENT_3D('',#559,#454,#455);
#412=AXIS2_PLACEMENT_3D('',#563,#457,#458);
#413=AXIS2_PLACEMENT_3D('',#577,#459,#460);
#414=AXIS2_PLACEMENT_3D('',#582,#463,#464);
#415=AXIS2_PLACEMENT_3D('',#593,#465,#466);
#416=AXIS2_PLACEMENT_3D('',#594,#467,#468);
#417=AXIS2_PLACEMENT_3D('',#597,#469,#470);
#418=AXIS2_PLACEMENT_3D('',#599,#471,#472);
#419=AXIS2_PLACEMENT_3D('',#601,#473,#474);
#420=AXIS2_PLACEMENT_3D('',#602,#475,#476);
#421=AXIS2_PLACEMENT_3D('',#603,#477,#478);
#422=AXIS2_PLACEMENT_3D('',#620,#480,#481);
#423=AXIS2_PLACEMENT_3D('',#621,#482,#483);
#424=AXIS2_PLACEMENT_3D('',#623,#484,#485);
#425=AXIS2_PLACEMENT_3D('',#624,#486,#487);
#426=AXIS2_PLACEMENT_3D('',#649,#488,#489);
#427=AXIS2_PLACEMENT_3D('',#2632,#493,#494);
#428=AXIS2_PLACEMENT_3D('',#2633,#495,#496);
#429=AXIS2_PLACEMENT_3D('',#2634,#497,#498);
#430=AXIS2_PLACEMENT_3D('',#2716,#500,#501);
#431=AXIS2_PLACEMENT_3D('',#2760,#502,#503);
#432=AXIS2_PLACEMENT_3D('',#2761,#504,#505);
#433=AXIS2_PLACEMENT_3D('',#2764,#507,#508);
#434=AXIS2_PLACEMENT_3D('',#3206,#510,#511);
#435=AXIS2_PLACEMENT_3D('',#3207,#512,#513);
#436=AXIS2_PLACEMENT_3D('',#3217,#517,#518);
#437=AXIS2_PLACEMENT_3D('',#3219,#519,#520);
#438=AXIS2_PLACEMENT_3D('',#3222,#522,#523);
#439=AXIS2_PLACEMENT_3D('',#3228,#524,#525);
#440=AXIS2_PLACEMENT_3D('',#3229,#526,#527);
#441=AXIS2_PLACEMENT_3D('',#4754,#530,#531);
#442=AXIS2_PLACEMENT_3D('',#4756,#533,#534);
#443=AXIS2_PLACEMENT_3D('',#4757,#535,#536);
#444=AXIS2_PLACEMENT_3D('',#4758,#537,#538);
#445=AXIS2_PLACEMENT_3D('',#4759,#539,#540);
#446=DIRECTION('axis',(0.,0.,1.));
#447=DIRECTION('refdir',(1.,0.,0.));
#448=DIRECTION('center_axis',(0.,0.,-1.));
#449=DIRECTION('ref_axis',(-1.,0.,0.));
#450=DIRECTION('center_axis',(0.,0.,1.));
#451=DIRECTION('ref_axis',(-1.,0.,0.));
#452=DIRECTION('center_axis',(0.,0.,1.));
#453=DIRECTION('ref_axis',(-1.,0.,0.));
#454=DIRECTION('center_axis',(0.,0.,1.));
#455=DIRECTION('ref_axis',(-1.,0.,0.));
#456=DIRECTION('',(0.,0.,1.));
#457=DIRECTION('center_axis',(0.,0.,1.));
#458=DIRECTION('ref_axis',(-1.,0.,0.));
#459=DIRECTION('center_axis',(0.,0.,-1.));
#460=DIRECTION('ref_axis',(-1.,0.,0.));
#461=DIRECTION('',(0.,0.,-1.));
#462=DIRECTION('',(0.,0.,1.));
#463=DIRECTION('center_axis',(0.,0.,-1.));
#464=DIRECTION('ref_axis',(-1.,0.,0.));
#465=DIRECTION('center_axis',(0.,0.,1.));
#466=DIRECTION('ref_axis',(-1.,0.,0.));
#467=DIRECTION('center_axis',(0.,0.,1.));
#468=DIRECTION('ref_axis',(1.,0.,0.));
#469=DIRECTION('center_axis',(0.,0.,1.));
#470=DIRECTION('ref_axis',(-1.,0.,0.));
#471=DIRECTION('center_axis',(0.,0.,1.));
#472=DIRECTION('ref_axis',(-1.,0.,0.));
#473=DIRECTION('center_axis',(0.,0.,1.));
#474=DIRECTION('ref_axis',(-1.,0.,0.));
#475=DIRECTION('center_axis',(0.,0.,1.));
#476=DIRECTION('ref_axis',(-1.,0.,0.));
#477=DIRECTION('center_axis',(0.,0.,-1.));
#478=DIRECTION('ref_axis',(-1.,0.,0.));
#479=DIRECTION('',(0.,0.,1.));
#480=DIRECTION('center_axis',(0.,0.,1.));
#481=DIRECTION('ref_axis',(-1.,0.,0.));
#482=DIRECTION('center_axis',(0.,0.,1.));
#483=DIRECTION('ref_axis',(-1.,0.,0.));
#484=DIRECTION('center_axis',(0.,0.,-1.));
#485=DIRECTION('ref_axis',(-1.,0.,0.));
#486=DIRECTION('center_axis',(0.,0.,-1.));
#487=DIRECTION('ref_axis',(0.999927054249056,-0.012078335183541,0.));
#488=DIRECTION('center_axis',(0.,0.,-1.));
#489=DIRECTION('ref_axis',(-1.,0.,0.));
#490=DIRECTION('',(-0.707106781186547,-8.65956056235493E-17,0.707106781186548));
#491=DIRECTION('',(0.,0.,1.));
#492=DIRECTION('',(0.,0.,1.));
#493=DIRECTION('center_axis',(0.,0.,1.));
#494=DIRECTION('ref_axis',(1.,0.,0.));
#495=DIRECTION('center_axis',(0.,0.,1.));
#496=DIRECTION('ref_axis',(-1.,0.,0.));
#497=DIRECTION('center_axis',(0.,0.,1.));
#498=DIRECTION('ref_axis',(-1.,0.,0.));
#499=DIRECTION('',(0.,0.,-1.));
#500=DIRECTION('center_axis',(6.12323399573677E-17,0.,1.));
#501=DIRECTION('ref_axis',(1.,0.,0.));
#502=DIRECTION('center_axis',(-1.22464679914735E-16,1.,0.));
#503=DIRECTION('ref_axis',(-1.,-1.22464679914735E-16,0.));
#504=DIRECTION('center_axis',(0.,0.,1.));
#505=DIRECTION('ref_axis',(-1.,0.,0.));
#506=DIRECTION('',(-1.,0.,0.));
#507=DIRECTION('center_axis',(0.,0.,-1.));
#508=DIRECTION('ref_axis',(-1.,0.,0.));
#509=DIRECTION('',(1.,-3.42901103761259E-15,0.));
#510=DIRECTION('center_axis',(0.,0.,1.));
#511=DIRECTION('ref_axis',(1.,0.,0.));
#512=DIRECTION('center_axis',(0.,1.,0.));
#513=DIRECTION('ref_axis',(0.,0.,1.));
#514=DIRECTION('',(0.,0.,-1.));
#515=DIRECTION('',(0.,0.,1.));
#516=DIRECTION('',(-1.,0.,0.));
#517=DIRECTION('center_axis',(0.,0.,-1.));
#518=DIRECTION('ref_axis',(1.,0.,0.));
#519=DIRECTION('center_axis',(0.,0.,-1.));
#520=DIRECTION('ref_axis',(1.,0.,0.));
#521=DIRECTION('',(0.,0.,-1.));
#522=DIRECTION('center_axis',(0.,0.,-1.));
#523=DIRECTION('ref_axis',(1.,0.,0.));
#524=DIRECTION('center_axis',(0.,0.,-1.));
#525=DIRECTION('ref_axis',(1.,0.,0.));
#526=DIRECTION('center_axis',(3.42901103761259E-15,1.,0.));
#527=DIRECTION('ref_axis',(0.,0.,1.));
#528=DIRECTION('',(1.,-3.42901103761259E-15,0.));
#529=DIRECTION('',(0.,0.,1.));
#530=DIRECTION('center_axis',(0.,0.,1.));
#531=DIRECTION('ref_axis',(1.,0.,0.));
#532=DIRECTION('',(0.707106781186547,-8.65956056235493E-17,-0.707106781186547));
#533=DIRECTION('center_axis',(0.,0.,1.));
#534=DIRECTION('ref_axis',(-0.239693463458437,0.970848620318997,0.));
#535=DIRECTION('center_axis',(0.,0.,1.));
#536=DIRECTION('ref_axis',(1.,0.,0.));
#537=DIRECTION('center_axis',(0.,0.,1.));
#538=DIRECTION('ref_axis',(-1.,0.,0.));
#539=DIRECTION('center_axis',(0.,0.,-1.));
#540=DIRECTION('ref_axis',(-1.,0.,0.));
#541=DIRECTION('',(0.,0.,1.));
#542=CARTESIAN_POINT('',(0.,0.,0.));
#543=CARTESIAN_POINT('Origin',(-16.1313667313013,0.0204932504896821,1.71129437228148));
#544=CARTESIAN_POINT('',(-16.4110925868039,-0.675389962243119,1.48597164014615));
#545=CARTESIAN_POINT('',(-16.4093215303497,0.717085763861699,1.48597164014615));
#546=CARTESIAN_POINT('Ctrl Pts',(-16.4110925868039,-0.675389962243119,1.48597164014615));
#547=CARTESIAN_POINT('Ctrl Pts',(-16.4136228182174,-0.613978892383554,1.51964159513481));
#548=CARTESIAN_POINT('Ctrl Pts',(-16.4158183008431,-0.55233287871692,1.55281083785302));
#549=CARTESIAN_POINT('Ctrl Pts',(-16.4222708413408,-0.336439105982215,1.66406341923816));
#550=CARTESIAN_POINT('Ctrl Pts',(-16.4252034807723,-0.152457818217313,1.7600621732366));
#551=CARTESIAN_POINT('Ctrl Pts',(-16.4247717499803,0.193171972931385,1.76032158326757));
#552=CARTESIAN_POINT('Ctrl Pts',(-16.4213880663427,0.376940803680454,1.66463723753636));
#553=CARTESIAN_POINT('Ctrl Pts',(-16.4143965918492,0.593089009698009,1.5533243257067));
#554=CARTESIAN_POINT('Ctrl Pts',(-16.4120287223915,0.655206938422084,1.51990171817024));
#555=CARTESIAN_POINT('Ctrl Pts',(-16.4093215303497,0.7170857638617,1.48597164014615));
#556=CARTESIAN_POINT('Origin',(-16.1313667313013,0.0204932504896821,1.48597164014615));
#557=CARTESIAN_POINT('Origin',(-16.1313667313013,0.0204932504896821,-1.07152835985385));
#558=CARTESIAN_POINT('',(-15.3813667313013,0.0204932504896822,-1.76402835985385));
#559=CARTESIAN_POINT('Origin',(-16.1313667313013,0.0204932504896821,-1.76402835985385));
#560=CARTESIAN_POINT('',(-15.3813667313013,0.0204932504896822,1.87097164014615));
#561=CARTESIAN_POINT('',(-15.3813667313013,0.0204932504896822,-1.07152835985385));
#562=CARTESIAN_POINT('',(-15.8540062142855,0.717322600905352,1.87097164014615));
#563=CARTESIAN_POINT('Origin',(-16.1313667313013,0.0204932504896821,1.87097164014615));
#564=CARTESIAN_POINT('',(-15.8540062142855,0.717322600905383,1.48597164014613));
#565=CARTESIAN_POINT('Ctrl Pts',(-15.8540062142855,0.717322600905383,1.48597164014613));
#566=CARTESIAN_POINT('Ctrl Pts',(-15.8540062142855,0.717322600905383,1.60340737939688));
#567=CARTESIAN_POINT('Ctrl Pts',(-15.8540062142855,0.717322600905383,1.72084311864762));
#568=CARTESIAN_POINT('Ctrl Pts',(-15.8540062142855,0.717322600905383,1.84917645198096));
#569=CARTESIAN_POINT('Ctrl Pts',(-15.8540062142855,0.717322600905383,1.86007404606356));
#570=CARTESIAN_POINT('Ctrl Pts',(-15.8540062142855,0.717322600905383,1.87097164014615));
#571=CARTESIAN_POINT('',(-15.854006211848,0.717322589493852,0.360971640146147));
#572=CARTESIAN_POINT('Ctrl Pts',(-15.8540062142855,0.717322600905383,0.360971640146144));
#573=CARTESIAN_POINT('Ctrl Pts',(-15.8540062142855,0.717322600905383,0.735971640146139));
#574=CARTESIAN_POINT('Ctrl Pts',(-15.8540062142855,0.717322600905383,1.11097164014613));
#575=CARTESIAN_POINT('Ctrl Pts',(-15.8540062142855,0.717322600905383,1.48597164014613));
#576=CARTESIAN_POINT('',(-16.4093215303497,0.71708576386168,0.360971640146144));
#577=CARTESIAN_POINT('Origin',(-16.1313667313013,0.0204932504896821,0.360971640146147));
#578=CARTESIAN_POINT('',(-16.4093215303497,0.717085763861699,-1.26402835985385));
#579=CARTESIAN_POINT('',(-16.4110925868039,-0.675389962243099,0.360971640146144));
#580=CARTESIAN_POINT('',(-16.4110925868039,-0.675389962243119,-1.26402835985385));
#581=CARTESIAN_POINT('',(-15.8709189951225,-0.682832426004984,0.360971640146147));
#582=CARTESIAN_POINT('Origin',(-16.1313667313013,0.0204932504896821,0.360971640146147));
#583=CARTESIAN_POINT('',(-15.8709189894372,-0.682832402218791,1.48597164014619));
#584=CARTESIAN_POINT('Ctrl Pts',(-15.8709189894372,-0.682832402218791,1.48597164014619));
#585=CARTESIAN_POINT('Ctrl Pts',(-15.8709189894372,-0.682832402218791,1.11097164014617));
#586=CARTESIAN_POINT('Ctrl Pts',(-15.8709189894372,-0.682832402218791,0.735971640146159));
#587=CARTESIAN_POINT('Ctrl Pts',(-15.8709189894372,-0.682832402218791,0.360971640146144));
#588=CARTESIAN_POINT('',(-15.8709189894372,-0.682832402218868,1.87097164014615));
#589=CARTESIAN_POINT('Ctrl Pts',(-15.8709189894372,-0.682832402218791,1.87097164014615));
#590=CARTESIAN_POINT('Ctrl Pts',(-15.8709189894372,-0.682832402218791,1.74263830681283));
#591=CARTESIAN_POINT('Ctrl Pts',(-15.8709189894372,-0.682832402218791,1.61430497347951));
#592=CARTESIAN_POINT('Ctrl Pts',(-15.8709189894372,-0.682832402218791,1.48597164014619));
#593=CARTESIAN_POINT('Origin',(-16.1313667313013,0.0204932504896821,1.87097164014615));
#594=CARTESIAN_POINT('Origin',(-0.01875,-6.09863722023096E-19,-4.01402835985385));
#595=CARTESIAN_POINT('',(-17.9723330019525,-2.34822859690489,-4.01402835985385));
#596=CARTESIAN_POINT('',(-13.1313667313013,0.0204932504896824,-4.01402835985385));
#597=CARTESIAN_POINT('Origin',(-16.1313667313013,0.0204932504896821,-4.01402835985385));
#598=CARTESIAN_POINT('',(-17.9663086319997,2.39388496301022,-4.01402835985385));
#599=CARTESIAN_POINT('Origin',(-16.1313667313013,0.0204932504896821,-4.01402835985385));
#600=CARTESIAN_POINT('',(18.125091201878,-2.21968349246337E-15,-4.01402835985385));
#601=CARTESIAN_POINT('Origin',(0.,0.,-4.01402835985385));
#602=CARTESIAN_POINT('Origin',(0.,0.,-4.01402835985385));
#603=CARTESIAN_POINT('Origin',(0.,0.,65.3922216401462));
#604=CARTESIAN_POINT('Ctrl Pts',(-17.9663086319997,2.39388496301022,-4.01402835985385));
#605=CARTESIAN_POINT('Ctrl Pts',(-17.967304397339,2.38641166012101,-4.00872505865449));
#606=CARTESIAN_POINT('Ctrl Pts',(-17.9682959542714,2.37893432511385,-4.00343035139933));
#607=CARTESIAN_POINT('Ctrl Pts',(-18.013712789405,2.03479593249302,-3.76028192694816));
#608=CARTESIAN_POINT('Ctrl Pts',(-18.0538547979627,1.65447118873143,-3.51241971647745));
#609=CARTESIAN_POINT('Ctrl Pts',(-18.109268678529,0.856350336107147,-3.13225127188297));
#610=CARTESIAN_POINT('Ctrl Pts',(-18.1246108503555,0.435089412373195,-3.0072724789081));
#611=CARTESIAN_POINT('Ctrl Pts',(-18.1255486052799,-0.394299886938943,-3.00821023383243));
#612=CARTESIAN_POINT('Ctrl Pts',(-18.1111516026372,-0.815563347333074,-3.13414070881011));
#613=CARTESIAN_POINT('Ctrl Pts',(-18.0575335766935,-1.61382684447255,-3.51551960896471));
#614=CARTESIAN_POINT('Ctrl Pts',(-18.0182467363794,-1.99425713008675,-3.76373694100277));
#615=CARTESIAN_POINT('Ctrl Pts',(-17.9738251535541,-2.33678705598524,-4.00591848863253));
#616=CARTESIAN_POINT('Ctrl Pts',(-17.9730803126474,-2.3425090018529,-4.00997090786219));
#617=CARTESIAN_POINT('Ctrl Pts',(-17.9723330019525,-2.34822859690489,-4.01402835985385));
#618=CARTESIAN_POINT('',(18.125091201878,2.21968349246337E-15,65.3922216401462));
#619=CARTESIAN_POINT('',(18.125091201878,-2.21968349246337E-15,65.3922216401462));
#620=CARTESIAN_POINT('Origin',(0.,0.,65.3922216401462));
#621=CARTESIAN_POINT('Origin',(-0.01875,-6.09863722023096E-19,65.3922216401462));
#622=CARTESIAN_POINT('',(16.3875002444722,2.00857632106831E-15,65.3922216401462));
#623=CARTESIAN_POINT('Origin',(-0.01875,-6.09863722023096E-19,65.3922216401462));
#624=CARTESIAN_POINT('Origin',(-16.1313667313013,0.0204932504896821,2.09629437228148));
#625=CARTESIAN_POINT('Ctrl Pts',(-15.8540062142855,0.717322600905383,1.87097164014615));
#626=CARTESIAN_POINT('Ctrl Pts',(-15.85897726281,0.62904061795523,1.92136081262866));
#627=CARTESIAN_POINT('Ctrl Pts',(-15.8627526688804,0.548855836837088,1.96602968720211));
#628=CARTESIAN_POINT('Ctrl Pts',(-15.8701421891702,0.369280401364869,2.06156071688511));
#629=CARTESIAN_POINT('Ctrl Pts',(-15.8727597010585,0.279932162876927,2.10450574771605));
#630=CARTESIAN_POINT('Ctrl Pts',(-15.8759154361656,0.147801017263145,2.15230052899054));
#631=CARTESIAN_POINT('Ctrl Pts',(-15.876789847948,0.0993265556866355,2.16382148454401));
#632=CARTESIAN_POINT('Ctrl Pts',(-15.8775606676812,0.0456149165529283,2.16844170746867));
#633=CARTESIAN_POINT('Ctrl Pts',(-15.8776680500581,0.0377226457223182,2.16890233742376));
#634=CARTESIAN_POINT('Ctrl Pts',(-15.8777998480056,0.0274708533928499,2.16920751573838));
#635=CARTESIAN_POINT('Ctrl Pts',(-15.8778293460416,0.0251362739745209,2.16925739103185));
#636=CARTESIAN_POINT('Ctrl Pts',(-15.8778762926914,0.021354612056311,2.16930628166521));
#637=CARTESIAN_POINT('Ctrl Pts',(-15.8778940495945,0.0199083112538829,2.16931742656542));
#638=CARTESIAN_POINT('Ctrl Pts',(-15.8779276574644,0.0171400925309176,2.16932428893586));
#639=CARTESIAN_POINT('Ctrl Pts',(-15.8779435384629,0.0158183898881634,2.16932125279515));
#640=CARTESIAN_POINT('Ctrl Pts',(-15.8779792698003,0.0128133614785809,2.16930000066181));
#641=CARTESIAN_POINT('Ctrl Pts',(-15.8779990137242,0.0111303426991899,2.16927786221015));
#642=CARTESIAN_POINT('Ctrl Pts',(-15.8780501364127,0.00671256908229221,
2.16919292642992));
#643=CARTESIAN_POINT('Ctrl Pts',(-15.8780810606799,0.00397911712998414,
2.16911339107427));
#644=CARTESIAN_POINT('Ctrl Pts',(-15.8782738509162,-0.0134604165317265,
2.16843480754665));
#645=CARTESIAN_POINT('Ctrl Pts',(-15.878414608645,-0.0280329767183913,2.16709086899266));
#646=CARTESIAN_POINT('Ctrl Pts',(-15.8800460522554,-0.224843843215594,2.13940830301613));
#647=CARTESIAN_POINT('Ctrl Pts',(-15.8777589969465,-0.469673885956155,1.99250676987221));
#648=CARTESIAN_POINT('Ctrl Pts',(-15.8709189894372,-0.682832402218791,1.87097164014615));
#649=CARTESIAN_POINT('Origin',(-16.1313667313013,0.0204932504896821,-2.88902835985385));
#650=CARTESIAN_POINT('',(-14.2563667313013,0.0204932504896823,-2.88902835985385));
#651=CARTESIAN_POINT('Ctrl Pts',(1.075,-6.09863722023096E-19,-2.48277835985385));
#652=CARTESIAN_POINT('Ctrl Pts',(1.075,-6.09863722023096E-19,34.7047216401462));
#653=CARTESIAN_POINT('Ctrl Pts',(1.10541010108169,0.191072300306333,-2.48277835985385));
#654=CARTESIAN_POINT('Ctrl Pts',(1.10541010108169,0.191072300306333,34.7047216401462));
#655=CARTESIAN_POINT('Ctrl Pts',(1.08444873654444,0.398544772090272,-2.48277835985385));
#656=CARTESIAN_POINT('Ctrl Pts',(1.08444873654444,0.398544772090272,34.7047216401462));
#657=CARTESIAN_POINT('Ctrl Pts',(1.00718542006574,0.592988054629535,-2.48277835985385));
#658=CARTESIAN_POINT('Ctrl Pts',(1.00718542006574,0.592988054629535,34.7047216401462));
#659=CARTESIAN_POINT('Ctrl Pts',(0.929922103587048,0.787431337168797,-2.48277835985385));
#660=CARTESIAN_POINT('Ctrl Pts',(0.929922103587048,0.787431337168797,34.7047216401462));
#661=CARTESIAN_POINT('Ctrl Pts',(0.796288925839649,0.96821273545859,-2.48277835985385));
#662=CARTESIAN_POINT('Ctrl Pts',(0.796288925839649,0.96821273545859,34.7047216401462));
#663=CARTESIAN_POINT('Ctrl Pts',(0.618282380614533,1.10584956398533,-2.48277835985385));
#664=CARTESIAN_POINT('Ctrl Pts',(0.618282380614533,1.10584956398533,34.7047216401462));
#665=CARTESIAN_POINT('Ctrl Pts',(0.440275835389416,1.24348639251207,-2.48277835985385));
#666=CARTESIAN_POINT('Ctrl Pts',(0.440275835389416,1.24348639251207,34.7047216401462));
#667=CARTESIAN_POINT('Ctrl Pts',(0.218188017305601,1.33737714677806,-2.48277835985385));
#668=CARTESIAN_POINT('Ctrl Pts',(0.218188017305601,1.33737714677806,34.7047216401462));
#669=CARTESIAN_POINT('Ctrl Pts',(-0.0207406436030291,1.36743946080093,-2.48277835985385));
#670=CARTESIAN_POINT('Ctrl Pts',(-0.0207406436030291,1.36743946080093,34.7047216401462));
#671=CARTESIAN_POINT('Ctrl Pts',(-0.259669304511659,1.39750177482381,-2.48277835985385));
#672=CARTESIAN_POINT('Ctrl Pts',(-0.259669304511659,1.39750177482381,34.7047216401462));
#673=CARTESIAN_POINT('Ctrl Pts',(-0.514845356477658,1.36336110405412,-2.48277835985385));
#674=CARTESIAN_POINT('Ctrl Pts',(-0.514845356477658,1.36336110405412,34.7047216401462));
#675=CARTESIAN_POINT('Ctrl Pts',(-0.750536182596532,1.26182831262348,-2.48277835985385));
#676=CARTESIAN_POINT('Ctrl Pts',(-0.750536182596532,1.26182831262348,34.7047216401462));
#677=CARTESIAN_POINT('Ctrl Pts',(-0.986227008715405,1.16029552119285,-2.48277835985385));
#678=CARTESIAN_POINT('Ctrl Pts',(-0.986227008715405,1.16029552119285,34.7047216401462));
#679=CARTESIAN_POINT('Ctrl Pts',(-1.20169716071778,0.991363154792467,-2.48277835985385));
#680=CARTESIAN_POINT('Ctrl Pts',(-1.20169716071778,0.991363154792467,34.7047216401462));
#681=CARTESIAN_POINT('Ctrl Pts',(-1.36288035079841,0.771691849160192,-2.48277835985385));
#682=CARTESIAN_POINT('Ctrl Pts',(-1.36288035079841,0.771691849160192,34.7047216401462));
#683=CARTESIAN_POINT('Ctrl Pts',(-1.52406354087904,0.552020543527917,-2.48277835985385));
#684=CARTESIAN_POINT('Ctrl Pts',(-1.52406354087904,0.552020543527917,34.7047216401462));
#685=CARTESIAN_POINT('Ctrl Pts',(-1.63029960537277,0.282006182704744,-2.48277835985385));
#686=CARTESIAN_POINT('Ctrl Pts',(-1.63029960537277,0.282006182704744,34.7047216401462));
#687=CARTESIAN_POINT('Ctrl Pts',(-1.6598748637303,-0.00477812982381401,
-2.48277835985385));
#688=CARTESIAN_POINT('Ctrl Pts',(-1.6598748637303,-0.00477812982381401,
34.7047216401462));
#689=CARTESIAN_POINT('Ctrl Pts',(-1.68945012208782,-0.291562442352372,-2.48277835985385));
#690=CARTESIAN_POINT('Ctrl Pts',(-1.68945012208782,-0.291562442352372,34.7047216401462));
#691=CARTESIAN_POINT('Ctrl Pts',(-1.64199123957346,-0.594404041629886,-2.48277835985385));
#692=CARTESIAN_POINT('Ctrl Pts',(-1.64199123957346,-0.594404041629886,34.7047216401462));
#693=CARTESIAN_POINT('Ctrl Pts',(-1.51606876857686,-0.871272075466062,-2.48277835985385));
#694=CARTESIAN_POINT('Ctrl Pts',(-1.51606876857686,-0.871272075466062,34.7047216401462));
#695=CARTESIAN_POINT('Ctrl Pts',(-1.39014629758026,-1.14814010930224,-2.48277835985385));
#696=CARTESIAN_POINT('Ctrl Pts',(-1.39014629758026,-1.14814010930224,34.7047216401462));
#697=CARTESIAN_POINT('Ctrl Pts',(-1.18581353770586,-1.3981965510539,-2.48277835985385));
#698=CARTESIAN_POINT('Ctrl Pts',(-1.18581353770586,-1.3981965510539,34.7047216401462));
#699=CARTESIAN_POINT('Ctrl Pts',(-0.924408627369027,-1.58280503748659,-2.48277835985385));
#700=CARTESIAN_POINT('Ctrl Pts',(-0.924408627369027,-1.58280503748659,34.7047216401462));
#701=CARTESIAN_POINT('Ctrl Pts',(-0.663003717032198,-1.76741352391929,-2.48277835985385));
#702=CARTESIAN_POINT('Ctrl Pts',(-0.663003717032198,-1.76741352391929,34.7047216401462));
#703=CARTESIAN_POINT('Ctrl Pts',(-0.345026500882265,-1.88585553323252,-2.48277835985385));
#704=CARTESIAN_POINT('Ctrl Pts',(-0.345026500882265,-1.88585553323252,34.7047216401462));
#705=CARTESIAN_POINT('Ctrl Pts',(-0.0103875497778681,-1.91480446879283,
-2.48277835985385));
#706=CARTESIAN_POINT('Ctrl Pts',(-0.0103875497778681,-1.91480446879283,
34.7047216401462));
#707=CARTESIAN_POINT('Ctrl Pts',(0.324251401326529,-1.94375340435313,-2.48277835985385));
#708=CARTESIAN_POINT('Ctrl Pts',(0.324251401326529,-1.94375340435313,34.7047216401462));
#709=CARTESIAN_POINT('Ctrl Pts',(0.674720211756173,-1.88283748753185,-2.48277835985385));
#710=CARTESIAN_POINT('Ctrl Pts',(0.674720211756173,-1.88283748753185,34.7047216401462));
#711=CARTESIAN_POINT('Ctrl Pts',(0.992694854958623,-1.73240528583314,-2.48277835985385));
#712=CARTESIAN_POINT('Ctrl Pts',(0.992694854958623,-1.73240528583314,34.7047216401462));
#713=CARTESIAN_POINT('Ctrl Pts',(1.31066949816107,-1.58197308413443,-2.48277835985385));
#714=CARTESIAN_POINT('Ctrl Pts',(1.31066949816107,-1.58197308413443,34.7047216401462));
#715=CARTESIAN_POINT('Ctrl Pts',(1.59520954466242,-1.34213894958933,-2.48277835985385));
#716=CARTESIAN_POINT('Ctrl Pts',(1.59520954466242,-1.34213894958933,34.7047216401462));
#717=CARTESIAN_POINT('Ctrl Pts',(1.80312211183324,-1.03893185450814,-2.48277835985385));
#718=CARTESIAN_POINT('Ctrl Pts',(1.80312211183324,-1.03893185450814,34.7047216401462));
#719=CARTESIAN_POINT('Ctrl Pts',(2.01103467900407,-0.735724759426949,-2.48277835985385));
#720=CARTESIAN_POINT('Ctrl Pts',(2.01103467900407,-0.735724759426949,34.7047216401462));
#721=CARTESIAN_POINT('Ctrl Pts',(2.14154318831444,-0.369748679596979,-2.48277835985385));
#722=CARTESIAN_POINT('Ctrl Pts',(2.14154318831444,-0.369748679596979,34.7047216401462));
#723=CARTESIAN_POINT('Ctrl Pts',(2.16972653601046,0.0127435929804504,-2.48277835985385));
#724=CARTESIAN_POINT('Ctrl Pts',(2.16972653601046,0.0127435929804504,34.7047216401462));
#725=CARTESIAN_POINT('Ctrl Pts',(2.19790988370648,0.39523586555788,-2.48277835985385));
#726=CARTESIAN_POINT('Ctrl Pts',(2.19790988370648,0.39523586555788,34.7047216401462));
#727=CARTESIAN_POINT('Ctrl Pts',(2.12339819355463,0.793293247852559,-2.48277835985385));
#728=CARTESIAN_POINT('Ctrl Pts',(2.12339819355463,0.793293247852559,34.7047216401462));
#729=CARTESIAN_POINT('Ctrl Pts',(1.94833636400493,1.15230363987951,-2.48277835985385));
#730=CARTESIAN_POINT('Ctrl Pts',(1.94833636400493,1.15230363987951,34.7047216401462));
#731=CARTESIAN_POINT('Ctrl Pts',(1.77327453445522,1.51131403190646,-2.48277835985385));
#732=CARTESIAN_POINT('Ctrl Pts',(1.77327453445522,1.51131403190646,34.7047216401462));
#733=CARTESIAN_POINT('Ctrl Pts',(1.49783826809603,1.83023477755566,-2.48277835985385));
#734=CARTESIAN_POINT('Ctrl Pts',(1.49783826809603,1.83023477755566,34.7047216401462));
#735=CARTESIAN_POINT('Ctrl Pts',(1.1527606727801,2.06133005995151,-2.48277835985385));
#736=CARTESIAN_POINT('Ctrl Pts',(1.1527606727801,2.06133005995151,34.7047216401462));
#737=CARTESIAN_POINT('Ctrl Pts',(0.807683077464171,2.29242534234736,-2.48277835985385));
#738=CARTESIAN_POINT('Ctrl Pts',(0.807683077464171,2.29242534234736,34.7047216401462));
#739=CARTESIAN_POINT('Ctrl Pts',(0.393672429989057,2.43486082800888,-2.48277835985385));
#740=CARTESIAN_POINT('Ctrl Pts',(0.393672429989057,2.43486082800888,34.7047216401462));
#741=CARTESIAN_POINT('Ctrl Pts',(-0.0366715429039623,2.46213932542848,-2.48277835985385));
#742=CARTESIAN_POINT('Ctrl Pts',(-0.0366715429039623,2.46213932542848,34.7047216401462));
#743=CARTESIAN_POINT('Ctrl Pts',(-0.467015515796982,2.48941782284807,-2.48277835985385));
#744=CARTESIAN_POINT('Ctrl Pts',(-0.467015515796982,2.48941782284807,34.7047216401462));
#745=CARTESIAN_POINT('Ctrl Pts',(-0.912622527704082,2.4011717044689,-2.48277835985385));
#746=CARTESIAN_POINT('Ctrl Pts',(-0.912622527704082,2.4011717044689,34.7047216401462));
#747=CARTESIAN_POINT('Ctrl Pts',(-1.31259754612193,2.20136050441543,-2.48277835985385));
#748=CARTESIAN_POINT('Ctrl Pts',(-1.31259754612193,2.20136050441543,34.7047216401462));
#749=CARTESIAN_POINT('Ctrl Pts',(-1.71257256453978,2.00154930436196,-2.48277835985385));
#750=CARTESIAN_POINT('Ctrl Pts',(-1.71257256453978,2.00154930436196,34.7047216401462));
#751=CARTESIAN_POINT('Ctrl Pts',(-2.06577088356766,1.69041037352668,-2.48277835985385));
#752=CARTESIAN_POINT('Ctrl Pts',(-2.06577088356766,1.69041037352668,34.7047216401462));
#753=CARTESIAN_POINT('Ctrl Pts',(-2.31992736628971,1.30339422732598,-2.48277835985385));
#754=CARTESIAN_POINT('Ctrl Pts',(-2.31992736628971,1.30339422732598,34.7047216401462));
#755=CARTESIAN_POINT('Ctrl Pts',(-2.57408384901176,0.916378081125273,-2.48277835985385));
#756=CARTESIAN_POINT('Ctrl Pts',(-2.57408384901176,0.916378081125273,34.7047216401462));
#757=CARTESIAN_POINT('Ctrl Pts',(-2.72830670914559,0.454297466581056,-2.48277835985385));
#758=CARTESIAN_POINT('Ctrl Pts',(-2.72830670914559,0.454297466581056,34.7047216401462));
#759=CARTESIAN_POINT('Ctrl Pts',(-2.75454109712167,-0.0238962814206298,
-2.48277835985385));
#760=CARTESIAN_POINT('Ctrl Pts',(-2.75454109712167,-0.0238962814206298,
34.7047216401462));
#761=CARTESIAN_POINT('Ctrl Pts',(-2.78077548509775,-0.502090029422315,-2.48277835985385));
#762=CARTESIAN_POINT('Ctrl Pts',(-2.78077548509775,-0.502090029422315,34.7047216401462));
#763=CARTESIAN_POINT('Ctrl Pts',(-2.6786563683094,-0.995207425886967,-2.48277835985385));
#764=CARTESIAN_POINT('Ctrl Pts',(-2.6786563683094,-0.995207425886967,34.7047216401462));
#765=CARTESIAN_POINT('Ctrl Pts',(-2.4539762101038,-1.4360756866701,-2.48277835985385));
#766=CARTESIAN_POINT('Ctrl Pts',(-2.4539762101038,-1.4360756866701,34.7047216401462));
#767=CARTESIAN_POINT('Ctrl Pts',(-2.22929605189819,-1.87694394745323,-2.48277835985385));
#768=CARTESIAN_POINT('Ctrl Pts',(-2.22929605189819,-1.87694394745323,34.7047216401462));
#769=CARTESIAN_POINT('Ctrl Pts',(-1.88235414883358,-2.26431649435894,-2.48277835985385));
#770=CARTESIAN_POINT('Ctrl Pts',(-1.88235414883358,-2.26431649435894,34.7047216401462));
#771=CARTESIAN_POINT('Ctrl Pts',(-1.45333166622838,-2.54141251363663,-2.48277835985385));
#772=CARTESIAN_POINT('Ctrl Pts',(-1.45333166622838,-2.54141251363663,34.7047216401462));
#773=CARTESIAN_POINT('Ctrl Pts',(-1.02430918362318,-2.81850853291433,-2.48277835985385));
#774=CARTESIAN_POINT('Ctrl Pts',(-1.02430918362318,-2.81850853291433,34.7047216401462));
#775=CARTESIAN_POINT('Ctrl Pts',(-0.51412350727893,-2.98437908799981,-2.48277835985385));
#776=CARTESIAN_POINT('Ctrl Pts',(-0.51412350727893,-2.98437908799981,34.7047216401462));
#777=CARTESIAN_POINT('Ctrl Pts',(0.0119177865812398,-3.00943011120046,-2.48277835985385));
#778=CARTESIAN_POINT('Ctrl Pts',(0.0119177865812398,-3.00943011120046,34.7047216401462));
#779=CARTESIAN_POINT('Ctrl Pts',(0.53795908044141,-3.0344811344011,-2.48277835985385));
#780=CARTESIAN_POINT('Ctrl Pts',(0.53795908044141,-3.0344811344011,34.7047216401462));
#781=CARTESIAN_POINT('Ctrl Pts',(1.07854731377083,-2.91835053432432,-2.48277835985385));
#782=CARTESIAN_POINT('Ctrl Pts',(1.07854731377083,-2.91835053432432,34.7047216401462));
#783=CARTESIAN_POINT('Ctrl Pts',(1.56023717160238,-2.66868198583038,-2.48277835985385));
#784=CARTESIAN_POINT('Ctrl Pts',(1.56023717160238,-2.66868198583038,34.7047216401462));
#785=CARTESIAN_POINT('Ctrl Pts',(2.04192702943394,-2.41901343733645,-2.48277835985385));
#786=CARTESIAN_POINT('Ctrl Pts',(2.04192702943394,-2.41901343733645,34.7047216401462));
#787=CARTESIAN_POINT('Ctrl Pts',(2.46337023942135,-2.03616847962453,-2.48277835985385));
#788=CARTESIAN_POINT('Ctrl Pts',(2.46337023942135,-2.03616847962453,34.7047216401462));
#789=CARTESIAN_POINT('Ctrl Pts',(2.76328398312693,-1.56507214051446,-2.48277835985385));
#790=CARTESIAN_POINT('Ctrl Pts',(2.76328398312693,-1.56507214051446,34.7047216401462));
#791=CARTESIAN_POINT('Ctrl Pts',(3.0631977268325,-1.09397580140439,-2.48277835985385));
#792=CARTESIAN_POINT('Ctrl Pts',(3.0631977268325,-1.09397580140439,34.7047216401462));
#793=CARTESIAN_POINT('Ctrl Pts',(3.2405762202985,-0.535650273373049,-2.48277835985385));
#794=CARTESIAN_POINT('Ctrl Pts',(3.2405762202985,-0.535650273373049,34.7047216401462));
#795=CARTESIAN_POINT('Ctrl Pts',(3.26430462781705,0.0382360330594705,-2.48277835985385));
#796=CARTESIAN_POINT('Ctrl Pts',(3.26430462781705,0.0382360330594705,34.7047216401462));
#797=CARTESIAN_POINT('Ctrl Pts',(3.28803303533559,0.61212233949199,-2.48277835985385));
#798=CARTESIAN_POINT('Ctrl Pts',(3.28803303533559,0.61212233949199,34.7047216401462));
#799=CARTESIAN_POINT('Ctrl Pts',(3.15775255298114,1.20014155952086,-2.48277835985385));
#800=CARTESIAN_POINT('Ctrl Pts',(3.15775255298114,1.20014155952086,34.7047216401462));
#801=CARTESIAN_POINT('Ctrl Pts',(2.88297633808205,1.72258110809442,-2.48277835985385));
#802=CARTESIAN_POINT('Ctrl Pts',(2.88297633808205,1.72258110809442,34.7047216401462));
#803=CARTESIAN_POINT('Ctrl Pts',(2.60820012318296,2.24502065666798,-2.48277835985385));
#804=CARTESIAN_POINT('Ctrl Pts',(2.60820012318296,2.24502065666798,34.7047216401462));
#805=CARTESIAN_POINT('Ctrl Pts',(2.18935225416679,2.70043074608291,-2.48277835985385));
#806=CARTESIAN_POINT('Ctrl Pts',(2.18935225416679,2.70043074608291,34.7047216401462));
#807=CARTESIAN_POINT('Ctrl Pts',(1.67611480415894,3.02304025424644,-2.48277835985385));
#808=CARTESIAN_POINT('Ctrl Pts',(1.67611480415894,3.02304025424644,34.7047216401462));
#809=CARTESIAN_POINT('Ctrl Pts',(1.16287735415108,3.34564976240997,-2.48277835985385));
#810=CARTESIAN_POINT('Ctrl Pts',(1.16287735415108,3.34564976240997,34.7047216401462));
#811=CARTESIAN_POINT('Ctrl Pts',(0.556377489539184,3.53439636122645,-2.48277835985385));
#812=CARTESIAN_POINT('Ctrl Pts',(0.556377489539184,3.53439636122645,34.7047216401462));
#813=CARTESIAN_POINT('Ctrl Pts',(-0.0653509921519684,3.55666290717157,-2.48277835985385));
#814=CARTESIAN_POINT('Ctrl Pts',(-0.0653509921519684,3.55666290717157,34.7047216401462));
#815=CARTESIAN_POINT('Ctrl Pts',(-0.687079473843121,3.5789294531167,-2.48277835985385));
#816=CARTESIAN_POINT('Ctrl Pts',(-0.687079473843121,3.5789294531167,34.7047216401462));
#817=CARTESIAN_POINT('Ctrl Pts',(-1.3224895281001,3.43436077597248,-2.48277835985385));
#818=CARTESIAN_POINT('Ctrl Pts',(-1.3224895281001,3.43436077597248,34.7047216401462));
#819=CARTESIAN_POINT('Ctrl Pts',(-1.88560660042227,3.13435777507745,-2.48277835985385));
#820=CARTESIAN_POINT('Ctrl Pts',(-1.88560660042227,3.13435777507745,34.7047216401462));
#821=CARTESIAN_POINT('Ctrl Pts',(-2.44872367274444,2.83435477418242,-2.48277835985385));
#822=CARTESIAN_POINT('Ctrl Pts',(-2.44872367274444,2.83435477418242,34.7047216401462));
#823=CARTESIAN_POINT('Ctrl Pts',(-2.93799663951265,2.37940436339101,-2.48277835985385));
#824=CARTESIAN_POINT('Ctrl Pts',(-2.93799663951265,2.37940436339101,34.7047216401462));
#825=CARTESIAN_POINT('Ctrl Pts',(-3.2831798048376,1.82395881408708,-2.48277835985385));
#826=CARTESIAN_POINT('Ctrl Pts',(-3.2831798048376,1.82395881408708,34.7047216401462));
#827=CARTESIAN_POINT('Ctrl Pts',(-3.62836297016254,1.26851326478315,-2.48277835985385));
#828=CARTESIAN_POINT('Ctrl Pts',(-3.62836297016254,1.26851326478315,34.7047216401462));
#829=CARTESIAN_POINT('Ctrl Pts',(-3.82833776543245,0.613804883839502,-2.48277835985385));
#830=CARTESIAN_POINT('Ctrl Pts',(-3.82833776543245,0.613804883839502,34.7047216401462));
#831=CARTESIAN_POINT('Ctrl Pts',(-3.84900320951825,-0.0557626317784352,
-2.48277835985385));
#832=CARTESIAN_POINT('Ctrl Pts',(-3.84900320951825,-0.0557626317784352,
34.7047216401462));
#833=CARTESIAN_POINT('Ctrl Pts',(-3.86966865360406,-0.725330147396372,-2.48277835985385));
#834=CARTESIAN_POINT('Ctrl Pts',(-3.86966865360406,-0.725330147396372,34.7047216401462));
#835=CARTESIAN_POINT('Ctrl Pts',(-3.71067355622191,-1.40809058127161,-2.48277835985385));
#836=CARTESIAN_POINT('Ctrl Pts',(-3.71067355622191,-1.40809058127161,34.7047216401462));
#837=CARTESIAN_POINT('Ctrl Pts',(-3.38532480677229,-2.01181274996556,-2.48277835985385));
#838=CARTESIAN_POINT('Ctrl Pts',(-3.38532480677229,-2.01181274996556,34.7047216401462));
#839=CARTESIAN_POINT('Ctrl Pts',(-3.05997605732266,-2.61553491865951,-2.48277835985385));
#840=CARTESIAN_POINT('Ctrl Pts',(-3.05997605732266,-2.61553491865951,34.7047216401462));
#841=CARTESIAN_POINT('Ctrl Pts',(-2.56882370089518,-3.13856654272545,-2.48277835985385));
#842=CARTESIAN_POINT('Ctrl Pts',(-2.56882370089518,-3.13856654272545,34.7047216401462));
#843=CARTESIAN_POINT('Ctrl Pts',(-1.97110333017772,-3.50620111110476,-2.48277835985385));
#844=CARTESIAN_POINT('Ctrl Pts',(-1.97110333017772,-3.50620111110476,34.7047216401462));
#845=CARTESIAN_POINT('Ctrl Pts',(-1.37338295946027,-3.87383567948407,-2.48277835985385));
#846=CARTESIAN_POINT('Ctrl Pts',(-1.37338295946027,-3.87383567948407,34.7047216401462));
#847=CARTESIAN_POINT('Ctrl Pts',(-0.670432187723537,-4.08489868703546,-2.48277835985385));
#848=CARTESIAN_POINT('Ctrl Pts',(-0.670432187723537,-4.08489868703546,34.7047216401462));
#849=CARTESIAN_POINT('Ctrl Pts',(0.0469709164817274,-4.10382379517152,-2.48277835985385));
#850=CARTESIAN_POINT('Ctrl Pts',(0.0469709164817274,-4.10382379517152,34.7047216401462));
#851=CARTESIAN_POINT('Ctrl Pts',(0.764374020686992,-4.12274890330758,-2.48277835985385));
#852=CARTESIAN_POINT('Ctrl Pts',(0.764374020686992,-4.12274890330758,34.7047216401462));
#853=CARTESIAN_POINT('Ctrl Pts',(1.49444407760074,-3.94918924788976,-2.48277835985385));
#854=CARTESIAN_POINT('Ctrl Pts',(1.49444407760074,-3.94918924788976,34.7047216401462));
#855=CARTESIAN_POINT('Ctrl Pts',(2.13869865521064,-3.5983759448646,-2.48277835985385));
#856=CARTESIAN_POINT('Ctrl Pts',(2.13869865521064,-3.5983759448646,34.7047216401462));
#857=CARTESIAN_POINT('Ctrl Pts',(2.78295323282055,-3.24756264183944,-2.48277835985385));
#858=CARTESIAN_POINT('Ctrl Pts',(2.78295323282055,-3.24756264183944,34.7047216401462));
#859=CARTESIAN_POINT('Ctrl Pts',(3.33963907658688,-2.7201091629485,-2.48277835985385));
#860=CARTESIAN_POINT('Ctrl Pts',(3.33963907658688,-2.7201091629485,34.7047216401462));
#861=CARTESIAN_POINT('Ctrl Pts',(3.7296026476196,-2.08004751526622,-2.48277835985385));
#862=CARTESIAN_POINT('Ctrl Pts',(3.7296026476196,-2.08004751526622,34.7047216401462));
#863=CARTESIAN_POINT('Ctrl Pts',(4.11956621865232,-1.43998586758393,-2.48277835985385));
#864=CARTESIAN_POINT('Ctrl Pts',(4.11956621865232,-1.43998586758393,34.7047216401462));
#865=CARTESIAN_POINT('Ctrl Pts',(4.34157737963077,-0.688759136029155,-2.48277835985385));
#866=CARTESIAN_POINT('Ctrl Pts',(4.34157737963077,-0.688759136029155,34.7047216401462));
#867=CARTESIAN_POINT('Ctrl Pts',(4.35862292451217,0.0764758074279642,-2.48277835985385));
#868=CARTESIAN_POINT('Ctrl Pts',(4.35862292451217,0.0764758074279642,34.7047216401462));
#869=CARTESIAN_POINT('Ctrl Pts',(4.37566846939357,0.841710750885083,-2.48277835985385));
#870=CARTESIAN_POINT('Ctrl Pts',(4.37566846939357,0.841710750885083,34.7047216401462));
#871=CARTESIAN_POINT('Ctrl Pts',(4.18740620637897,1.61904937245737,-2.48277835985385));
#872=CARTESIAN_POINT('Ctrl Pts',(4.18740620637897,1.61904937245737,34.7047216401462));
#873=CARTESIAN_POINT('Ctrl Pts',(3.81100970280002,2.30376341175379,-2.48277835985385));
#874=CARTESIAN_POINT('Ctrl Pts',(3.81100970280002,2.30376341175379,34.7047216401462));
#875=CARTESIAN_POINT('Ctrl Pts',(3.43461319922107,2.9884774510502,-2.48277835985385));
#876=CARTESIAN_POINT('Ctrl Pts',(3.43461319922107,2.9884774510502,34.7047216401462));
#877=CARTESIAN_POINT('Ctrl Pts',(2.87075964849535,3.57871285981807,-2.48277835985385));
#878=CARTESIAN_POINT('Ctrl Pts',(2.87075964849535,3.57871285981807,34.7047216401462));
#879=CARTESIAN_POINT('Ctrl Pts',(2.18829053514741,3.99088288732648,-2.48277835985385));
#880=CARTESIAN_POINT('Ctrl Pts',(2.18829053514741,3.99088288732648,34.7047216401462));
#881=CARTESIAN_POINT('Ctrl Pts',(1.50582142179948,4.40305291483488,-2.48277835985385));
#882=CARTESIAN_POINT('Ctrl Pts',(1.50582142179948,4.40305291483488,34.7047216401462));
#883=CARTESIAN_POINT('Ctrl Pts',(0.706285466983508,4.63587209629619,-2.48277835985385));
#884=CARTESIAN_POINT('Ctrl Pts',(0.706285466983508,4.63587209629619,34.7047216401462));
#885=CARTESIAN_POINT('Ctrl Pts',(-0.106777262406648,4.65089885799352,-2.48277835985385));
#886=CARTESIAN_POINT('Ctrl Pts',(-0.106777262406648,4.65089885799352,34.7047216401462));
#887=CARTESIAN_POINT('Ctrl Pts',(-0.919839991796805,4.66592561969085,-2.48277835985385));
#888=CARTESIAN_POINT('Ctrl Pts',(-0.919839991796805,4.66592561969085,34.7047216401462));
#889=CARTESIAN_POINT('Ctrl Pts',(-1.74440581801819,4.46282278834089,-2.48277835985385));
#890=CARTESIAN_POINT('Ctrl Pts',(-1.74440581801819,4.46282278834089,34.7047216401462));
#891=CARTESIAN_POINT('Ctrl Pts',(-2.46950611230432,4.06072459577705,-2.48277835985385));
#892=CARTESIAN_POINT('Ctrl Pts',(-2.46950611230432,4.06072459577705,34.7047216401462));
#893=CARTESIAN_POINT('Ctrl Pts',(-3.19460640659046,3.65862640321322,-2.48277835985385));
#894=CARTESIAN_POINT('Ctrl Pts',(-3.19460640659046,3.65862640321322,34.7047216401462));
#895=CARTESIAN_POINT('Ctrl Pts',(-3.81828650900062,3.05827405915916,-2.48277835985385));
#896=CARTESIAN_POINT('Ctrl Pts',(-3.81828650900062,3.05827405915916,34.7047216401462));
#897=CARTESIAN_POINT('Ctrl Pts',(-4.25254030154784,2.33333155857864,-2.48277835985385));
#898=CARTESIAN_POINT('Ctrl Pts',(-4.25254030154784,2.33333155857864,34.7047216401462));
#899=CARTESIAN_POINT('Ctrl Pts',(-4.68679409409505,1.60838905799813,-2.48277835985385));
#900=CARTESIAN_POINT('Ctrl Pts',(-4.68679409409505,1.60838905799813,34.7047216401462));
#901=CARTESIAN_POINT('Ctrl Pts',(-4.93028108959815,0.760510922203978,-2.48277835985385));
#902=CARTESIAN_POINT('Ctrl Pts',(-4.93028108959815,0.760510922203978,34.7047216401462));
#903=CARTESIAN_POINT('Ctrl Pts',(-4.94314985614752,-0.100375235830796,-2.48277835985385));
#904=CARTESIAN_POINT('Ctrl Pts',(-4.94314985614752,-0.100375235830796,34.7047216401462));
#905=CARTESIAN_POINT('Ctrl Pts',(-4.95601862269689,-0.96126139386557,-2.48277835985385));
#906=CARTESIAN_POINT('Ctrl Pts',(-4.95601862269689,-0.96126139386557,34.7047216401462));
#907=CARTESIAN_POINT('Ctrl Pts',(-4.73793735168108,-1.83301276326894,-2.48277835985385));
#908=CARTESIAN_POINT('Ctrl Pts',(-4.73793735168108,-1.83301276326894,34.7047216401462));
#909=CARTESIAN_POINT('Ctrl Pts',(-4.31001914075229,-2.59842584668786,-2.48277835985385));
#910=CARTESIAN_POINT('Ctrl Pts',(-4.31001914075229,-2.59842584668786,34.7047216401462));
#911=CARTESIAN_POINT('Ctrl Pts',(-3.8821009298235,-3.36383893010678,-2.48277835985385));
#912=CARTESIAN_POINT('Ctrl Pts',(-3.8821009298235,-3.36383893010678,34.7047216401462));
#913=CARTESIAN_POINT('Ctrl Pts',(-3.24515129924631,-4.02085863858139,-2.48277835985385));
#914=CARTESIAN_POINT('Ctrl Pts',(-3.24515129924631,-4.02085863858139,34.7047216401462));
#915=CARTESIAN_POINT('Ctrl Pts',(-2.47766975728265,-4.47707335998959,-2.48277835985385));
#916=CARTESIAN_POINT('Ctrl Pts',(-2.47766975728265,-4.47707335998959,34.7047216401462));
#917=CARTESIAN_POINT('Ctrl Pts',(-1.71018821531898,-4.9332880813978,-2.48277835985385));
#918=CARTESIAN_POINT('Ctrl Pts',(-1.71018821531898,-4.9332880813978,34.7047216401462));
#919=CARTESIAN_POINT('Ctrl Pts',(-0.813935246699107,-5.18730261159794,-2.48277835985385));
#920=CARTESIAN_POINT('Ctrl Pts',(-0.813935246699107,-5.18730261159794,34.7047216401462));
#921=CARTESIAN_POINT('Ctrl Pts',(0.0947696787370793,-5.19787417959095,-2.48277835985385));
#922=CARTESIAN_POINT('Ctrl Pts',(0.0947696787370793,-5.19787417959095,34.7047216401462));
#923=CARTESIAN_POINT('Ctrl Pts',(1.00347460417327,-5.20844574758395,-2.48277835985385));
#924=CARTESIAN_POINT('Ctrl Pts',(1.00347460417327,-5.20844574758395,34.7047216401462));
#925=CARTESIAN_POINT('Ctrl Pts',(1.92236955400672,-4.97524825556514,-2.48277835985385));
#926=CARTESIAN_POINT('Ctrl Pts',(1.92236955400672,-4.97524825556514,34.7047216401462));
#927=CARTESIAN_POINT('Ctrl Pts',(2.72802170184947,-4.5213918564457,-2.48277835985385));
#928=CARTESIAN_POINT('Ctrl Pts',(2.72802170184947,-4.5213918564457,34.7047216401462));
#929=CARTESIAN_POINT('Ctrl Pts',(3.53367384969223,-4.06753545732626,-2.48277835985385));
#930=CARTESIAN_POINT('Ctrl Pts',(3.53367384969223,-4.06753545732626,34.7047216401462));
#931=CARTESIAN_POINT('Ctrl Pts',(4.22392786087744,-3.39389027575003,-2.48277835985385));
#932=CARTESIAN_POINT('Ctrl Pts',(4.22392786087744,-3.39389027575003,34.7047216401462));
#933=CARTESIAN_POINT('Ctrl Pts',(4.70198053074652,-2.58380430595052,-2.48277835985385));
#934=CARTESIAN_POINT('Ctrl Pts',(4.70198053074652,-2.58380430595052,34.7047216401462));
#935=CARTESIAN_POINT('Ctrl Pts',(5.18003320061558,-1.773718336151,-2.48277835985385));
#936=CARTESIAN_POINT('Ctrl Pts',(5.18003320061558,-1.773718336151,34.7047216401462));
#937=CARTESIAN_POINT('Ctrl Pts',(5.44443491385787,-0.829058188869522,-2.48277835985385));
#938=CARTESIAN_POINT('Ctrl Pts',(5.44443491385787,-0.829058188869522,34.7047216401462));
#939=CARTESIAN_POINT('Ctrl Pts',(5.4525700890315,0.127460538785976,-2.48277835985385));
#940=CARTESIAN_POINT('Ctrl Pts',(5.4525700890315,0.127460538785976,34.7047216401462));
#941=CARTESIAN_POINT('Ctrl Pts',(5.46070526420512,1.08397926644147,-2.48277835985385));
#942=CARTESIAN_POINT('Ctrl Pts',(5.46070526420512,1.08397926644147,34.7047216401462));
#943=CARTESIAN_POINT('Ctrl Pts',(5.2122538604245,2.04997553284225,-2.48277835985385));
#944=CARTESIAN_POINT('Ctrl Pts',(5.2122538604245,2.04997553284225,34.7047216401462));
#945=CARTESIAN_POINT('Ctrl Pts',(4.73234126334585,2.89579276185691,-2.48277835985385));
#946=CARTESIAN_POINT('Ctrl Pts',(4.73234126334585,2.89579276185691,34.7047216401462));
#947=CARTESIAN_POINT('Ctrl Pts',(4.2524286662672,3.74160999087156,-2.48277835985385));
#948=CARTESIAN_POINT('Ctrl Pts',(4.2524286662672,3.74160999087156,34.7047216401462));
#949=CARTESIAN_POINT('Ctrl Pts',(3.54198989835425,4.46499278608092,-2.48277835985385));
#950=CARTESIAN_POINT('Ctrl Pts',(3.54198989835425,4.46499278608092,34.7047216401462));
#951=CARTESIAN_POINT('Ctrl Pts',(2.68923438224466,4.96476028030764,-2.48277835985385));
#952=CARTESIAN_POINT('Ctrl Pts',(2.68923438224466,4.96476028030764,34.7047216401462));
#953=CARTESIAN_POINT('Ctrl Pts',(1.83647886613507,5.46452777453435,-2.48277835985385));
#954=CARTESIAN_POINT('Ctrl Pts',(1.83647886613507,5.46452777453435,34.7047216401462));
#955=CARTESIAN_POINT('Ctrl Pts',(0.843379500508839,5.73917624744737,-2.48277835985385));
#956=CARTESIAN_POINT('Ctrl Pts',(0.843379500508839,5.73917624744737,34.7047216401462));
#957=CARTESIAN_POINT('Ctrl Pts',(-0.160947760261935,5.74473584527396,-2.48277835985385));
#958=CARTESIAN_POINT('Ctrl Pts',(-0.160947760261935,5.74473584527396,34.7047216401462));
#959=CARTESIAN_POINT('Ctrl Pts',(-1.16527502103271,5.75029544310054,-2.48277835985385));
#960=CARTESIAN_POINT('Ctrl Pts',(-1.16527502103271,5.75029544310054,34.7047216401462));
#961=CARTESIAN_POINT('Ctrl Pts',(-2.1783300392022,5.48645252796221,-2.48277835985385));
#962=CARTESIAN_POINT('Ctrl Pts',(-2.1783300392022,5.48645252796221,34.7047216401462));
#963=CARTESIAN_POINT('Ctrl Pts',(-3.06423810790379,4.98036588371513,-2.48277835985385));
#964=CARTESIAN_POINT('Ctrl Pts',(-3.06423810790379,4.98036588371513,34.7047216401462));
#965=CARTESIAN_POINT('Ctrl Pts',(-3.95014617660537,4.47427923946806,-2.48277835985385));
#966=CARTESIAN_POINT('Ctrl Pts',(-3.95014617660537,4.47427923946806,34.7047216401462));
#967=CARTESIAN_POINT('Ctrl Pts',(-4.70655202226394,3.72694907943748,-2.48277835985385));
#968=CARTESIAN_POINT('Ctrl Pts',(-4.70655202226394,3.72694907943748,34.7047216401462));
#969=CARTESIAN_POINT('Ctrl Pts',(-5.22791107356166,2.83145916680169,-2.48277835985385));
#970=CARTESIAN_POINT('Ctrl Pts',(-5.22791107356166,2.83145916680169,34.7047216401462));
#971=CARTESIAN_POINT('Ctrl Pts',(-5.74927012485939,1.93596925416589,-2.48277835985385));
#972=CARTESIAN_POINT('Ctrl Pts',(-5.74927012485939,1.93596925416589,34.7047216401462));
#973=CARTESIAN_POINT('Ctrl Pts',(-6.03402486294928,0.894398936804574,-2.48277835985385));
#974=CARTESIAN_POINT('Ctrl Pts',(-6.03402486294928,0.894398936804574,34.7047216401462));
#975=CARTESIAN_POINT('Ctrl Pts',(-6.03686970922635,-0.157731284073549,-2.48277835985385));
#976=CARTESIAN_POINT('Ctrl Pts',(-6.03686970922635,-0.157731284073549,34.7047216401462));
#977=CARTESIAN_POINT('Ctrl Pts',(-6.03971455550343,-1.20986150495167,-2.48277835985385));
#978=CARTESIAN_POINT('Ctrl Pts',(-6.03971455550343,-1.20986150495167,34.7047216401462));
#979=CARTESIAN_POINT('Ctrl Pts',(-5.76034262115875,-2.26993240933148,-2.48277835985385));
#980=CARTESIAN_POINT('Ctrl Pts',(-5.76034262115875,-2.26993240933148,34.7047216401462));
#981=CARTESIAN_POINT('Ctrl Pts',(-5.22796424159503,-3.19585681831287,-2.48277835985385));
#982=CARTESIAN_POINT('Ctrl Pts',(-5.22796424159503,-3.19585681831287,34.7047216401462));
#983=CARTESIAN_POINT('Ctrl Pts',(-4.69558586203132,-4.12178122729425,-2.48277835985385));
#984=CARTESIAN_POINT('Ctrl Pts',(-4.69558586203132,-4.12178122729425,34.7047216401462));
#985=CARTESIAN_POINT('Ctrl Pts',(-3.91126673407669,-4.91110417538346,-2.48277835985385));
#986=CARTESIAN_POINT('Ctrl Pts',(-3.91126673407669,-4.91110417538346,34.7047216401462));
#987=CARTESIAN_POINT('Ctrl Pts',(-2.97297784323534,-5.45393137380238,-2.48277835985385));
#988=CARTESIAN_POINT('Ctrl Pts',(-2.97297784323534,-5.45393137380238,34.7047216401462));
#989=CARTESIAN_POINT('Ctrl Pts',(-2.034688952394,-5.9967585722213,-2.48277835985385));
#990=CARTESIAN_POINT('Ctrl Pts',(-2.034688952394,-5.9967585722213,34.7047216401462));
#991=CARTESIAN_POINT('Ctrl Pts',(-0.944616256339018,-6.29147901046592,-2.48277835985385));
#992=CARTESIAN_POINT('Ctrl Pts',(-0.944616256339018,-6.29147901046592,34.7047216401462));
#993=CARTESIAN_POINT('Ctrl Pts',(0.155311047753737,-6.29146994190608,-2.48277835985385));
#994=CARTESIAN_POINT('Ctrl Pts',(0.155311047753737,-6.29146994190608,34.7047216401462));
#995=CARTESIAN_POINT('Ctrl Pts',(1.25523835184649,-6.29146087334624,-2.48277835985385));
#996=CARTESIAN_POINT('Ctrl Pts',(1.25523835184649,-6.29146087334624,34.7047216401462));
#997=CARTESIAN_POINT('Ctrl Pts',(2.36228197629557,-5.99642250427782,-2.48277835985385));
#998=CARTESIAN_POINT('Ctrl Pts',(2.36228197629557,-5.99642250427782,34.7047216401462));
#999=CARTESIAN_POINT('Ctrl Pts',(3.32814796853923,-5.43763486281131,-2.48277835985385));
#1000=CARTESIAN_POINT('Ctrl Pts',(3.32814796853923,-5.43763486281131,34.7047216401462));
#1001=CARTESIAN_POINT('Ctrl Pts',(4.2940139607829,-4.8788472213448,-2.48277835985385));
#1002=CARTESIAN_POINT('Ctrl Pts',(4.2940139607829,-4.8788472213448,34.7047216401462));
#1003=CARTESIAN_POINT('Ctrl Pts',(5.11614784928624,-4.05744178005114,-2.48277835985385));
#1004=CARTESIAN_POINT('Ctrl Pts',(5.11614784928624,-4.05744178005114,34.7047216401462));
#1005=CARTESIAN_POINT('Ctrl Pts',(5.68031964273406,-3.07628959813943,-2.48277835985385));
#1006=CARTESIAN_POINT('Ctrl Pts',(5.68031964273406,-3.07628959813943,34.7047216401462));
#1007=CARTESIAN_POINT('Ctrl Pts',(6.24449143618187,-2.09513741622771,-2.48277835985385));
#1008=CARTESIAN_POINT('Ctrl Pts',(6.24449143618187,-2.09513741622771,34.7047216401462));
#1009=CARTESIAN_POINT('Ctrl Pts',(6.54903693962532,-0.956531221090129,-2.48277835985385));
#1010=CARTESIAN_POINT('Ctrl Pts',(6.54903693962532,-0.956531221090129,34.7047216401462));
#1011=CARTESIAN_POINT('Ctrl Pts',(6.54603480444603,0.191186985459942,-2.48277835985385));
#1012=CARTESIAN_POINT('Ctrl Pts',(6.54603480444603,0.191186985459942,34.7047216401462));
#1013=CARTESIAN_POINT('Ctrl Pts',(6.54303266926673,1.33890519201001,-2.48277835985385));
#1014=CARTESIAN_POINT('Ctrl Pts',(6.54303266926673,1.33890519201001,34.7047216401462));
#1015=CARTESIAN_POINT('Ctrl Pts',(6.23219054287212,2.49287806998285,-2.48277835985385));
#1016=CARTESIAN_POINT('Ctrl Pts',(6.23219054287212,2.49287806998285,34.7047216401462));
#1017=CARTESIAN_POINT('Ctrl Pts',(5.64687627497926,3.49861063117358,-2.48277835985385));
#1018=CARTESIAN_POINT('Ctrl Pts',(5.64687627497926,3.49861063117358,34.7047216401462));
#1019=CARTESIAN_POINT('Ctrl Pts',(5.0615620070864,4.5043431923643,-2.48277835985385));
#1020=CARTESIAN_POINT('Ctrl Pts',(5.0615620070864,4.5043431923643,34.7047216401462));
#1021=CARTESIAN_POINT('Ctrl Pts',(4.20297313784624,5.35918164571371,-2.48277835985385));
#1022=CARTESIAN_POINT('Ctrl Pts',(4.20297313784624,5.35918164571371,34.7047216401462));
#1023=CARTESIAN_POINT('Ctrl Pts',(3.17889362109065,5.94457434047688,-2.48277835985385));
#1024=CARTESIAN_POINT('Ctrl Pts',(3.17889362109065,5.94457434047688,34.7047216401462));
#1025=CARTESIAN_POINT('Ctrl Pts',(2.15481410433507,6.52996703524005,-2.48277835985385));
#1026=CARTESIAN_POINT('Ctrl Pts',(2.15481410433507,6.52996703524005,34.7047216401462));
#1027=CARTESIAN_POINT('Ctrl Pts',(0.967643596432388,6.84419689958741,-2.48277835985385));
#1028=CARTESIAN_POINT('Ctrl Pts',(0.967643596432388,6.84419689958741,34.7047216401462));
#1029=CARTESIAN_POINT('Ctrl Pts',(-0.227859027974335,6.83806255810078,-2.48277835985385));
#1030=CARTESIAN_POINT('Ctrl Pts',(-0.227859027974335,6.83806255810078,34.7047216401462));
#1031=CARTESIAN_POINT('Ctrl Pts',(-1.42336165238106,6.83192821661414,-2.48277835985385));
#1032=CARTESIAN_POINT('Ctrl Pts',(-1.42336165238106,6.83192821661414,34.7047216401462));
#1033=CARTESIAN_POINT('Ctrl Pts',(-2.62422001710696,6.50514510378914,-2.48277835985385));
#1034=CARTESIAN_POINT('Ctrl Pts',(-2.62422001710696,6.50514510378914,34.7047216401462));
#1035=CARTESIAN_POINT('Ctrl Pts',(-3.66974387594542,5.8931870075089,-2.48277835985385));
#1036=CARTESIAN_POINT('Ctrl Pts',(-3.66974387594542,5.8931870075089,34.7047216401462));
#1037=CARTESIAN_POINT('Ctrl Pts',(-4.71526773478389,5.28122891122865,-2.48277835985385));
#1038=CARTESIAN_POINT('Ctrl Pts',(-4.71526773478389,5.28122891122865,34.7047216401462));
#1039=CARTESIAN_POINT('Ctrl Pts',(-5.60270416430694,4.38535973065735,-2.48277835985385));
#1040=CARTESIAN_POINT('Ctrl Pts',(-5.60270416430694,4.38535973065735,34.7047216401462));
#1041=CARTESIAN_POINT('Ctrl Pts',(-6.20919392557239,3.31828910465158,-2.48277835985385));
#1042=CARTESIAN_POINT('Ctrl Pts',(-6.20919392557239,3.31828910465158,34.7047216401462));
#1043=CARTESIAN_POINT('Ctrl Pts',(-6.81568368683784,2.25121847864582,-2.48277835985385));
#1044=CARTESIAN_POINT('Ctrl Pts',(-6.81568368683784,2.25121847864582,34.7047216401462));
#1045=CARTESIAN_POINT('Ctrl Pts',(-7.13945713905017,1.01545315113767,-2.48277835985385));
#1046=CARTESIAN_POINT('Ctrl Pts',(-7.13945713905017,1.01545315113767,34.7047216401462));
#1047=CARTESIAN_POINT('Ctrl Pts',(-7.13005146425268,-0.227827102704033,
-2.48277835985385));
#1048=CARTESIAN_POINT('Ctrl Pts',(-7.13005146425268,-0.227827102704033,
34.7047216401462));
#1049=CARTESIAN_POINT('Ctrl Pts',(-7.1206457894552,-1.47110735654573,-2.48277835985385));
#1050=CARTESIAN_POINT('Ctrl Pts',(-7.1206457894552,-1.47110735654573,34.7047216401462));
#1051=CARTESIAN_POINT('Ctrl Pts',(-6.77778455517693,-2.71880714120909,-2.48277835985385));
#1052=CARTESIAN_POINT('Ctrl Pts',(-6.77778455517693,-2.71880714120909,34.7047216401462));
#1053=CARTESIAN_POINT('Ctrl Pts',(-6.13906559161018,-3.8040467697264,-2.48277835985385));
#1054=CARTESIAN_POINT('Ctrl Pts',(-6.13906559161018,-3.8040467697264,34.7047216401462));
#1055=CARTESIAN_POINT('Ctrl Pts',(-5.50034662804343,-4.8892863982437,-2.48277835985385));
#1056=CARTESIAN_POINT('Ctrl Pts',(-5.50034662804343,-4.8892863982437,34.7047216401462));
#1057=CARTESIAN_POINT('Ctrl Pts',(-4.56710048439365,-5.80921400261153,-2.48277835985385));
#1058=CARTESIAN_POINT('Ctrl Pts',(-4.56710048439365,-5.80921400261153,34.7047216401462));
#1059=CARTESIAN_POINT('Ctrl Pts',(-3.45697524437346,-6.43667685498889,-2.48277835985385));
#1060=CARTESIAN_POINT('Ctrl Pts',(-3.45697524437346,-6.43667685498889,34.7047216401462));
#1061=CARTESIAN_POINT('Ctrl Pts',(-2.34685000435327,-7.06413970736624,-2.48277835985385));
#1062=CARTESIAN_POINT('Ctrl Pts',(-2.34685000435327,-7.06413970736624,34.7047216401462));
#1063=CARTESIAN_POINT('Ctrl Pts',(-1.06245965737606,-7.39731590625579,-2.48277835985385));
#1064=CARTESIAN_POINT('Ctrl Pts',(-1.06245965737606,-7.39731590625579,34.7047216401462));
#1065=CARTESIAN_POINT('Ctrl Pts',(0.228591133681323,-7.38449978441805,-2.48277835985385));
#1066=CARTESIAN_POINT('Ctrl Pts',(0.228591133681323,-7.38449978441805,34.7047216401462));
#1067=CARTESIAN_POINT('Ctrl Pts',(1.5196419247387,-7.37168366258031,-2.48277835985385));
#1068=CARTESIAN_POINT('Ctrl Pts',(1.5196419247387,-7.37168366258031,34.7047216401462));
#1069=CARTESIAN_POINT('Ctrl Pts',(2.81413876266043,-7.01260726648989,-2.48277835985385));
#1070=CARTESIAN_POINT('Ctrl Pts',(2.81413876266043,-7.01260726648989,34.7047216401462));
#1071=CARTESIAN_POINT('Ctrl Pts',(3.93901837653351,-6.34701056029822,-2.48277835985385));
#1072=CARTESIAN_POINT('Ctrl Pts',(3.93901837653351,-6.34701056029822,34.7047216401462));
#1073=CARTESIAN_POINT('Ctrl Pts',(5.06389799040659,-5.68141385410654,-2.48277835985385));
#1074=CARTESIAN_POINT('Ctrl Pts',(5.06389799040659,-5.68141385410654,34.7047216401462));
#1075=CARTESIAN_POINT('Ctrl Pts',(6.01620975608254,-4.71069432768195,-2.48277835985385));
#1076=CARTESIAN_POINT('Ctrl Pts',(6.01620975608254,-4.71069432768195,34.7047216401462));
#1077=CARTESIAN_POINT('Ctrl Pts',(6.66452158412687,-3.5574512387991,-2.48277835985385));
#1078=CARTESIAN_POINT('Ctrl Pts',(6.66452158412687,-3.5574512387991,34.7047216401462));
#1079=CARTESIAN_POINT('Ctrl Pts',(7.3128334121712,-2.40420814991626,-2.48277835985385));
#1080=CARTESIAN_POINT('Ctrl Pts',(7.3128334121712,-2.40420814991626,34.7047216401462));
#1081=CARTESIAN_POINT('Ctrl Pts',(7.65527144899692,-1.07116289071673,-2.48277835985385));
#1082=CARTESIAN_POINT('Ctrl Pts',(7.65527144899692,-1.07116289071673,34.7047216401462));
#1083=CARTESIAN_POINT('Ctrl Pts',(7.63890578025327,0.267651041563904,-2.48277835985385));
#1084=CARTESIAN_POINT('Ctrl Pts',(7.63890578025327,0.267651041563904,34.7047216401462));
#1085=CARTESIAN_POINT('Ctrl Pts',(7.62254011150961,1.60646497384454,-2.48277835985385));
#1086=CARTESIAN_POINT('Ctrl Pts',(7.62254011150961,1.60646497384454,34.7047216401462));
#1087=CARTESIAN_POINT('Ctrl Pts',(7.24711160849452,2.94771419866447,-2.48277835985385));
#1088=CARTESIAN_POINT('Ctrl Pts',(7.24711160849452,2.94771419866447,34.7047216401462));
#1089=CARTESIAN_POINT('Ctrl Pts',(6.55452044839845,4.11215775753242,-2.48277835985385));
#1090=CARTESIAN_POINT('Ctrl Pts',(6.55452044839845,4.11215775753242,34.7047216401462));
#1091=CARTESIAN_POINT('Ctrl Pts',(5.86192928830238,5.27660131640037,-2.48277835985385));
#1092=CARTESIAN_POINT('Ctrl Pts',(5.86192928830238,5.27660131640037,34.7047216401462));
#1093=CARTESIAN_POINT('Ctrl Pts',(4.85364019187044,6.26119001808947,-2.48277835985385));
#1094=CARTESIAN_POINT('Ctrl Pts',(4.85364019187044,6.26119001808947,34.7047216401462));
#1095=CARTESIAN_POINT('Ctrl Pts',(3.65721628946575,6.93022656682451,-2.48277835985385));
#1096=CARTESIAN_POINT('Ctrl Pts',(3.65721628946575,6.93022656682451,34.7047216401462));
#1097=CARTESIAN_POINT('Ctrl Pts',(2.46079238706105,7.59926311555954,-2.48277835985385));
#1098=CARTESIAN_POINT('Ctrl Pts',(2.46079238706105,7.59926311555954,34.7047216401462));
#1099=CARTESIAN_POINT('Ctrl Pts',(1.07906263012874,7.95082201462281,-2.48277835985385));
#1100=CARTESIAN_POINT('Ctrl Pts',(1.07906263012874,7.95082201462281,34.7047216401462));
#1101=CARTESIAN_POINT('Ctrl Pts',(-0.307506743635133,7.93076771356094,-2.48277835985385));
#1102=CARTESIAN_POINT('Ctrl Pts',(-0.307506743635133,7.93076771356094,34.7047216401462));
#1103=CARTESIAN_POINT('Ctrl Pts',(-1.69407611739901,7.91071341249908,-2.48277835985385));
#1104=CARTESIAN_POINT('Ctrl Pts',(-1.69407611739901,7.91071341249908,34.7047216401462));
#1105=CARTESIAN_POINT('Ctrl Pts',(-3.08203276325941,7.5187959532752,-2.48277835985385));
#1106=CARTESIAN_POINT('Ctrl Pts',(-3.08203276325941,7.5187959532752,34.7047216401462));
#1107=CARTESIAN_POINT('Ctrl Pts',(-4.28596397104074,6.79909379255186,-2.48277835985385));
#1108=CARTESIAN_POINT('Ctrl Pts',(-4.28596397104074,6.79909379255186,34.7047216401462));
#1109=CARTESIAN_POINT('Ctrl Pts',(-5.48989517882207,6.07939163182852,-2.48277835985385));
#1110=CARTESIAN_POINT('Ctrl Pts',(-5.48989517882207,6.07939163182852,34.7047216401462));
#1111=CARTESIAN_POINT('Ctrl Pts',(-6.50665337992116,5.0334370110326,-2.48277835985385));
#1112=CARTESIAN_POINT('Ctrl Pts',(-6.50665337992116,5.0334370110326,34.7047216401462));
#1113=CARTESIAN_POINT('Ctrl Pts',(-7.19629025536304,3.79376960090792,-2.48277835985385));
#1114=CARTESIAN_POINT('Ctrl Pts',(-7.19629025536304,3.79376960090792,34.7047216401462));
#1115=CARTESIAN_POINT('Ctrl Pts',(-7.88592713080491,2.55410219078325,-2.48277835985385));
#1116=CARTESIAN_POINT('Ctrl Pts',(-7.88592713080491,2.55410219078325,34.7047216401462));
#1117=CARTESIAN_POINT('Ctrl Pts',(-8.24646585004548,1.12365865798185,-2.48277835985385));
#1118=CARTESIAN_POINT('Ctrl Pts',(-8.24646585004548,1.12365865798185,34.7047216401462));
#1119=CARTESIAN_POINT('Ctrl Pts',(-8.22258384629605,-0.310658153804285,
-2.48277835985385));
#1120=CARTESIAN_POINT('Ctrl Pts',(-8.22258384629605,-0.310658153804285,
34.7047216401462));
#1121=CARTESIAN_POINT('Ctrl Pts',(-8.19870184254662,-1.74497496559042,-2.48277835985385));
#1122=CARTESIAN_POINT('Ctrl Pts',(-8.19870184254662,-1.74497496559042,34.7047216401462));
#1123=CARTESIAN_POINT('Ctrl Pts',(-7.79015867423996,-3.17959376732055,-2.48277835985385));
#1124=CARTESIAN_POINT('Ctrl Pts',(-7.79015867423996,-3.17959376732055,34.7047216401462));
#1125=CARTESIAN_POINT('Ctrl Pts',(-7.04322913122015,-4.4229360725313,-2.48277835985385));
#1126=CARTESIAN_POINT('Ctrl Pts',(-7.04322913122015,-4.4229360725313,34.7047216401462));
#1127=CARTESIAN_POINT('Ctrl Pts',(-6.29629958820033,-5.66627837774206,-2.48277835985385));
#1128=CARTESIAN_POINT('Ctrl Pts',(-6.29629958820033,-5.66627837774206,34.7047216401462));
#1129=CARTESIAN_POINT('Ctrl Pts',(-5.21258372197088,-6.71509843079079,-2.48277835985385));
#1130=CARTESIAN_POINT('Ctrl Pts',(-5.21258372197088,-6.71509843079079,34.7047216401462));
#1131=CARTESIAN_POINT('Ctrl Pts',(-3.92961038066026,-7.42521110047226,-2.48277835985385));
#1132=CARTESIAN_POINT('Ctrl Pts',(-3.92961038066026,-7.42521110047226,34.7047216401462));
#1133=CARTESIAN_POINT('Ctrl Pts',(-2.64663703934963,-8.13532377015373,-2.48277835985385));
#1134=CARTESIAN_POINT('Ctrl Pts',(-2.64663703934963,-8.13532377015373,34.7047216401462));
#1135=CARTESIAN_POINT('Ctrl Pts',(-1.16745076004732,-8.50470120174596,-2.48277835985385));
#1136=CARTESIAN_POINT('Ctrl Pts',(-1.16745076004732,-8.50470120174596,34.7047216401462));
#1137=CARTESIAN_POINT('Ctrl Pts',(0.314605182606823,-8.47685244057207,-2.48277835985385));
#1138=CARTESIAN_POINT('Ctrl Pts',(0.314605182606823,-8.47685244057207,34.7047216401462));
#1139=CARTESIAN_POINT('Ctrl Pts',(1.79666112526097,-8.44900367939818,-2.48277835985385));
#1140=CARTESIAN_POINT('Ctrl Pts',(1.79666112526097,-8.44900367939818,34.7047216401462));
#1141=CARTESIAN_POINT('Ctrl Pts',(3.27789651856269,-8.02369814612621,-2.48277835985385));
#1142=CARTESIAN_POINT('Ctrl Pts',(3.27789651856269,-8.02369814612621,34.7047216401462));
#1143=CARTESIAN_POINT('Ctrl Pts',(4.56057311463551,-7.24942500469091,-2.48277835985385));
#1144=CARTESIAN_POINT('Ctrl Pts',(4.56057311463551,-7.24942500469091,34.7047216401462));
#1145=CARTESIAN_POINT('Ctrl Pts',(5.84324971070832,-6.4751518632556,-2.48277835985385));
#1146=CARTESIAN_POINT('Ctrl Pts',(5.84324971070832,-6.4751518632556,34.7047216401462));
#1147=CARTESIAN_POINT('Ctrl Pts',(6.92402375784082,-5.35357926422056,-2.48277835985385));
#1148=CARTESIAN_POINT('Ctrl Pts',(6.92402375784082,-5.35357926422056,34.7047216401462));
#1149=CARTESIAN_POINT('Ctrl Pts',(7.65448755133596,-4.02723783926032,-2.48277835985385));
#1150=CARTESIAN_POINT('Ctrl Pts',(7.65448755133596,-4.02723783926032,34.7047216401462));
#1151=CARTESIAN_POINT('Ctrl Pts',(8.38495134483111,-2.70089641430009,-2.48277835985385));
#1152=CARTESIAN_POINT('Ctrl Pts',(8.38495134483111,-2.70089641430009,34.7047216401462));
#1153=CARTESIAN_POINT('Ctrl Pts',(8.76302631578043,-1.17293872549871,-2.48277835985385));
#1154=CARTESIAN_POINT('Ctrl Pts',(8.76302631578043,-1.17293872549871,34.7047216401462));
#1155=CARTESIAN_POINT('Ctrl Pts',(8.73107175866712,0.356847737204681,-2.48277835985385));
#1156=CARTESIAN_POINT('Ctrl Pts',(8.73107175866712,0.356847737204681,34.7047216401462));
#1157=CARTESIAN_POINT('Ctrl Pts',(8.6991172015538,1.88663419990807,-2.48277835985385));
#1158=CARTESIAN_POINT('Ctrl Pts',(8.6991172015538,1.88663419990807,34.7047216401462));
#1159=CARTESIAN_POINT('Ctrl Pts',(8.25691274500652,3.41444032154256,-2.48277835985385));
#1160=CARTESIAN_POINT('Ctrl Pts',(8.25691274500652,3.41444032154256,34.7047216401462));
#1161=CARTESIAN_POINT('Ctrl Pts',(7.45517995508281,4.73637414714662,-2.48277835985385));
#1162=CARTESIAN_POINT('Ctrl Pts',(7.45517995508281,4.73637414714662,34.7047216401462));
#1163=CARTESIAN_POINT('Ctrl Pts',(6.6534471651591,6.05830797275068,-2.48277835985385));
#1164=CARTESIAN_POINT('Ctrl Pts',(6.6534471651591,6.05830797275068,34.7047216401462));
#1165=CARTESIAN_POINT('Ctrl Pts',(5.49392258005347,7.17092794614794,-2.48277835985385));
#1166=CARTESIAN_POINT('Ctrl Pts',(5.49392258005347,7.17092794614794,34.7047216401462));
#1167=CARTESIAN_POINT('Ctrl Pts',(4.12415119025147,7.92161805559741,-2.48277835985385));
#1168=CARTESIAN_POINT('Ctrl Pts',(4.12415119025147,7.92161805559741,34.7047216401462));
#1169=CARTESIAN_POINT('Ctrl Pts',(2.75437980044946,8.67230816504688,-2.48277835985385));
#1170=CARTESIAN_POINT('Ctrl Pts',(2.75437980044946,8.67230816504688,34.7047216401462));
#1171=CARTESIAN_POINT('Ctrl Pts',(1.17762234691267,9.05893943778644,-2.48277835985385));
#1172=CARTESIAN_POINT('Ctrl Pts',(1.17762234691267,9.05893943778644,34.7047216401462));
#1173=CARTESIAN_POINT('Ctrl Pts',(-0.399885721386549,9.02274006303009,-2.48277835985385));
#1174=CARTESIAN_POINT('Ctrl Pts',(-0.399885721386549,9.02274006303009,34.7047216401462));
#1175=CARTESIAN_POINT('Ctrl Pts',(-1.97739378968577,8.98654068827374,-2.48277835985385));
#1176=CARTESIAN_POINT('Ctrl Pts',(-1.97739378968577,8.98654068827374,34.7047216401462));
#1177=CARTESIAN_POINT('Ctrl Pts',(-3.5517244776612,8.52730084829437,-2.48277835985385));
#1178=CARTESIAN_POINT('Ctrl Pts',(-3.5517244776612,8.52730084829437,34.7047216401462));
#1179=CARTESIAN_POINT('Ctrl Pts',(-4.91283821702308,7.69799252635078,-2.48277835985385));
#1180=CARTESIAN_POINT('Ctrl Pts',(-4.91283821702308,7.69799252635078,34.7047216401462));
#1181=CARTESIAN_POINT('Ctrl Pts',(-6.27395195638496,6.8686842044072,-2.48277835985385));
#1182=CARTESIAN_POINT('Ctrl Pts',(-6.27395195638496,6.8686842044072,34.7047216401462));
#1183=CARTESIAN_POINT('Ctrl Pts',(-7.41830957872808,5.67111261448182,-2.48277835985385));
#1184=CARTESIAN_POINT('Ctrl Pts',(-7.41830957872808,5.67111261448182,34.7047216401462));
#1185=CARTESIAN_POINT('Ctrl Pts',(-8.18910105936477,4.2578496501856,-2.48277835985385));
#1186=CARTESIAN_POINT('Ctrl Pts',(-8.18910105936477,4.2578496501856,34.7047216401462));
#1187=CARTESIAN_POINT('Ctrl Pts',(-8.95989254000146,2.84458668588938,-2.48277835985385));
#1188=CARTESIAN_POINT('Ctrl Pts',(-8.95989254000146,2.84458668588938,34.7047216401462));
#1189=CARTESIAN_POINT('Ctrl Pts',(-9.35493881298908,1.2190014202697,-2.48277835985385));
#1190=CARTESIAN_POINT('Ctrl Pts',(-9.35493881298908,1.2190014202697,34.7047216401462));
#1191=CARTESIAN_POINT('Ctrl Pts',(-9.31435561628682,-0.406219035568186,
-2.48277835985385));
#1192=CARTESIAN_POINT('Ctrl Pts',(-9.31435561628682,-0.406219035568186,
34.7047216401462));
#1193=CARTESIAN_POINT('Ctrl Pts',(-9.27377241958456,-2.03143949140607,-2.48277835985385));
#1194=CARTESIAN_POINT('Ctrl Pts',(-9.27377241958456,-2.03143949140607,34.7047216401462));
#1195=CARTESIAN_POINT('Ctrl Pts',(-8.79736083474988,-3.65224828516642,-2.48277835985385));
#1196=CARTESIAN_POINT('Ctrl Pts',(-8.79736083474988,-3.65224828516642,34.7047216401462));
#1197=CARTESIAN_POINT('Ctrl Pts',(-7.94036126429114,-5.05246436839186,-2.48277835985385));
#1198=CARTESIAN_POINT('Ctrl Pts',(-7.94036126429114,-5.05246436839186,34.7047216401462));
#1199=CARTESIAN_POINT('Ctrl Pts',(-7.0833616938324,-6.45268045161731,-2.48277835985385));
#1200=CARTESIAN_POINT('Ctrl Pts',(-7.0833616938324,-6.45268045161731,34.7047216401462));
#1201=CARTESIAN_POINT('Ctrl Pts',(-5.84764831526189,-7.62866723654138,-2.48277835985385));
#1202=CARTESIAN_POINT('Ctrl Pts',(-5.84764831526189,-7.62866723654138,34.7047216401462));
#1203=CARTESIAN_POINT('Ctrl Pts',(-4.39083243862602,-8.41943500721662,-2.48277835985385));
#1204=CARTESIAN_POINT('Ctrl Pts',(-4.39083243862602,-8.41943500721662,34.7047216401462));
#1205=CARTESIAN_POINT('Ctrl Pts',(-2.93401656199014,-9.21020277789187,-2.48277835985385));
#1206=CARTESIAN_POINT('Ctrl Pts',(-2.93401656199014,-9.21020277789187,34.7047216401462));
#1207=CARTESIAN_POINT('Ctrl Pts',(-1.25957574495488,-9.61352268620718,-2.48277835985385));
#1208=CARTESIAN_POINT('Ctrl Pts',(-1.25957574495488,-9.61352268620718,34.7047216401462));
#1209=CARTESIAN_POINT('Ctrl Pts',(0.413347576792721,-9.56841668124618,-2.48277835985385));
#1210=CARTESIAN_POINT('Ctrl Pts',(0.413347576792721,-9.56841668124618,34.7047216401462));
#1211=CARTESIAN_POINT('Ctrl Pts',(2.08627089854033,-9.52331067628518,-2.48277835985385));
#1212=CARTESIAN_POINT('Ctrl Pts',(2.08627089854033,-9.52331067628518,34.7047216401462));
#1213=CARTESIAN_POINT('Ctrl Pts',(3.75351103915525,-9.02959108448556,-2.48277835985385));
#1214=CARTESIAN_POINT('Ctrl Pts',(3.75351103915525,-9.02959108448556,34.7047216401462));
#1215=CARTESIAN_POINT('Ctrl Pts',(5.1927516425518,-8.14478471654678,-2.48277835985385));
#1216=CARTESIAN_POINT('Ctrl Pts',(5.1927516425518,-8.14478471654678,34.7047216401462));
#1217=CARTESIAN_POINT('Ctrl Pts',(6.63199224594836,-7.259978348608,-2.48277835985385));
#1218=CARTESIAN_POINT('Ctrl Pts',(6.63199224594836,-7.259978348608,34.7047216401462));
#1219=CARTESIAN_POINT('Ctrl Pts',(7.83949949849715,-5.9860286328978,-2.48277835985385));
#1220=CARTESIAN_POINT('Ctrl Pts',(7.83949949849715,-5.9860286328978,34.7047216401462));
#1221=CARTESIAN_POINT('Ctrl Pts',(8.65011834220742,-4.48559877815017,-2.48277835985385));
#1222=CARTESIAN_POINT('Ctrl Pts',(8.65011834220742,-4.48559877815017,34.7047216401462));
#1223=CARTESIAN_POINT('Ctrl Pts',(9.46073718591769,-2.98516892340254,-2.48277835985385));
#1224=CARTESIAN_POINT('Ctrl Pts',(9.46073718591769,-2.98516892340254,34.7047216401462));
#1225=CARTESIAN_POINT('Ctrl Pts',(9.87218930185952,-1.2618451237587,-2.48277835985385));
#1226=CARTESIAN_POINT('Ctrl Pts',(9.87218930185952,-1.2618451237587,34.7047216401462));
#1227=CARTESIAN_POINT('Ctrl Pts',(9.82242152090625,0.458771238730986,-2.48277835985385));
#1228=CARTESIAN_POINT('Ctrl Pts',(9.82242152090625,0.458771238730986,34.7047216401462));
#1229=CARTESIAN_POINT('Ctrl Pts',(9.77265373995297,2.17938760122067,-2.48277835985385));
#1230=CARTESIAN_POINT('Ctrl Pts',(9.77265373995297,2.17938760122067,34.7047216401462));
#1231=CARTESIAN_POINT('Ctrl Pts',(9.26148997897204,3.89301203157637,-2.48277835985385));
#1232=CARTESIAN_POINT('Ctrl Pts',(9.26148997897204,3.89301203157637,34.7047216401462));
#1233=CARTESIAN_POINT('Ctrl Pts',(8.34876143261229,5.37119907797696,-2.48277835985385));
#1234=CARTESIAN_POINT('Ctrl Pts',(8.34876143261229,5.37119907797696,34.7047216401462));
#1235=CARTESIAN_POINT('Ctrl Pts',(7.43603288625255,6.84938612437754,-2.48277835985385));
#1236=CARTESIAN_POINT('Ctrl Pts',(7.43603288625255,6.84938612437754,34.7047216401462));
#1237=CARTESIAN_POINT('Ctrl Pts',(6.1237525206453,8.0883049414589,-2.48277835985385));
#1238=CARTESIAN_POINT('Ctrl Pts',(6.1237525206453,8.0883049414589,34.7047216401462));
#1239=CARTESIAN_POINT('Ctrl Pts',(4.57964789435247,8.91864950587296,-2.48277835985385));
#1240=CARTESIAN_POINT('Ctrl Pts',(4.57964789435247,8.91864950587296,34.7047216401462));
#1241=CARTESIAN_POINT('Ctrl Pts',(3.03554326805965,9.74899407028702,-2.48277835985385));
#1242=CARTESIAN_POINT('Ctrl Pts',(3.03554326805965,9.74899407028702,34.7047216401462));
#1243=CARTESIAN_POINT('Ctrl Pts',(1.26330936287769,10.168436903971,-2.48277835985385));
#1244=CARTESIAN_POINT('Ctrl Pts',(1.26330936287769,10.168436903971,34.7047216401462));
#1245=CARTESIAN_POINT('Ctrl Pts',(-0.504989911681847,10.1138683984604,-2.48277835985385));
#1246=CARTESIAN_POINT('Ctrl Pts',(-0.504989911681847,10.1138683984604,34.7047216401462));
#1247=CARTESIAN_POINT('Ctrl Pts',(-2.27328918624138,10.0592998929499,-2.48277835985385));
#1248=CARTESIAN_POINT('Ctrl Pts',(-2.27328918624138,10.0592998929499,34.7047216401462));
#1249=CARTESIAN_POINT('Ctrl Pts',(-4.03325055123259,9.53055590104382,-2.48277835985385));
#1250=CARTESIAN_POINT('Ctrl Pts',(-4.03325055123259,9.53055590104382,34.7047216401462));
#1251=CARTESIAN_POINT('Ctrl Pts',(-5.55030571031996,8.58978996383915,-2.48277835985385));
#1252=CARTESIAN_POINT('Ctrl Pts',(-5.55030571031996,8.58978996383915,34.7047216401462));
#1253=CARTESIAN_POINT('Ctrl Pts',(-7.06736086940733,7.64902402663448,-2.48277835985385));
#1254=CARTESIAN_POINT('Ctrl Pts',(-7.06736086940733,7.64902402663448,34.7047216401462));
#1255=CARTESIAN_POINT('Ctrl Pts',(-8.33758214024933,6.2983189345154,-2.48277835985385));
#1256=CARTESIAN_POINT('Ctrl Pts',(-8.33758214024933,6.2983189345154,34.7047216401462));
#1257=CARTESIAN_POINT('Ctrl Pts',(-9.18752693823588,4.71047901584706,-2.48277835985385));
#1258=CARTESIAN_POINT('Ctrl Pts',(-9.18752693823588,4.71047901584706,34.7047216401462));
#1259=CARTESIAN_POINT('Ctrl Pts',(-10.0374717362224,3.12263909717871,-2.48277835985385));
#1260=CARTESIAN_POINT('Ctrl Pts',(-10.0374717362224,3.12263909717871,34.7047216401462));
#1261=CARTESIAN_POINT('Ctrl Pts',(-10.4647637361789,1.30146827191524,-2.48277835985385));
#1262=CARTESIAN_POINT('Ctrl Pts',(-10.4647637361789,1.30146827191524,34.7047216401462));
#1263=CARTESIAN_POINT('Ctrl Pts',(-10.4052555773036,-0.514503482572547,
-2.48277835985385));
#1264=CARTESIAN_POINT('Ctrl Pts',(-10.4052555773036,-0.514503482572547,
34.7047216401462));
#1265=CARTESIAN_POINT('Ctrl Pts',(-10.3457474184284,-2.33047523706034,-2.48277835985385));
#1266=CARTESIAN_POINT('Ctrl Pts',(-10.3457474184284,-2.33047523706034,34.7047216401462));
#1267=CARTESIAN_POINT('Ctrl Pts',(-9.79928723490497,-4.13672588378332,-2.48277835985385));
#1268=CARTESIAN_POINT('Ctrl Pts',(-9.79928723490497,-4.13672588378332,34.7047216401462));
#1269=CARTESIAN_POINT('Ctrl Pts',(-8.83036886344081,-5.6925705724154,-2.48277835985385));
#1270=CARTESIAN_POINT('Ctrl Pts',(-8.83036886344081,-5.6925705724154,34.7047216401462));
#1271=CARTESIAN_POINT('Ctrl Pts',(-7.86145049197665,-7.24841526104749,-2.48277835985385));
#1272=CARTESIAN_POINT('Ctrl Pts',(-7.86145049197665,-7.24841526104749,34.7047216401462));
#1273=CARTESIAN_POINT('Ctrl Pts',(-6.4722268332782,-8.54982966765533,-2.48277835985385));
#1274=CARTESIAN_POINT('Ctrl Pts',(-6.4722268332782,-8.54982966765533,34.7047216401462));
#1275=CARTESIAN_POINT('Ctrl Pts',(-4.84059137427053,-9.41924907781115,-2.48277835985385));
#1276=CARTESIAN_POINT('Ctrl Pts',(-4.84059137427053,-9.41924907781115,34.7047216401462));
#1277=CARTESIAN_POINT('Ctrl Pts',(-3.20895591526286,-10.288668487967,-2.48277835985385));
#1278=CARTESIAN_POINT('Ctrl Pts',(-3.20895591526286,-10.288668487967,34.7047216401462));
#1279=CARTESIAN_POINT('Ctrl Pts',(-1.33882166388227,-10.7236680417389,-2.48277835985385));
#1280=CARTESIAN_POINT('Ctrl Pts',(-1.33882166388227,-10.7236680417389,34.7047216401462));
#1281=CARTESIAN_POINT('Ctrl Pts',(0.524811834959066,-10.6590813210383,-2.48277835985385));
#1282=CARTESIAN_POINT('Ctrl Pts',(0.524811834959066,-10.6590813210383,34.7047216401462));
#1283=CARTESIAN_POINT('Ctrl Pts',(2.3884453338004,-10.5944946003377,-2.48277835985385));
#1284=CARTESIAN_POINT('Ctrl Pts',(2.3884453338004,-10.5944946003377,34.7047216401462));
#1285=CARTESIAN_POINT('Ctrl Pts',(4.24093731174702,-10.0301823661349,-2.48277835985385));
#1286=CARTESIAN_POINT('Ctrl Pts',(4.24093731174702,-10.0301823661349,34.7047216401462));
#1287=CARTESIAN_POINT('Ctrl Pts',(5.83549269428319,-9.03299668649787,-2.48277835985385));
#1288=CARTESIAN_POINT('Ctrl Pts',(5.83549269428319,-9.03299668649787,34.7047216401462));
#1289=CARTESIAN_POINT('Ctrl Pts',(7.43004807681937,-8.03581100686086,-2.48277835985385));
#1290=CARTESIAN_POINT('Ctrl Pts',(7.43004807681937,-8.03581100686086,34.7047216401462));
#1291=CARTESIAN_POINT('Ctrl Pts',(8.76254609443299,-6.60797517846652,-2.48277835985385));
#1292=CARTESIAN_POINT('Ctrl Pts',(8.76254609443299,-6.60797517846652,34.7047216401462));
#1293=CARTESIAN_POINT('Ctrl Pts',(9.65131436161156,-4.93248420428475,-2.48277835985385));
#1294=CARTESIAN_POINT('Ctrl Pts',(9.65131436161156,-4.93248420428475,34.7047216401462));
#1295=CARTESIAN_POINT('Ctrl Pts',(10.5400826287901,-3.25699323010298,-2.48277835985385));
#1296=CARTESIAN_POINT('Ctrl Pts',(10.5400826287901,-3.25699323010298,34.7047216401462));
#1297=CARTESIAN_POINT('Ctrl Pts',(10.9826480635315,-1.33786935519794,-2.48277835985385));
#1298=CARTESIAN_POINT('Ctrl Pts',(10.9826480635315,-1.33786935519794,34.7047216401462));
#1299=CARTESIAN_POINT('Ctrl Pts',(10.9128438934807,0.573414849026485,-2.48277835985385));
#1300=CARTESIAN_POINT('Ctrl Pts',(10.9128438934807,0.573414849026485,34.7047216401462));
#1301=CARTESIAN_POINT('Ctrl Pts',(10.8430397234298,2.48469905325091,-2.48277835985385));
#1302=CARTESIAN_POINT('Ctrl Pts',(10.8430397234298,2.48469905325091,34.7047216401462));
#1303=CARTESIAN_POINT('Ctrl Pts',(10.260739681694,4.38338411450374,-2.48277835985385));
#1304=CARTESIAN_POINT('Ctrl Pts',(10.260739681694,4.38338411450374,34.7047216401462));
#1305=CARTESIAN_POINT('Ctrl Pts',(9.2351719899632,6.01657110313196,-2.48277835985385));
#1306=CARTESIAN_POINT('Ctrl Pts',(9.2351719899632,6.01657110313196,34.7047216401462));
#1307=CARTESIAN_POINT('Ctrl Pts',(8.20960429823241,7.64975809176019,-2.48277835985385));
#1308=CARTESIAN_POINT('Ctrl Pts',(8.20960429823241,7.64975809176019,34.7047216401462));
#1309=CARTESIAN_POINT('Ctrl Pts',(6.74306293437965,9.01322998931264,-2.48277835985385));
#1310=CARTESIAN_POINT('Ctrl Pts',(6.74306293437965,9.01322998931264,34.7047216401462));
#1311=CARTESIAN_POINT('Ctrl Pts',(5.02365674357955,9.92122122515321,-2.48277835985385));
#1312=CARTESIAN_POINT('Ctrl Pts',(5.02365674357955,9.92122122515321,34.7047216401462));
#1313=CARTESIAN_POINT('Ctrl Pts',(3.30425055277944,10.8292124609938,-2.48277835985385));
#1314=CARTESIAN_POINT('Ctrl Pts',(3.30425055277944,10.8292124609938,34.7047216401462));
#1315=CARTESIAN_POINT('Ctrl Pts',(1.33611116569035,11.2792020440681,-2.48277835985385));
#1316=CARTESIAN_POINT('Ctrl Pts',(1.33611116569035,11.2792020440681,34.7047216401462));
#1317=CARTESIAN_POINT('Ctrl Pts',(-0.622812401589363,11.2040415586668,-2.48277835985385));
#1318=CARTESIAN_POINT('Ctrl Pts',(-0.622812401589363,11.2040415586668,34.7047216401462));
#1319=CARTESIAN_POINT('Ctrl Pts',(-2.58173596886908,11.1288810732655,-2.48277835985385));
#1320=CARTESIAN_POINT('Ctrl Pts',(-2.58173596886908,11.1288810732655,34.7047216401462));
#1321=CARTESIAN_POINT('Ctrl Pts',(-4.5265655682976,10.5284575699295,-2.48277835985385));
#1322=CARTESIAN_POINT('Ctrl Pts',(-4.5265655682976,10.5284575699295,34.7047216401462));
#1323=CARTESIAN_POINT('Ctrl Pts',(-6.19830482336246,9.47439333266704,-2.48277835985385));
#1324=CARTESIAN_POINT('Ctrl Pts',(-6.19830482336246,9.47439333266704,34.7047216401462));
#1325=CARTESIAN_POINT('Ctrl Pts',(-7.87004407842732,8.4203290954046,-2.48277835985385));
#1326=CARTESIAN_POINT('Ctrl Pts',(-7.87004407842732,8.4203290954046,34.7047216401462));
#1327=CARTESIAN_POINT('Ctrl Pts',(-9.26437991900385,6.91498906808705,-2.48277835985385));
#1328=CARTESIAN_POINT('Ctrl Pts',(-9.26437991900385,6.91498906808705,34.7047216401462));
#1329=CARTESIAN_POINT('Ctrl Pts',(-10.191468102461,5.15160823287547,-2.48277835985385));
#1330=CARTESIAN_POINT('Ctrl Pts',(-10.191468102461,5.15160823287547,34.7047216401462));
#1331=CARTESIAN_POINT('Ctrl Pts',(-11.1185562859182,3.38822739766389,-2.48277835985385));
#1332=CARTESIAN_POINT('Ctrl Pts',(-11.1185562859182,3.38822739766389,34.7047216401462));
#1333=CARTESIAN_POINT('Ctrl Pts',(-11.5758282254974,1.37104691859723,-2.48277835985385));
#1334=CARTESIAN_POINT('Ctrl Pts',(-11.5758282254974,1.37104691859723,34.7047216401462));
#1335=CARTESIAN_POINT('Ctrl Pts',(-11.4951725808589,-0.63550436609213,-2.48277835985385));
#1336=CARTESIAN_POINT('Ctrl Pts',(-11.4951725808589,-0.63550436609213,34.7047216401462));
#1337=CARTESIAN_POINT('Ctrl Pts',(-11.4145169362204,-2.64205565078149,-2.48277835985385));
#1338=CARTESIAN_POINT('Ctrl Pts',(-11.4145169362204,-2.64205565078149,34.7047216401462));
#1339=CARTESIAN_POINT('Ctrl Pts',(-10.7958344205809,-4.6329809462393,-2.48277835985385));
#1340=CARTESIAN_POINT('Ctrl Pts',(-10.7958344205809,-4.6329809462393,34.7047216401462));
#1341=CARTESIAN_POINT('Ctrl Pts',(-9.71315927532213,-6.34319287657094,-2.48277835985385));
#1342=CARTESIAN_POINT('Ctrl Pts',(-9.71315927532213,-6.34319287657094,34.7047216401462));
#1343=CARTESIAN_POINT('Ctrl Pts',(-8.63048413006332,-8.05340480690259,-2.48277835985385));
#1344=CARTESIAN_POINT('Ctrl Pts',(-8.63048413006332,-8.05340480690259,34.7047216401462));
#1345=CARTESIAN_POINT('Ctrl Pts',(-7.08625254943198,-9.47849444820051,-2.48277835985385));
#1346=CARTESIAN_POINT('Ctrl Pts',(-7.08625254943198,-9.47849444820051,34.7047216401462));
#1347=CARTESIAN_POINT('Ctrl Pts',(-5.27883791592651,-10.4245534260743,-2.48277835985385));
#1348=CARTESIAN_POINT('Ctrl Pts',(-5.27883791592651,-10.4245534260743,34.7047216401462));
#1349=CARTESIAN_POINT('Ctrl Pts',(-3.47142328242105,-11.3706124039481,-2.48277835985385));
#1350=CARTESIAN_POINT('Ctrl Pts',(-3.47142328242105,-11.3706124039481,34.7047216401462));
#1351=CARTESIAN_POINT('Ctrl Pts',(-1.40517644056659,-11.835024849611,-2.48277835985385));
#1352=CARTESIAN_POINT('Ctrl Pts',(-1.40517644056659,-11.835024849611,34.7047216401462));
#1353=CARTESIAN_POINT('Ctrl Pts',(0.648990612609476,-11.7487352245511,-2.48277835985385));
#1354=CARTESIAN_POINT('Ctrl Pts',(0.648990612609476,-11.7487352245511,34.7047216401462));
#1355=CARTESIAN_POINT('Ctrl Pts',(2.70315766578554,-11.6624455994912,-2.48277835985385));
#1356=CARTESIAN_POINT('Ctrl Pts',(2.70315766578554,-11.6624455994912,34.7047216401462));
#1357=CARTESIAN_POINT('Ctrl Pts',(4.74012951830863,-11.0253686247862,-2.48277835985385));
#1358=CARTESIAN_POINT('Ctrl Pts',(4.74012951830863,-11.0253686247862,34.7047216401462));
#1359=CARTESIAN_POINT('Ctrl Pts',(6.48873428155262,-9.91396838052882,-2.48277835985385));
#1360=CARTESIAN_POINT('Ctrl Pts',(6.48873428155262,-9.91396838052882,34.7047216401462));
#1361=CARTESIAN_POINT('Ctrl Pts',(8.2373390447966,-8.80256813627147,-2.48277835985385));
#1362=CARTESIAN_POINT('Ctrl Pts',(8.2373390447966,-8.80256813627147,34.7047216401462));
#1363=CARTESIAN_POINT('Ctrl Pts',(9.6930721395858,-7.21935235103526,-2.48277835985385));
#1364=CARTESIAN_POINT('Ctrl Pts',(9.6930721395858,-7.21935235103526,34.7047216401462));
#1365=CARTESIAN_POINT('Ctrl Pts',(10.6579756270522,-5.36784503952282,-2.48277835985385));
#1366=CARTESIAN_POINT('Ctrl Pts',(10.6579756270522,-5.36784503952282,34.7047216401462));
#1367=CARTESIAN_POINT('Ctrl Pts',(11.6228791145186,-3.51633772801038,-2.48277835985385));
#1368=CARTESIAN_POINT('Ctrl Pts',(11.6228791145186,-3.51633772801038,34.7047216401462));
#1369=CARTESIAN_POINT('Ctrl Pts',(12.0942901578505,-1.40099956165741,-2.48277835985385));
#1370=CARTESIAN_POINT('Ctrl Pts',(12.0942901578505,-1.40099956165741,34.7047216401462));
#1371=CARTESIAN_POINT('Ctrl Pts',(12.002227754476,0.700771007846769,-2.48277835985385));
#1372=CARTESIAN_POINT('Ctrl Pts',(12.002227754476,0.700771007846769,34.7047216401462));
#1373=CARTESIAN_POINT('Ctrl Pts',(11.9101653511015,2.80254157735095,-2.48277835985385));
#1374=CARTESIAN_POINT('Ctrl Pts',(11.9101653511015,2.80254157735095,34.7047216401462));
#1375=CARTESIAN_POINT('Ctrl Pts',(11.2545585750869,4.88551055135705,-2.48277835985385));
#1376=CARTESIAN_POINT('Ctrl Pts',(11.2545585750869,4.88551055135705,34.7047216401462));
#1377=CARTESIAN_POINT('Ctrl Pts',(10.1143192127802,6.67242805430503,-2.48277835985385));
#1378=CARTESIAN_POINT('Ctrl Pts',(10.1143192127802,6.67242805430503,34.7047216401462));
#1379=CARTESIAN_POINT('Ctrl Pts',(8.97407985047352,8.45934555725301,-2.48277835985385));
#1380=CARTESIAN_POINT('Ctrl Pts',(8.97407985047352,8.45934555725301,34.7047216401462));
#1381=CARTESIAN_POINT('Ctrl Pts',(7.35178744829888,9.94561155383729,-2.48277835985385));
#1382=CARTESIAN_POINT('Ctrl Pts',(7.35178744829888,9.94561155383729,34.7047216401462));
#1383=CARTESIAN_POINT('Ctrl Pts',(5.4561288534934,10.9292331349791,-2.48277835985385));
#1384=CARTESIAN_POINT('Ctrl Pts',(5.4561288534934,10.9292331349791,34.7047216401462));
#1385=CARTESIAN_POINT('Ctrl Pts',(3.56047025868792,11.912854716121,-2.48277835985385));
#1386=CARTESIAN_POINT('Ctrl Pts',(3.56047025868792,11.912854716121,34.7047216401462));
#1387=CARTESIAN_POINT('Ctrl Pts',(1.39601611534028,12.391122391313,-2.48277835985385));
#1388=CARTESIAN_POINT('Ctrl Pts',(1.39601611534028,12.391122391313,34.7047216401462));
#1389=CARTESIAN_POINT('Ctrl Pts',(-0.753345415140475,12.2931484356106,-2.48277835985385));
#1390=CARTESIAN_POINT('Ctrl Pts',(-0.753345415140475,12.2931484356106,34.7047216401462));
#1391=CARTESIAN_POINT('Ctrl Pts',(-2.90270694562122,12.1951744799081,-2.48277835985385));
#1392=CARTESIAN_POINT('Ctrl Pts',(-2.90270694562122,12.1951744799081,34.7047216401462));
#1393=CARTESIAN_POINT('Ctrl Pts',(-5.03162330911016,11.5209026654342,-2.48277835985385));
#1394=CARTESIAN_POINT('Ctrl Pts',(-5.03162330911016,11.5209026654342,34.7047216401462));
#1395=CARTESIAN_POINT('Ctrl Pts',(-6.85677320803154,10.3517103384671,-2.48277835985385));
#1396=CARTESIAN_POINT('Ctrl Pts',(-6.85677320803154,10.3517103384671,34.7047216401462));
#1397=CARTESIAN_POINT('Ctrl Pts',(-8.68192310695291,9.18251801150003,-2.48277835985385));
#1398=CARTESIAN_POINT('Ctrl Pts',(-8.68192310695291,9.18251801150003,34.7047216401462));
#1399=CARTESIAN_POINT('Ctrl Pts',(-10.198611249632,7.52105681940967,-2.48277835985385));
#1400=CARTESIAN_POINT('Ctrl Pts',(-10.198611249632,7.52105681940967,34.7047216401462));
#1401=CARTESIAN_POINT('Ctrl Pts',(-11.2008243779705,5.5811886107088,-2.48277835985385));
#1402=CARTESIAN_POINT('Ctrl Pts',(-11.2008243779705,5.5811886107088,34.7047216401462));
#1403=CARTESIAN_POINT('Ctrl Pts',(-12.2030375063091,3.64132040200793,-2.48277835985385));
#1404=CARTESIAN_POINT('Ctrl Pts',(-12.2030375063091,3.64132040200793,34.7047216401462));
#1405=CARTESIAN_POINT('Ctrl Pts',(-12.6880197907576,1.42772593849802,-2.48277835985385));
#1406=CARTESIAN_POINT('Ctrl Pts',(-12.6880197907576,1.42772593849802,34.7047216401462));
#1407=CARTESIAN_POINT('Ctrl Pts',(-12.5839955331821,-0.769213694458581,
-2.48277835985385));
#1408=CARTESIAN_POINT('Ctrl Pts',(-12.5839955331821,-0.769213694458581,
34.7047216401462));
#1409=CARTESIAN_POINT('Ctrl Pts',(-12.4799712756066,-2.96615332741518,-2.48277835985385));
#1410=CARTESIAN_POINT('Ctrl Pts',(-12.4799712756066,-2.96615332741518,34.7047216401462));
#1411=CARTESIAN_POINT('Ctrl Pts',(-11.7868992911947,-5.14096705217032,-2.48277835985385));
#1412=CARTESIAN_POINT('Ctrl Pts',(-11.7868992911947,-5.14096705217032,34.7047216401462));
#1413=CARTESIAN_POINT('Ctrl Pts',(-10.5886403258834,-7.00426875314472,-2.48277835985385));
#1414=CARTESIAN_POINT('Ctrl Pts',(-10.5886403258834,-7.00426875314472,34.7047216401462));
#1415=CARTESIAN_POINT('Ctrl Pts',(-9.39038136057208,-8.86757045411912,-2.48277835985385));
#1416=CARTESIAN_POINT('Ctrl Pts',(-9.39038136057208,-8.86757045411912,34.7047216401462));
#1417=CARTESIAN_POINT('Ctrl Pts',(-7.68965944534298,-10.4145697836514,-2.48277835985385));
#1418=CARTESIAN_POINT('Ctrl Pts',(-7.68965944534298,-10.4145697836514,34.7047216401462));
#1419=CARTESIAN_POINT('Ctrl Pts',(-5.70552356708384,-11.4352477826782,-2.48277835985385));
#1420=CARTESIAN_POINT('Ctrl Pts',(-5.70552356708384,-11.4352477826782,34.7047216401462));
#1421=CARTESIAN_POINT('Ctrl Pts',(-3.72138768882469,-12.455925781705,-2.48277835985385));
#1422=CARTESIAN_POINT('Ctrl Pts',(-3.72138768882469,-12.455925781705,34.7047216401462));
#1423=CARTESIAN_POINT('Ctrl Pts',(-1.45862887142636,-12.9474805966115,-2.48277835985385));
#1424=CARTESIAN_POINT('Ctrl Pts',(-1.45862887142636,-12.9474805966115,34.7047216401462));
#1425=CARTESIAN_POINT('Ctrl Pts',(0.785875702401047,-12.8372673126749,-2.48277835985385));
#1426=CARTESIAN_POINT('Ctrl Pts',(0.785875702401047,-12.8372673126749,34.7047216401462));
#1427=CARTESIAN_POINT('Ctrl Pts',(3.03038027622845,-12.7270540287383,-2.48277835985385));
#1428=CARTESIAN_POINT('Ctrl Pts',(3.03038027622845,-12.7270540287383,34.7047216401462));
#1429=CARTESIAN_POINT('Ctrl Pts',(5.25104103801917,-12.0150468491558,-2.48277835985385));
#1430=CARTESIAN_POINT('Ctrl Pts',(5.25104103801917,-12.0150468491558,34.7047216401462));
#1431=CARTESIAN_POINT('Ctrl Pts',(7.15241369726984,-10.7876077452308,-2.48277835985385));
#1432=CARTESIAN_POINT('Ctrl Pts',(7.15241369726984,-10.7876077452308,34.7047216401462));
#1433=CARTESIAN_POINT('Ctrl Pts',(9.05378635652051,-9.56016864130579,-2.48277835985385));
#1434=CARTESIAN_POINT('Ctrl Pts',(9.05378635652051,-9.56016864130579,34.7047216401462));
#1435=CARTESIAN_POINT('Ctrl Pts',(10.6309857105865,-7.8200943098663,-2.48277835985385));
#1436=CARTESIAN_POINT('Ctrl Pts',(10.6309857105865,-7.8200943098663,34.7047216401462));
#1437=CARTESIAN_POINT('Ctrl Pts',(11.6700017742958,-5.79163298158023,-2.48277835985385));
#1438=CARTESIAN_POINT('Ctrl Pts',(11.6700017742958,-5.79163298158023,34.7047216401462));
#1439=CARTESIAN_POINT('Ctrl Pts',(12.7090178380052,-3.76317165329416,-2.48277835985385));
#1440=CARTESIAN_POINT('Ctrl Pts',(12.7090178380052,-3.76317165329416,34.7047216401462));
#1441=CARTESIAN_POINT('Ctrl Pts',(13.2070030489764,-1.4512247578345,-2.48277835985385));
#1442=CARTESIAN_POINT('Ctrl Pts',(13.2070030489764,-1.4512247578345,34.7047216401462));
#1443=CARTESIAN_POINT('Ctrl Pts',(13.0904620398358,0.840831292200249,-2.48277835985385));
#1444=CARTESIAN_POINT('Ctrl Pts',(13.0904620398358,0.840831292200249,34.7047216401462));
#1445=CARTESIAN_POINT('Ctrl Pts',(12.9739210306953,3.132887342235,-2.48277835985385));
#1446=CARTESIAN_POINT('Ctrl Pts',(12.9739210306953,3.132887342235,34.7047216401462));
#1447=CARTESIAN_POINT('Ctrl Pts',(12.2428437375315,5.39934452102021,-2.48277835985385));
#1448=CARTESIAN_POINT('Ctrl Pts',(12.2428437375315,5.39934452102021,34.7047216401462));
#1449=CARTESIAN_POINT('Ctrl Pts',(10.9861111686241,7.33870704524831,-2.48277835985385));
#1450=CARTESIAN_POINT('Ctrl Pts',(10.9861111686241,7.33870704524831,34.7047216401462));
#1451=CARTESIAN_POINT('Ctrl Pts',(9.72937859971679,9.27806956947641,-2.48277835985385));
#1452=CARTESIAN_POINT('Ctrl Pts',(9.72937859971679,9.27806956947641,34.7047216401462));
#1453=CARTESIAN_POINT('Ctrl Pts',(7.94986039954288,10.8853575831429,-2.48277835985385));
#1454=CARTESIAN_POINT('Ctrl Pts',(7.94986039954288,10.8853575831429,34.7047216401462));
#1455=CARTESIAN_POINT('Ctrl Pts',(5.87701611620927,11.9425847765647,-2.48277835985385));
#1456=CARTESIAN_POINT('Ctrl Pts',(5.87701611620927,11.9425847765647,34.7047216401462));
#1457=CARTESIAN_POINT('Ctrl Pts',(3.80417183287567,12.9998119699865,-2.48277835985385));
#1458=CARTESIAN_POINT('Ctrl Pts',(3.80417183287567,12.9998119699865,34.7047216401462));
#1459=CARTESIAN_POINT('Ctrl Pts',(1.44301344484577,13.5040853876343,-2.48277835985385));
#1460=CARTESIAN_POINT('Ctrl Pts',(1.44301344484577,13.5040853876343,34.7047216401462));
#1461=CARTESIAN_POINT('Ctrl Pts',(-0.896580313721449,13.3810779806807,-2.48277835985385));
#1462=CARTESIAN_POINT('Ctrl Pts',(-0.896580313721449,13.3810779806807,34.7047216401462));
#1463=CARTESIAN_POINT('Ctrl Pts',(-3.23617407228866,13.2580705737271,-2.48277835985385));
#1464=CARTESIAN_POINT('Ctrl Pts',(-3.23617407228866,13.2580705737271,34.7047216401462));
#1465=CARTESIAN_POINT('Ctrl Pts',(-5.54837675242138,12.5077883559682,-2.48277835985385));
#1466=CARTESIAN_POINT('Ctrl Pts',(-5.54837675242138,12.5077883559682,34.7047216401462));
#1467=CARTESIAN_POINT('Ctrl Pts',(-7.52564779914113,11.2216491700964,-2.48277835985385));
#1468=CARTESIAN_POINT('Ctrl Pts',(-7.52564779914113,11.2216491700964,34.7047216401462));
#1469=CARTESIAN_POINT('Ctrl Pts',(-9.50291884586089,9.93550998422471,-2.48277835985385));
#1470=CARTESIAN_POINT('Ctrl Pts',(-9.50291884586089,9.93550998422471,34.7047216401462));
#1471=CARTESIAN_POINT('Ctrl Pts',(-11.1401839520461,8.1164567037354,-2.48277835985385));
#1472=CARTESIAN_POINT('Ctrl Pts',(-11.1401839520461,8.1164567037354,34.7047216401462));
#1473=CARTESIAN_POINT('Ctrl Pts',(-12.2154952117792,5.99917223603453,-2.48277835985385));
#1474=CARTESIAN_POINT('Ctrl Pts',(-12.2154952117792,5.99917223603453,34.7047216401462));
#1475=CARTESIAN_POINT('Ctrl Pts',(-13.2908064715123,3.88188776833365,-2.48277835985385));
#1476=CARTESIAN_POINT('Ctrl Pts',(-13.2908064715123,3.88188776833365,34.7047216401462));
#1477=CARTESIAN_POINT('Ctrl Pts',(-13.8012258520543,1.47149478299816,-2.48277835985385));
#1478=CARTESIAN_POINT('Ctrl Pts',(-13.8012258520543,1.47149478299816,34.7047216401462));
#1479=CARTESIAN_POINT('Ctrl Pts',(-13.6716134015005,-0.915622613463266,
-2.48277835985385));
#1480=CARTESIAN_POINT('Ctrl Pts',(-13.6716134015005,-0.915622613463266,
34.7047216401462));
#1481=CARTESIAN_POINT('Ctrl Pts',(-13.5420009509467,-3.3027400099247,-2.48277835985385));
#1482=CARTESIAN_POINT('Ctrl Pts',(-13.5420009509467,-3.3027400099247,34.7047216401462));
#1483=CARTESIAN_POINT('Ctrl Pts',(-12.7723791055503,-5.66063698035769,-2.48277835985385));
#1484=CARTESIAN_POINT('Ctrl Pts',(-12.7723791055503,-5.66063698035769,34.7047216401462));
#1485=CARTESIAN_POINT('Ctrl Pts',(-11.4567203256039,-7.67573495823244,-2.48277835985385));
#1486=CARTESIAN_POINT('Ctrl Pts',(-11.4567203256039,-7.67573495823244,34.7047216401462));
#1487=CARTESIAN_POINT('Ctrl Pts',(-10.1410615456576,-9.69083293610718,-2.48277835985385));
#1488=CARTESIAN_POINT('Ctrl Pts',(-10.1410615456576,-9.69083293610718,34.7047216401462));
#1489=CARTESIAN_POINT('Ctrl Pts',(-8.28238221460954,-11.3579633660462,-2.48277835985385));
#1490=CARTESIAN_POINT('Ctrl Pts',(-8.28238221460954,-11.3579633660462,34.7047216401462));
#1491=CARTESIAN_POINT('Ctrl Pts',(-6.12060060917442,-12.4512315007921,-2.48277835985385));
#1492=CARTESIAN_POINT('Ctrl Pts',(-6.12060060917442,-12.4512315007921,34.7047216401462));
#1493=CARTESIAN_POINT('Ctrl Pts',(-3.95881900373929,-13.5444996355379,-2.48277835985385));
#1494=CARTESIAN_POINT('Ctrl Pts',(-3.95881900373929,-13.5444996355379,34.7047216401462));
#1495=CARTESIAN_POINT('Ctrl Pts',(-1.499168626245,-14.0609226813983,-2.48277835985385));
#1496=CARTESIAN_POINT('Ctrl Pts',(-1.499168626245,-14.0609226813983,34.7047216401462));
#1497=CARTESIAN_POINT('Ctrl Pts',(0.935458034558158,-13.9245665688672,-2.48277835985385));
#1498=CARTESIAN_POINT('Ctrl Pts',(0.935458034558158,-13.9245665688672,34.7047216401462));
#1499=CARTESIAN_POINT('Ctrl Pts',(3.37008469536132,-13.7882104563362,-2.48277835985385));
#1500=CARTESIAN_POINT('Ctrl Pts',(3.37008469536132,-13.7882104563362,34.7047216401462));
#1501=CARTESIAN_POINT('Ctrl Pts',(5.77362444985375,-12.9991143888058,-2.48277835985385));
#1502=CARTESIAN_POINT('Ctrl Pts',(5.77362444985375,-12.9991143888058,34.7047216401462));
#1503=CARTESIAN_POINT('Ctrl Pts',(7.82646751903289,-11.6538232130311,-2.48277835985385));
#1504=CARTESIAN_POINT('Ctrl Pts',(7.82646751903289,-11.6538232130311,34.7047216401462));
#1505=CARTESIAN_POINT('Ctrl Pts',(9.87931058821202,-10.3085320372564,-2.48277835985385));
#1506=CARTESIAN_POINT('Ctrl Pts',(9.87931058821202,-10.3085320372564,34.7047216401462));
#1507=CARTESIAN_POINT('Ctrl Pts',(11.5761943719231,-8.41013592713762,-2.48277835985385));
#1508=CARTESIAN_POINT('Ctrl Pts',(11.5761943719231,-8.41013592713762,34.7047216401462));
#1509=CARTESIAN_POINT('Ctrl Pts',(12.6872920630203,-6.20380050680491,-2.48277835985385));
#1510=CARTESIAN_POINT('Ctrl Pts',(12.6872920630203,-6.20380050680491,34.7047216401462));
#1511=CARTESIAN_POINT('Ctrl Pts',(13.7983897541175,-3.9974650864722,-2.48277835985385));
#1512=CARTESIAN_POINT('Ctrl Pts',(13.7983897541175,-3.9974650864722,34.7047216401462));
#1513=CARTESIAN_POINT('Ctrl Pts',(14.3206741145275,-1.48853483195546,-2.48277835985385));
#1514=CARTESIAN_POINT('Ctrl Pts',(14.3206741145275,-1.48853483195546,34.7047216401462));
#1515=CARTESIAN_POINT('Ctrl Pts',(14.1774357496403,0.993586416772922,-2.48277835985385));
#1516=CARTESIAN_POINT('Ctrl Pts',(14.1774357496403,0.993586416772922,34.7047216401462));
#1517=CARTESIAN_POINT('Ctrl Pts',(14.0341973847532,3.4757076655013,-2.48277835985385));
#1518=CARTESIAN_POINT('Ctrl Pts',(14.0341973847532,3.4757076655013,34.7047216401462));
#1519=CARTESIAN_POINT('Ctrl Pts',(13.225492609712,5.92483840282645,-2.48277835985385));
#1520=CARTESIAN_POINT('Ctrl Pts',(13.225492609712,5.92483840282645,34.7047216401462));
#1521=CARTESIAN_POINT('Ctrl Pts',(11.8504564121957,8.01534447528324,-2.48277835985385));
#1522=CARTESIAN_POINT('Ctrl Pts',(11.8504564121957,8.01534447528324,34.7047216401462));
#1523=CARTESIAN_POINT('Ctrl Pts',(10.4754202146793,10.10585054774,-2.48277835985385));
#1524=CARTESIAN_POINT('Ctrl Pts',(10.4754202146793,10.10585054774,34.7047216401462));
#1525=CARTESIAN_POINT('Ctrl Pts',(8.53721683910218,11.832375514492,-2.48277835985385));
#1526=CARTESIAN_POINT('Ctrl Pts',(8.53721683910218,11.832375514492,34.7047216401462));
#1527=CARTESIAN_POINT('Ctrl Pts',(6.28627120316212,12.9611753164507,-2.48277835985385));
#1528=CARTESIAN_POINT('Ctrl Pts',(6.28627120316212,12.9611753164507,34.7047216401462));
#1529=CARTESIAN_POINT('Ctrl Pts',(4.03532556722206,14.0899751184093,-2.48277835985385));
#1530=CARTESIAN_POINT('Ctrl Pts',(4.03532556722206,14.0899751184093,34.7047216401462));
#1531=CARTESIAN_POINT('Ctrl Pts',(1.47709326091512,14.6179783900085,-2.48277835985385));
#1532=CARTESIAN_POINT('Ctrl Pts',(1.47709326091512,14.6179783900085,34.7047216401462));
#1533=CARTESIAN_POINT('Ctrl Pts',(-1.0525075965092,14.4677192109727,-2.48277835985385));
#1534=CARTESIAN_POINT('Ctrl Pts',(-1.0525075965092,14.4677192109727,34.7047216401462));
#1535=CARTESIAN_POINT('Ctrl Pts',(-3.58210845393351,14.3174600319369,-2.48277835985385));
#1536=CARTESIAN_POINT('Ctrl Pts',(-3.58210845393351,14.3174600319369,34.7047216401462));
#1537=CARTESIAN_POINT('Ctrl Pts',(-6.07677807808752,13.4890121737013,-2.48277835985385));
#1538=CARTESIAN_POINT('Ctrl Pts',(-6.07677807808752,13.4890121737013,34.7047216401462));
#1539=CARTESIAN_POINT('Ctrl Pts',(-8.20486481795782,12.0841185048539,-2.48277835985385));
#1540=CARTESIAN_POINT('Ctrl Pts',(-8.20486481795782,12.0841185048539,34.7047216401462));
#1541=CARTESIAN_POINT('Ctrl Pts',(-10.3329515578281,10.6792248360065,-2.48277835985385));
#1542=CARTESIAN_POINT('Ctrl Pts',(-10.3329515578281,10.6792248360065,34.7047216401462));
#1543=CARTESIAN_POINT('Ctrl Pts',(-12.0890053366077,8.70112395109958,-2.48277835985385));
#1544=CARTESIAN_POINT('Ctrl Pts',(-12.0890053366077,8.70112395109958,34.7047216401462));
#1545=CARTESIAN_POINT('Ctrl Pts',(-13.235379677645,6.40551197554494,-2.48277835985385));
#1546=CARTESIAN_POINT('Ctrl Pts',(-13.235379677645,6.40551197554494,34.7047216401462));
#1547=CARTESIAN_POINT('Ctrl Pts',(-14.3817540186823,4.10989999999031,-2.48277835985385));
#1548=CARTESIAN_POINT('Ctrl Pts',(-14.3817540186823,4.10989999999031,34.7047216401462));
#1549=CARTESIAN_POINT('Ctrl Pts',(-14.9153337461194,1.50234377732657,-2.48277835985385));
#1550=CARTESIAN_POINT('Ctrl Pts',(-14.9153337461194,1.50234377732657,34.7047216401462));
#1551=CARTESIAN_POINT('Ctrl Pts',(-14.7579152203165,-1.07472140680398,-2.48277835985385));
#1552=CARTESIAN_POINT('Ctrl Pts',(-14.7579152203165,-1.07472140680398,34.7047216401462));
#1553=CARTESIAN_POINT('Ctrl Pts',(-14.6004966945137,-3.65178659093453,-2.48277835985385));
#1554=CARTESIAN_POINT('Ctrl Pts',(-14.6004966945137,-3.65178659093453,34.7047216401462));
#1555=CARTESIAN_POINT('Ctrl Pts',(-13.7521714876667,-6.19194271134624,-2.48277835985385));
#1556=CARTESIAN_POINT('Ctrl Pts',(-13.7521714876667,-6.19194271134624,34.7047216401462));
#1557=CARTESIAN_POINT('Ctrl Pts',(-12.3173080747055,-8.35752753526804,-2.48277835985385));
#1558=CARTESIAN_POINT('Ctrl Pts',(-12.3173080747055,-8.35752753526804,34.7047216401462));
#1559=CARTESIAN_POINT('Ctrl Pts',(-10.8824446617442,-10.5231123591898,-2.48277835985385));
#1560=CARTESIAN_POINT('Ctrl Pts',(-10.8824446617442,-10.5231123591898,34.7047216401462));
#1561=CARTESIAN_POINT('Ctrl Pts',(-8.86435626654357,-12.3085823791707,-2.48277835985385));
#1562=CARTESIAN_POINT('Ctrl Pts',(-8.86435626654357,-12.3085823791707,34.7047216401462));
#1563=CARTESIAN_POINT('Ctrl Pts',(-6.52402210431764,-13.4724035617461,-2.48277835985385));
#1564=CARTESIAN_POINT('Ctrl Pts',(-6.52402210431764,-13.4724035617461,34.7047216401462));
#1565=CARTESIAN_POINT('Ctrl Pts',(-4.18368794209171,-14.6362247443215,-2.48277835985385));
#1566=CARTESIAN_POINT('Ctrl Pts',(-4.18368794209171,-14.6362247443215,34.7047216401462));
#1567=CARTESIAN_POINT('Ctrl Pts',(-1.52678624880991,-15.1752384208564,-2.48277835985385));
#1568=CARTESIAN_POINT('Ctrl Pts',(-1.52678624880991,-15.1752384208564,34.7047216401462));
#1569=CARTESIAN_POINT('Ctrl Pts',(1.09772767733016,-15.0105220454301,-2.48277835985385));
#1570=CARTESIAN_POINT('Ctrl Pts',(1.09772767733016,-15.0105220454301,34.7047216401462));
#1571=CARTESIAN_POINT('Ctrl Pts',(3.72224160347022,-14.8458056700038,-2.48277835985385));
#1572=CARTESIAN_POINT('Ctrl Pts',(3.72224160347022,-14.8458056700038,34.7047216401462));
#1573=CARTESIAN_POINT('Ctrl Pts',(6.30783153521198,-13.9774689599675,-2.48277835985385));
#1574=CARTESIAN_POINT('Ctrl Pts',(6.30783153521198,-13.9774689599675,34.7047216401462));
#1575=CARTESIAN_POINT('Ctrl Pts',(8.51083161266591,-12.5125237073984,-2.48277835985385));
#1576=CARTESIAN_POINT('Ctrl Pts',(8.51083161266591,-12.5125237073984,34.7047216401462));
#1577=CARTESIAN_POINT('Ctrl Pts',(10.7138316901198,-11.0475784548293,-2.48277835985385));
#1578=CARTESIAN_POINT('Ctrl Pts',(10.7138316901198,-11.0475784548293,34.7047216401462));
#1579=CARTESIAN_POINT('Ctrl Pts',(12.5286051811314,-8.98941279166887,-2.48277835985385));
#1580=CARTESIAN_POINT('Ctrl Pts',(12.5286051811314,-8.98941279166887,34.7047216401462));
#1581=CARTESIAN_POINT('Ctrl Pts',(13.7097453824831,-6.60430087291247,-2.48277835985385));
#1582=CARTESIAN_POINT('Ctrl Pts',(13.7097453824831,-6.60430087291247,34.7047216401462));
#1583=CARTESIAN_POINT('Ctrl Pts',(14.8908855838347,-4.21918895415607,-2.48277835985385));
#1584=CARTESIAN_POINT('Ctrl Pts',(14.8908855838347,-4.21918895415607,34.7047216401462));
#1585=CARTESIAN_POINT('Ctrl Pts',(15.4351906519395,-1.5129205464033,-2.48277835985385));
#1586=CARTESIAN_POINT('Ctrl Pts',(15.4351906519395,-1.5129205464033,34.7047216401462));
#1587=CARTESIAN_POINT('Ctrl Pts',(15.2630379543831,1.15902623439703,-2.48277835985385));
#1588=CARTESIAN_POINT('Ctrl Pts',(15.2630379543831,1.15902623439703,34.7047216401462));
#1589=CARTESIAN_POINT('Ctrl Pts',(15.0908852568267,3.83097301519737,-2.48277835985385));
#1590=CARTESIAN_POINT('Ctrl Pts',(15.0908852568267,3.83097301519737,34.7047216401462));
#1591=CARTESIAN_POINT('Ctrl Pts',(14.2024030004348,6.46194377919695,-2.48277835985385));
#1592=CARTESIAN_POINT('Ctrl Pts',(14.2024030004348,6.46194377919695,34.7047216401462));
#1593=CARTESIAN_POINT('Ctrl Pts',(12.7072639905342,8.70227603284759,-2.48277835985385));
#1594=CARTESIAN_POINT('Ctrl Pts',(12.7072639905342,8.70227603284759,34.7047216401462));
#1595=CARTESIAN_POINT('Ctrl Pts',(11.2121249806337,10.9426082864982,-2.48277835985385));
#1596=CARTESIAN_POINT('Ctrl Pts',(11.2121249806337,10.9426082864982,34.7047216401462));
#1597=CARTESIAN_POINT('Ctrl Pts',(9.11379253553475,12.7865722794959,-2.48277835985385));
#1598=CARTESIAN_POINT('Ctrl Pts',(9.11379253553475,12.7865722794959,34.7047216401462));
#1599=CARTESIAN_POINT('Ctrl Pts',(6.68384756783224,13.984903552177,-2.48277835985385));
#1600=CARTESIAN_POINT('Ctrl Pts',(6.68384756783224,13.984903552177,34.7047216401462));
#1601=CARTESIAN_POINT('Ctrl Pts',(4.25390260012974,15.1832348248582,-2.48277835985385));
#1602=CARTESIAN_POINT('Ctrl Pts',(4.25390260012974,15.1832348248582,34.7047216401462));
#1603=CARTESIAN_POINT('Ctrl Pts',(1.49824654456348,15.7326886768193,-2.48277835985385));
#1604=CARTESIAN_POINT('Ctrl Pts',(1.49824654456348,15.7326886768193,34.7047216401462));
#1605=CARTESIAN_POINT('Ctrl Pts',(-1.22111690095089,15.5529612155634,-2.48277835985385));
#1606=CARTESIAN_POINT('Ctrl Pts',(-1.22111690095089,15.5529612155634,34.7047216401462));
#1607=CARTESIAN_POINT('Ctrl Pts',(-3.94048034646526,15.3732337543076,-2.48277835985385));
#1608=CARTESIAN_POINT('Ctrl Pts',(-3.94048034646526,15.3732337543076,34.7047216401462));
#1609=CARTESIAN_POINT('Ctrl Pts',(-6.6167786697188,14.4644720203775,-2.48277835985385));
#1610=CARTESIAN_POINT('Ctrl Pts',(-6.6167786697188,14.4644720203775,34.7047216401462));
#1611=CARTESIAN_POINT('Ctrl Pts',(-8.8943597757569,12.9390275136731,-2.48277835985385));
#1612=CARTESIAN_POINT('Ctrl Pts',(-8.8943597757569,12.9390275136731,34.7047216401462));
#1613=CARTESIAN_POINT('Ctrl Pts',(-11.171940881795,11.4135830069687,-2.48277835985385));
#1614=CARTESIAN_POINT('Ctrl Pts',(-11.171940881795,11.4135830069687,34.7047216401462));
#1615=CARTESIAN_POINT('Ctrl Pts',(-13.0449822093306,9.27499451002855,-2.48277835985385));
#1616=CARTESIAN_POINT('Ctrl Pts',(-13.0449822093306,9.27499451002855,34.7047216401462));
#1617=CARTESIAN_POINT('Ctrl Pts',(-14.2603764817466,6.80016147865293,-2.48277835985385));
#1618=CARTESIAN_POINT('Ctrl Pts',(-14.2603764817466,6.80016147865293,34.7047216401462));
#1619=CARTESIAN_POINT('Ctrl Pts',(-15.4757707541626,4.32532844727732,-2.48277835985385));
#1620=CARTESIAN_POINT('Ctrl Pts',(-15.4757707541626,4.32532844727732,34.7047216401462));
#1621=CARTESIAN_POINT('Ctrl Pts',(-16.0302307326826,1.52026412116628,-2.48277835985385));
#1622=CARTESIAN_POINT('Ctrl Pts',(-16.0302307326826,1.52026412116628,34.7047216401462));
#1623=CARTESIAN_POINT('Ctrl Pts',(-15.8427900976829,-1.24649949657553,-2.48277835985385));
#1624=CARTESIAN_POINT('Ctrl Pts',(-15.8427900976829,-1.24649949657553,34.7047216401462));
#1625=CARTESIAN_POINT('Ctrl Pts',(-15.6553494626832,-4.01326311431735,-2.48277835985385));
#1626=CARTESIAN_POINT('Ctrl Pts',(-15.6553494626832,-4.01326311431735,34.7047216401462));
#1627=CARTESIAN_POINT('Ctrl Pts',(-14.7261744325877,-6.7348354301033,-2.48277835985385));
#1628=CARTESIAN_POINT('Ctrl Pts',(-14.7261744325877,-6.7348354301033,34.7047216401462));
#1629=CARTESIAN_POINT('Ctrl Pts',(-13.1703128683387,-9.04958181858891,-2.48277835985385));
#1630=CARTESIAN_POINT('Ctrl Pts',(-13.1703128683387,-9.04958181858891,34.7047216401462));
#1631=CARTESIAN_POINT('Ctrl Pts',(-11.6144513040897,-11.3643282070745,-2.48277835985385));
#1632=CARTESIAN_POINT('Ctrl Pts',(-11.6144513040897,-11.3643282070745,34.7047216401462));
#1633=CARTESIAN_POINT('Ctrl Pts',(-9.43551772986923,-13.2663335037677,-2.48277835985385));
#1634=CARTESIAN_POINT('Ctrl Pts',(-9.43551772986923,-13.2663335037677,34.7047216401462));
#1635=CARTESIAN_POINT('Ctrl Pts',(-6.91574189802622,-14.4986625807135,-2.48277835985385));
#1636=CARTESIAN_POINT('Ctrl Pts',(-6.91574189802622,-14.4986625807135,34.7047216401462));
#1637=CARTESIAN_POINT('Ctrl Pts',(-4.39596606618321,-15.7309916576592,-2.48277835985385));
#1638=CARTESIAN_POINT('Ctrl Pts',(-4.39596606618321,-15.7309916576592,34.7047216401462));
#1639=CARTESIAN_POINT('Ctrl Pts',(-1.54147315750709,-16.2903150564591,-2.48277835985385));
#1640=CARTESIAN_POINT('Ctrl Pts',(-1.54147315750709,-16.2903150564591,34.7047216401462));
#1641=CARTESIAN_POINT('Ctrl Pts',(1.27267383749289,-16.0950228697836,-2.48277835985385));
#1642=CARTESIAN_POINT('Ctrl Pts',(1.27267383749289,-16.0950228697836,34.7047216401462));
#1643=CARTESIAN_POINT('Ctrl Pts',(4.08682083249288,-15.899730683108,-2.48277835985385));
#1644=CARTESIAN_POINT('Ctrl Pts',(4.08682083249288,-15.899730683108,34.7047216401462));
#1645=CARTESIAN_POINT('Ctrl Pts',(6.85361328058704,-14.9500086513462,-2.48277835985385));
#1646=CARTESIAN_POINT('Ctrl Pts',(6.85361328058704,-14.9500086513462,34.7047216401462));
#1647=CARTESIAN_POINT('Ctrl Pts',(9.20544113579344,-13.3636186480231,-2.48277835985385));
#1648=CARTESIAN_POINT('Ctrl Pts',(9.20544113579344,-13.3636186480231,34.7047216401462));
#1649=CARTESIAN_POINT('Ctrl Pts',(11.5572689909999,-11.7772286447001,-2.48277835985385));
#1650=CARTESIAN_POINT('Ctrl Pts',(11.5572689909999,-11.7772286447001,34.7047216401462));
#1651=CARTESIAN_POINT('Ctrl Pts',(13.4881246940104,-9.55786121261094,-2.48277835985385));
#1652=CARTESIAN_POINT('Ctrl Pts',(13.4881246940104,-9.55786121261094,34.7047216401462));
#1653=CARTESIAN_POINT('Ctrl Pts',(14.7372602572082,-6.99308812168207,-2.48277835985385));
#1654=CARTESIAN_POINT('Ctrl Pts',(14.7372602572082,-6.99308812168207,34.7047216401462));
#1655=CARTESIAN_POINT('Ctrl Pts',(15.792091804524,-4.82726749522191,-2.48277835985385));
#1656=CARTESIAN_POINT('Ctrl Pts',(15.792091804524,-4.82726749522191,34.7047216401462));
#1657=CARTESIAN_POINT('Ctrl Pts',(16.3618202139759,-2.42026281357378,-2.48277835985385));
#1658=CARTESIAN_POINT('Ctrl Pts',(16.3618202139759,-2.42026281357378,34.7047216401462));
#1659=CARTESIAN_POINT('Ctrl Pts',(16.3875,-5.62578221995536E-14,-2.48277835985385));
#1660=CARTESIAN_POINT('Ctrl Pts',(16.3875,-5.62578221995536E-14,34.7047216401462));
#1661=CARTESIAN_POINT('',(16.3875002444722,-5.62781333402921E-14,0.360971640146144));
#1662=CARTESIAN_POINT('Ctrl Pts',(16.3875,-5.6621374255883E-14,0.360971640146147));
#1663=CARTESIAN_POINT('Ctrl Pts',(16.3618202139759,-2.4202628135737,0.360971640146147));
#1664=CARTESIAN_POINT('Ctrl Pts',(15.7920918045241,-4.82726749522175,0.360971640146147));
#1665=CARTESIAN_POINT('Ctrl Pts',(14.7372602572083,-6.99308812168186,0.360971640146147));
#1666=CARTESIAN_POINT('Ctrl Pts',(13.4881246940105,-9.55786121261083,0.360971640146147));
#1667=CARTESIAN_POINT('Ctrl Pts',(11.5572689909999,-11.7772286447001,0.360971640146147));
#1668=CARTESIAN_POINT('Ctrl Pts',(9.20544113579344,-13.3636186480231,0.360971640146147));
#1669=CARTESIAN_POINT('Ctrl Pts',(6.85361328058697,-14.9500086513462,0.360971640146147));
#1670=CARTESIAN_POINT('Ctrl Pts',(4.08682083249273,-15.899730683108,0.360971640146146));
#1671=CARTESIAN_POINT('Ctrl Pts',(1.27267383749266,-16.0950228697836,0.360971640146146));
#1672=CARTESIAN_POINT('Ctrl Pts',(-1.54147315750725,-16.2903150564591,0.360971640146146));
#1673=CARTESIAN_POINT('Ctrl Pts',(-4.39596606618328,-15.7309916576592,0.360971640146147));
#1674=CARTESIAN_POINT('Ctrl Pts',(-6.91574189802622,-14.4986625807135,0.360971640146147));
#1675=CARTESIAN_POINT('Ctrl Pts',(-9.43551772986923,-13.2663335037677,0.360971640146147));
#1676=CARTESIAN_POINT('Ctrl Pts',(-11.6144513040897,-11.3643282070745,0.360971640146147));
#1677=CARTESIAN_POINT('Ctrl Pts',(-13.1703128683387,-9.04958181858891,0.360971640146147));
#1678=CARTESIAN_POINT('Ctrl Pts',(-14.7261744325877,-6.7348354301033,0.360971640146147));
#1679=CARTESIAN_POINT('Ctrl Pts',(-15.6553494626832,-4.01326311431735,0.360971640146147));
#1680=CARTESIAN_POINT('Ctrl Pts',(-15.8427900976829,-1.24649949657553,0.360971640146147));
#1681=CARTESIAN_POINT('Ctrl Pts',(-15.8555089058349,-1.05876039904197,0.360971640146147));
#1682=CARTESIAN_POINT('Ctrl Pts',(-15.8648117674131,-0.870844952855847,
0.360971640146147));
#1683=CARTESIAN_POINT('Ctrl Pts',(-15.8707239784497,-0.682868297219597,
0.360971640146147));
#1684=CARTESIAN_POINT('',(16.3875002444722,-2.00979604851236E-15,32.9234716401462));
#1685=CARTESIAN_POINT('',(16.3875,-5.62578221995536E-14,-2.48277835985385));
#1686=CARTESIAN_POINT('',(1.075,-6.09863722023096E-19,32.9234716401462));
#1687=CARTESIAN_POINT('Ctrl Pts',(16.3875,-5.30131494258512E-14,32.9234716401462));
#1688=CARTESIAN_POINT('Ctrl Pts',(16.3730678537322,-1.3601977407146,32.9234716401462));
#1689=CARTESIAN_POINT('Ctrl Pts',(16.189517240956,-2.7133189048689,32.9234716401462));
#1690=CARTESIAN_POINT('Ctrl Pts',(15.4927179265013,-5.33936918171398,32.9234716401462));
#1691=CARTESIAN_POINT('Ctrl Pts',(14.9830333192038,-6.60230569612095,32.9234716401462));
#1692=CARTESIAN_POINT('Ctrl Pts',(13.2912066781412,-9.64028502100175,32.9234716401462));
#1693=CARTESIAN_POINT('Ctrl Pts',(11.9081620890393,-11.274163407406,32.9234716401462));
#1694=CARTESIAN_POINT('Ctrl Pts',(8.59939000699642,-13.9131486452726,32.9234716401462));
#1695=CARTESIAN_POINT('Ctrl Pts',(6.70750108801472,-14.8955223706148,32.9234716401462));
#1696=CARTESIAN_POINT('Ctrl Pts',(2.66151186219598,-16.0758074583965,32.9234716401462));
#1697=CARTESIAN_POINT('Ctrl Pts',(0.547185202611751,-16.2655818203066,32.9234716401462));
#1698=CARTESIAN_POINT('Ctrl Pts',(-3.6264219544178,-15.8232988084248,32.9234716401462));
#1699=CARTESIAN_POINT('Ctrl Pts',(-5.64598532656143,-15.1987959305504,32.9234716401462));
#1700=CARTESIAN_POINT('Ctrl Pts',(-9.32366798258348,-13.2135015347608,32.9234716401462));
#1701=CARTESIAN_POINT('Ctrl Pts',(-10.9480603865354,-11.8746973234877,32.9234716401462));
#1702=CARTESIAN_POINT('Ctrl Pts',(-13.585490470732,-8.6554641799413,32.9234716401462));
#1703=CARTESIAN_POINT('Ctrl Pts',(-14.5757808763911,-6.8080501865411,32.9234716401462));
#1704=CARTESIAN_POINT('Ctrl Pts',(-15.7883987966884,-2.84542018631393,32.9234716401462));
#1705=CARTESIAN_POINT('Ctrl Pts',(-16.0022656512565,-0.769221861410958,
32.9234716401462));
#1706=CARTESIAN_POINT('Ctrl Pts',(-15.6213115623252,3.33951946798191,32.9234716401462));
#1707=CARTESIAN_POINT('Ctrl Pts',(-15.0334608893369,5.33292205657002,32.9234716401462));
#1708=CARTESIAN_POINT('Ctrl Pts',(-13.1293254887501,8.97377025842989,32.9234716401462));
#1709=CARTESIAN_POINT('Ctrl Pts',(-11.8342705908536,10.5878017625568,32.9234716401462));
#1710=CARTESIAN_POINT('Ctrl Pts',(-8.70395629186591,13.2217890248525,32.9234716401462));
#1711=CARTESIAN_POINT('Ctrl Pts',(-6.90089373527337,14.2190009911353,32.9234716401462));
#1712=CARTESIAN_POINT('Ctrl Pts',(-3.02176303918744,15.4619708778586,32.9234716401462));
#1713=CARTESIAN_POINT('Ctrl Pts',(-0.983955076219109,15.6989628848872,32.9234716401462));
#1714=CARTESIAN_POINT('Ctrl Pts',(3.05904182671308,15.3775580617555,32.9234716401462));
#1715=CARTESIAN_POINT('Ctrl Pts',(5.02567544399855,14.8255637228451,32.9234716401462));
#1716=CARTESIAN_POINT('Ctrl Pts',(8.62820342187532,13.0012730553529,32.9234716401462));
#1717=CARTESIAN_POINT('Ctrl Pts',(10.2310104183431,11.7494611248948,32.9234716401462));
#1718=CARTESIAN_POINT('Ctrl Pts',(12.8596833277676,8.70741155393655,32.9234716401462));
#1719=CARTESIAN_POINT('Ctrl Pts',(13.8628264139139,6.94855852395944,32.9234716401462));
#1720=CARTESIAN_POINT('Ctrl Pts',(15.1341694515522,3.15302962060843,32.9234716401462));
#1721=CARTESIAN_POINT('Ctrl Pts',(15.3933166258494,1.15385523041193,32.9234716401462));
#1722=CARTESIAN_POINT('Ctrl Pts',(15.1296690772341,-2.82255420484937,32.9234716401462));
#1723=CARTESIAN_POINT('Ctrl Pts',(14.6127256303663,-4.76182707218013,32.9234716401462));
#1724=CARTESIAN_POINT('Ctrl Pts',(12.8669405592633,-8.32457728739623,32.9234716401462));
#1725=CARTESIAN_POINT('Ctrl Pts',(11.6578501817608,-9.91530772777748,32.9234716401462));
#1726=CARTESIAN_POINT('Ctrl Pts',(8.70337751800048,-12.5368114576931,32.9234716401462));
#1727=CARTESIAN_POINT('Ctrl Pts',(6.98857378539493,-13.5449002137582,32.9234716401462));
#1728=CARTESIAN_POINT('Ctrl Pts',(3.27671165308146,-14.842640282686,32.9234716401462));
#1729=CARTESIAN_POINT('Ctrl Pts',(1.31639520663398,-15.1229703214363,32.9234716401462));
#1730=CARTESIAN_POINT('Ctrl Pts',(-2.59261944813637,-14.9152763492111,32.9234716401462));
#1731=CARTESIAN_POINT('Ctrl Pts',(-4.50395634168145,-14.4325690751593,32.9234716401462));
#1732=CARTESIAN_POINT('Ctrl Pts',(-8.02549988238818,-12.7639261048736,32.9234716401462));
#1733=CARTESIAN_POINT('Ctrl Pts',(-9.60331352390685,-11.5970210141605,32.9234716401462));
#1734=CARTESIAN_POINT('Ctrl Pts',(-12.215810513538,-8.72940405975829,32.9234716401462));
#1735=CARTESIAN_POINT('Ctrl Pts',(-13.2278647904086,-7.05847118359575,32.9234716401462));
#1736=CARTESIAN_POINT('Ctrl Pts',(-14.5500291104764,-3.43030338042954,32.9234716401462));
#1737=CARTESIAN_POINT('Ctrl Pts',(-14.8505677207802,-1.50905039073754,32.9234716401462));
#1738=CARTESIAN_POINT('Ctrl Pts',(-14.6970125496325,2.331798059585,32.9234716401462));
#1739=CARTESIAN_POINT('Ctrl Pts',(-14.2477177481929,4.21464045119001,32.9234716401462));
#1740=CARTESIAN_POINT('Ctrl Pts',(-12.6548295461151,7.69357741941736,32.9234716401462));
#1741=CARTESIAN_POINT('Ctrl Pts',(-11.5295588450652,9.25764606751306,32.9234716401462));
#1742=CARTESIAN_POINT('Ctrl Pts',(-8.74804336138246,11.8593165777968,32.9234716401462));
#1743=CARTESIAN_POINT('Ctrl Pts',(-7.1207848013848,12.8743618352663,32.9234716401462));
#1744=CARTESIAN_POINT('Ctrl Pts',(-3.57630156578092,14.2189816075203,32.9234716401462));
#1745=CARTESIAN_POINT('Ctrl Pts',(-1.69429867510145,14.5387528340215,32.9234716401462));
#1746=CARTESIAN_POINT('Ctrl Pts',(2.0776481858214,14.4375112433201,32.9234716401462));
#1747=CARTESIAN_POINT('Ctrl Pts',(3.93145437896466,14.0207965316285,32.9234716401462));
#1748=CARTESIAN_POINT('Ctrl Pts',(7.36641426895143,12.5022524559022,32.9234716401462));
#1749=CARTESIAN_POINT('Ctrl Pts',(8.91592201610822,11.4180508409548,32.9234716401462));
#1750=CARTESIAN_POINT('Ctrl Pts',(11.5049646797384,8.72184989358533,32.9234716401462));
#1751=CARTESIAN_POINT('Ctrl Pts',(12.5220322925678,7.13805112739465,32.9234716401462));
#1752=CARTESIAN_POINT('Ctrl Pts',(13.8871433389393,3.67720548893599,32.9234716401462));
#1753=CARTESIAN_POINT('Ctrl Pts',(14.2251698914606,1.83462046132788,32.9234716401462));
#1754=CARTESIAN_POINT('Ctrl Pts',(14.1744068491761,-1.86772560403174,32.9234716401462));
#1755=CARTESIAN_POINT('Ctrl Pts',(13.7894314620526,-3.69197086485211,32.9234716401462));
#1756=CARTESIAN_POINT('Ctrl Pts',(12.3437980951913,-7.08161293257164,32.9234716401462));
#1757=CARTESIAN_POINT('Ctrl Pts',(11.300086084622,-8.61575639335694,32.9234716401462));
#1758=CARTESIAN_POINT('Ctrl Pts',(8.6883803971511,-11.1903887588924,32.9234716401462));
#1759=CARTESIAN_POINT('Ctrl Pts',(7.14780904250047,-12.2085163207846,32.9234716401462));
#1760=CARTESIAN_POINT('Ctrl Pts',(3.7705169431249,-13.5921597215984,32.9234716401462));
#1761=CARTESIAN_POINT('Ctrl Pts',(1.96749866232419,-13.947463302704,32.9234716401462));
#1762=CARTESIAN_POINT('Ctrl Pts',(-1.66458370950215,-13.9453346012249,32.9234716401462));
#1763=CARTESIAN_POINT('Ctrl Pts',(-3.45876039287416,-13.5912496934702,32.9234716401462));
#1764=CARTESIAN_POINT('Ctrl Pts',(-6.80177401667667,-12.2170713816636,32.9234716401462));
#1765=CARTESIAN_POINT('Ctrl Pts',(-8.31976255893706,-11.2132555475377,32.9234716401462));
#1766=CARTESIAN_POINT('Ctrl Pts',(-10.8782216288474,-8.68519386393313,32.9234716401462));
#1767=CARTESIAN_POINT('Ctrl Pts',(-11.8964532542636,-7.18759980568196,32.9234716401462));
#1768=CARTESIAN_POINT('Ctrl Pts',(-13.2966759834111,-3.89374023115284,32.9234716401462));
#1769=CARTESIAN_POINT('Ctrl Pts',(-13.668277615817,-2.13041870376747,32.9234716401462));
#1770=CARTESIAN_POINT('Ctrl Pts',(-13.7129305095049,1.43077350375421,32.9234716401462));
#1771=CARTESIAN_POINT('Ctrl Pts',(-13.3888794600728,3.19439117438393,32.9234716401462));
#1772=CARTESIAN_POINT('Ctrl Pts',(-12.0846788580436,6.48949620667751,32.9234716401462));
#1773=CARTESIAN_POINT('Ctrl Pts',(-11.1201520617945,7.99055217884086,32.9234716401462));
#1774=CARTESIAN_POINT('Ctrl Pts',(-8.67485151733012,10.5310949413682,32.9234716401462));
#1775=CARTESIAN_POINT('Ctrl Pts',(-7.2199670393285,11.5484815651148,32.9234716401462));
#1776=CARTESIAN_POINT('Ctrl Pts',(-4.00938216094561,12.9633371227402,32.9234716401462));
#1777=CARTESIAN_POINT('Ctrl Pts',(-2.28586852496239,13.3502574764947,32.9234716401462));
#1778=CARTESIAN_POINT('Ctrl Pts',(1.20384358327197,13.4398313208218,32.9234716401462));
#1779=CARTESIAN_POINT('Ctrl Pts',(2.93642913179209,13.1449500387929,32.9234716401462));
#1780=CARTESIAN_POINT('Ctrl Pts',(6.18237624168862,11.9092286600686,32.9234716401462));
#1781=CARTESIAN_POINT('Ctrl Pts',(7.66573519612196,10.9833702916368,32.9234716401462));
#1782=CARTESIAN_POINT('Ctrl Pts',(10.1866391508364,8.61991679225203,32.9234716401462));
#1783=CARTESIAN_POINT('Ctrl Pts',(11.2022388253558,7.20745671399595,32.9234716401462));
#1784=CARTESIAN_POINT('Ctrl Pts',(12.6297878679087,4.07995204049895,32.9234716401462));
#1785=CARTESIAN_POINT('Ctrl Pts',(13.0310475872638,2.39633857909296,32.9234716401462));
#1786=CARTESIAN_POINT('Ctrl Pts',(13.1636744793785,-1.02134012882167,32.9234716401462));
#1787=CARTESIAN_POINT('Ctrl Pts',(12.8970917116592,-2.72243788286349,32.9234716401462));
#1788=CARTESIAN_POINT('Ctrl Pts',(11.7283304841184,-5.91800888971933,32.9234716401462));
#1789=CARTESIAN_POINT('Ctrl Pts',(10.840506704593,-7.38291980209533,32.9234716401462));
#1790=CARTESIAN_POINT('Ctrl Pts',(8.55795531458359,-9.88248347902841,32.9234716401462));
#1791=CARTESIAN_POINT('Ctrl Pts',(7.18761713262238,-10.8953616693237,32.9234716401462));
#1792=CARTESIAN_POINT('Ctrl Pts',(4.14296167223929,-12.3336726368295,32.9234716401462));
#1793=CARTESIAN_POINT('Ctrl Pts',(2.49932183287699,-12.7482926667268,32.9234716401462));
#1794=CARTESIAN_POINT('Ctrl Pts',(-0.845806895358636,-12.9220980872943,
32.9234716401462));
#1795=CARTESIAN_POINT('Ctrl Pts',(-2.51497872558209,-12.6829357279664,32.9234716401462));
#1796=CARTESIAN_POINT('Ctrl Pts',(-5.65898692336574,-11.5795955545237,32.9234716401462));
#1797=CARTESIAN_POINT('Ctrl Pts',(-7.10471240799077,-10.7291595422219,32.9234716401462));
#1798=CARTESIAN_POINT('Ctrl Pts',(-9.58125588023239,-8.52653488016303,32.9234716401462));
#1799=CARTESIAN_POINT('Ctrl Pts',(-10.5904857563616,-7.19799891421936,32.9234716401462));
#1800=CARTESIAN_POINT('Ctrl Pts',(-12.0376354967683,-4.23592534680668,32.9234716401462));
#1801=CARTESIAN_POINT('Ctrl Pts',(-12.4646374088641,-2.63231376562918,32.9234716401462));
#1802=CARTESIAN_POINT('Ctrl Pts',(-12.6777408650288,0.639785202519934,32.9234716401462));
#1803=CARTESIAN_POINT('Ctrl Pts',(-12.4651142662755,2.27661062358411,32.9234716401462));
#1804=CARTESIAN_POINT('Ctrl Pts',(-11.4256365905643,5.36790109600893,32.9234716401462));
#1805=CARTESIAN_POINT('Ctrl Pts',(-10.6119287904885,6.79371761706911,32.9234716401462));
#1806=CARTESIAN_POINT('Ctrl Pts',(-8.48822543328397,9.24558300671791,32.9234716401462));
#1807=CARTESIAN_POINT('Ctrl Pts',(-7.20115497704541,10.2502457337936,32.9234716401462));
#1808=CARTESIAN_POINT('Ctrl Pts',(-4.32135983626637,11.7043201242523,32.9234716401462));
#1809=CARTESIAN_POINT('Ctrl Pts',(-2.75781236774032,12.1427264424062,32.9234716401462));
#1810=CARTESIAN_POINT('Ctrl Pts',(0.440813925697527,12.3932421117257,32.9234716401462));
#1811=CARTESIAN_POINT('Ctrl Pts',(2.04489019215561,12.2062603962598,32.9234716401462));
#1812=CARTESIAN_POINT('Ctrl Pts',(5.08234011851762,11.2290677731779,32.9234716401462));
#1813=CARTESIAN_POINT('Ctrl Pts',(6.48753819720084,10.4514161497865,32.9234716401462));
#1814=CARTESIAN_POINT('Ctrl Pts',(8.91309017456201,8.40559904474008,32.9234716401462));
#1815=CARTESIAN_POINT('Ctrl Pts',(9.91227520019273,7.15964052128071,32.9234716401462));
#1816=CARTESIAN_POINT('Ctrl Pts',(11.371369765136,4.36178438676504,32.9234716401462));
#1817=CARTESIAN_POINT('Ctrl Pts',(11.8202042902912,2.83831813858588,32.9234716401462));
#1818=CARTESIAN_POINT('Ctrl Pts',(12.1062416654948,-0.286429487683652,32.9234716401462));
#1819=CARTESIAN_POINT('Ctrl Pts',(11.9440080404158,-1.85737168479008,32.9234716401462));
#1820=CARTESIAN_POINT('Ctrl Pts',(11.0275047113949,-4.83989063645749,32.9234716401462));
#1821=CARTESIAN_POINT('Ctrl Pts',(10.2852250046259,-6.22377505391143,32.9234716401462));
#1822=CARTESIAN_POINT('Ctrl Pts',(8.31622988942862,-8.62140132984049,32.9234716401462));
#1823=CARTESIAN_POINT('Ctrl Pts',(7.11101301121755,-9.61420666895611,32.9234716401462));
#1824=CARTESIAN_POINT('Ctrl Pts',(4.39472071064157,-11.0764271948402,32.9234716401462));
#1825=CARTESIAN_POINT('Ctrl Pts',(2.91133408387104,-11.5347153292233,32.9234716401462));
#1826=CARTESIAN_POINT('Ctrl Pts',(-0.139165850885326,-11.8543798636487,
32.9234716401462));
#1827=CARTESIAN_POINT('Ctrl Pts',(-1.67660698030331,-11.7159919356572,32.9234716401462));
#1828=CARTESIAN_POINT('Ctrl Pts',(-4.60313720780708,-10.8585644085214,32.9234716401462));
#1829=CARTESIAN_POINT('Ctrl Pts',(-5.96502720389662,-10.1509603930047,32.9234716401462));
#1830=CARTESIAN_POINT('Ctrl Pts',(-8.33313901519256,-8.25769422353144,32.9234716401462));
#1831=CARTESIAN_POINT('Ctrl Pts',(-9.31867153219459,-7.09283215698474,32.9234716401462));
#1832=CARTESIAN_POINT('Ctrl Pts',(-10.7821346787771,-4.45769297801053,32.9234716401462));
#1833=CARTESIAN_POINT('Ctrl Pts',(-11.2489037493485,-3.01436571243086,32.9234716401462));
#1834=CARTESIAN_POINT('Ctrl Pts',(-11.6002975029155,-0.0384454899076658,
32.9234716401462));
#1835=CARTESIAN_POINT('Ctrl Pts',(-11.4848475948142,1.46514557049414,32.9234716401462));
#1836=CARTESIAN_POINT('Ctrl Pts',(-10.6848652280919,4.33466228117706,32.9234716401462));
#1837=CARTESIAN_POINT('Ctrl Pts',(-10.0112289754899,5.673891749007,32.9234716401462));
#1838=CARTESIAN_POINT('Ctrl Pts',(-8.19257036129753,8.01092433676476,32.9234716401462));
#1839=CARTESIAN_POINT('Ctrl Pts',(-7.06765989582864,8.98830002494813,32.9234716401462));
#1840=CARTESIAN_POINT('Ctrl Pts',(-4.51322780783633,10.4511339329774,32.9234716401462));
#1841=CARTESIAN_POINT('Ctrl Pts',(-3.10992103249901,10.9254135140668,32.9234716401462));
#1842=CARTESIAN_POINT('Ctrl Pts',(-0.208875514207571,11.3066357996491,32.9234716401462));
#1843=CARTESIAN_POINT('Ctrl Pts',(1.26053454834672,11.21321126806,32.9234716401462));
#1844=CARTESIAN_POINT('Ctrl Pts',(4.07204617453189,10.469026859619,32.9234716401462));
#1845=CARTESIAN_POINT('Ctrl Pts',(5.38796385070467,9.82863900403216,32.9234716401462));
#1846=CARTESIAN_POINT('Ctrl Pts',(7.69237693154239,8.08343865145112,32.9234716401462));
#1847=CARTESIAN_POINT('Ctrl Pts',(8.66072118973747,6.99806037297452,32.9234716401462));
#1848=CARTESIAN_POINT('Ctrl Pts',(10.1210660849369,4.52385425851945,32.9234716401462));
#1849=CARTESIAN_POINT('Ctrl Pts',(10.6018883199979,3.1605105474659,32.9234716401462));
#1850=CARTESIAN_POINT('Ctrl Pts',(11.0110363500611,0.334597681984431,32.9234716401462));
#1851=CARTESIAN_POINT('Ctrl Pts',(10.938719904294,-1.10031859675978,32.9234716401462));
#1852=CARTESIAN_POINT('Ctrl Pts',(10.248670284167,-3.85286705440819,32.9234716401462));
#1853=CARTESIAN_POINT('Ctrl Pts',(9.6408002905444,-5.14483670498954,32.9234716401462));
#1854=CARTESIAN_POINT('Ctrl Pts',(7.96788145325609,-7.41511493507494,32.9234716401462));
#1855=CARTESIAN_POINT('Ctrl Pts',(6.92159992209715,-8.37356284146293,32.9234716401462));
#1856=CARTESIAN_POINT('Ctrl Pts',(4.52710381802018,-9.82957163470027,32.9234716401462));
#1857=CARTESIAN_POINT('Ctrl Pts',(3.20364725114866,-10.3159715571256,32.9234716401462));
#1858=CARTESIAN_POINT('Ctrl Pts',(0.453087939307412,-10.7511410905032,32.9234716401462));
#1859=CARTESIAN_POINT('Ctrl Pts',(-0.947039977791891,-10.6990111125072,
32.9234716401462));
#1860=CARTESIAN_POINT('Ctrl Pts',(-3.6397009156255,-10.0614177397838,32.9234716401462));
#1861=CARTESIAN_POINT('Ctrl Pts',(-4.90710151779604,-9.48532417527777,32.9234716401462));
#1862=CARTESIAN_POINT('Ctrl Pts',(-7.14175494960326,-7.88348311226969,32.9234716401462));
#1863=CARTESIAN_POINT('Ctrl Pts',(-8.08945153266206,-6.87584704543432,32.9234716401462));
#1864=CARTESIAN_POINT('Ctrl Pts',(-9.53929041620137,-4.56051039355185,32.9234716401462));
#1865=CARTESIAN_POINT('Ctrl Pts',(-10.0303062691419,-3.27684662260281,32.9234716401462));
#1866=CARTESIAN_POINT('Ctrl Pts',(-10.4895922578285,-0.601824723497225,
32.9234716401462));
#1867=CARTESIAN_POINT('Ctrl Pts',(-10.456723123169,0.763238522400734,32.9234716401462));
#1868=CARTESIAN_POINT('Ctrl Pts',(-9.86989268683096,3.39512156147635,32.9234716401462));
#1869=CARTESIAN_POINT('Ctrl Pts',(-9.32482349503745,4.63734748085165,32.9234716401462));
#1870=CARTESIAN_POINT('Ctrl Pts',(-7.79282993582936,6.83491201259247,32.9234716401462));
#1871=CARTESIAN_POINT('Ctrl Pts',(-6.82337239358478,7.77101251913698,32.9234716401462));
#1872=CARTESIAN_POINT('Ctrl Pts',(-4.58661030087919,9.21286155888342,32.9234716401462));
#1873=CARTESIAN_POINT('Ctrl Pts',(-3.34262662050759,9.70753511402004,32.9234716401462));
#1874=CARTESIAN_POINT('Ctrl Pts',(-0.743288967811942,10.1890323498717,32.9234716401462));
#1875=CARTESIAN_POINT('Ctrl Pts',(0.586451620659847,10.1744947496709,32.9234716401462));
#1876=CARTESIAN_POINT('Ctrl Pts',(3.15670058439032,9.6367197732539,32.9234716401462));
#1877=CARTESIAN_POINT('Ctrl Pts',(4.37316174799859,9.12191255128118,32.9234716401462));
#1878=CARTESIAN_POINT('Ctrl Pts',(6.53219956568178,7.65851016831592,32.9234716401462));
#1879=CARTESIAN_POINT('Ctrl Pts',(7.45586972596721,6.72674874503425,32.9234716401462));
#1880=CARTESIAN_POINT('Ctrl Pts',(8.88792344962422,4.56794225326494,32.9234716401462));
#1881=CARTESIAN_POINT('Ctrl Pts',(9.38530032484725,3.36350767716615,32.9234716401462));
#1882=CARTESIAN_POINT('Ctrl Pts',(9.88710408608591,0.839964105702292,32.9234716401462));
#1883=CARTESIAN_POINT('Ctrl Pts',(9.88996534987562,-0.454214212421004,32.9234716401462));
#1884=CARTESIAN_POINT('Ctrl Pts',(9.39952479984852,-2.962007347051,32.9234716401462));
#1885=CARTESIAN_POINT('Ctrl Pts',(8.91420707815977,-4.15212941196397,32.9234716401462));
#1886=CARTESIAN_POINT('Ctrl Pts',(7.51811396625557,-6.27122942405248,32.9234716401462));
#1887=CARTESIAN_POINT('Ctrl Pts',(6.62355098547107,-7.1816457139188,32.9234716401462));
#1888=CARTESIAN_POINT('Ctrl Pts',(4.54204735011959,-8.60211369499469,32.9234716401462));
#1889=CARTESIAN_POINT('Ctrl Pts',(3.3770126921704,-9.10124367095323,32.9234716401462));
#1890=CARTESIAN_POINT('Ctrl Pts',(0.929336074673435,-9.62145036838734,32.9234716401462));
#1891=CARTESIAN_POINT('Ctrl Pts',(-0.32905877839249,-9.64077478782585,32.9234716401462));
#1892=CARTESIAN_POINT('Ctrl Pts',(-2.77360896395152,-9.19593468558548,32.9234716401462));
#1893=CARTESIAN_POINT('Ctrl Pts',(-3.93683348157316,-8.73932421056292,32.9234716401462));
#1894=CARTESIAN_POINT('Ctrl Pts',(-6.01461174622523,-7.40923337332538,32.9234716401462));
#1895=CARTESIAN_POINT('Ctrl Pts',(-6.91096164626887,-6.55135608695557,32.9234716401462));
#1896=CARTESIAN_POINT('Ctrl Pts',(-8.31806908388522,-4.54646906541655,32.9234716401462));
#1897=CARTESIAN_POINT('Ctrl Pts',(-8.81800641937731,-3.42066702578999,32.9234716401462));
#1898=CARTESIAN_POINT('Ctrl Pts',(-9.35471424226605,-1.04889331980432,32.9234716401462));
#1899=CARTESIAN_POINT('Ctrl Pts',(-9.38956339567759,0.173515331589378,32.9234716401462));
#1900=CARTESIAN_POINT('Ctrl Pts',(-8.98857743306929,2.5540702833606,32.9234716401462));
#1901=CARTESIAN_POINT('Ctrl Pts',(-8.5598824522524,3.68985485938783,32.9234716401462));
#1902=CARTESIAN_POINT('Ctrl Pts',(-7.29446229534942,5.7249550042894,32.9234716401462));
#1903=CARTESIAN_POINT('Ctrl Pts',(-6.47274308703008,6.60643725606068,32.9234716401462));
#1904=CARTESIAN_POINT('Ctrl Pts',(-4.54375323595376,7.99842555053849,32.9234716401462));
#1905=CARTESIAN_POINT('Ctrl Pts',(-3.45699849216085,8.49822929672433,32.9234716401462));
#1906=CARTESIAN_POINT('Ctrl Pts',(-1.16112679698551,9.04953885823163,32.9234716401462));
#1907=CARTESIAN_POINT('Ctrl Pts',(0.0251114091042069,9.09897193593703,32.9234716401462));
#1908=CARTESIAN_POINT('Ctrl Pts',(2.34095386966942,8.74008209422447,32.9234716401462));
#1909=CARTESIAN_POINT('Ctrl Pts',(3.44877231975221,8.33850164417864,32.9234716401462));
#1910=CARTESIAN_POINT('Ctrl Pts',(5.43986595457337,7.13639647538579,32.9234716401462));
#1911=CARTESIAN_POINT('Ctrl Pts',(6.30569081381155,6.35029306786978,32.9234716401462));
#1912=CARTESIAN_POINT('Ctrl Pts',(7.68081813803724,4.49644804955693,32.9234716401462));
#1913=CARTESIAN_POINT('Ctrl Pts',(8.17955245147111,3.44853735236246,32.9234716401462));
#1914=CARTESIAN_POINT('Ctrl Pts',(8.74356743368011,1.22852997594898,32.9234716401462));
#1915=CARTESIAN_POINT('Ctrl Pts',(8.80664156409706,0.0786279358646851,32.9234716401462));
#1916=CARTESIAN_POINT('Ctrl Pts',(8.48807873632161,-2.17181998608013,32.9234716401462));
#1917=CARTESIAN_POINT('Ctrl Pts',(8.11280293310066,-3.25116248722243,32.9234716401462));
#1918=CARTESIAN_POINT('Ctrl Pts',(6.97263346903184,-5.19694960876157,32.9234716401462));
#1919=CARTESIAN_POINT('Ctrl Pts',(6.22158913560153,-6.04633909569691,32.9234716401462));
#1920=CARTESIAN_POINT('Ctrl Pts',(4.44210403334646,-7.40288096230341,32.9234716401462));
#1921=CARTESIAN_POINT('Ctrl Pts',(3.43281630749994,-7.89961541679674,32.9234716401462));
#1922=CARTESIAN_POINT('Ctrl Pts',(1.28859884318784,-8.47444321528572,32.9234716401462));
#1923=CARTESIAN_POINT('Ctrl Pts',(0.175180141811279,-8.55021379179163,32.9234716401462));
#1924=CARTESIAN_POINT('Ctrl Pts',(-2.00922657758366,-8.27019840848423,32.9234716401462));
#1925=CARTESIAN_POINT('Ctrl Pts',(-3.05959981534634,-7.92040874065788,32.9234716401462));
#1926=CARTESIAN_POINT('Ctrl Pts',(-4.95880920546532,-6.84077262010501,32.9234716401462));
#1927=CARTESIAN_POINT('Ctrl Pts',(-5.79099735223933,-6.12421639994847,32.9234716401462));
#1928=CARTESIAN_POINT('Ctrl Pts',(-7.12724717667975,-4.41827404221794,32.9234716401462));
#1929=CARTESIAN_POINT('Ctrl Pts',(-7.62105707402924,-3.44737049193158,32.9234716401462));
#1930=CARTESIAN_POINT('Ctrl Pts',(-8.20480944204794,-1.37883190488156,32.9234716401462));
#1931=CARTESIAN_POINT('Ctrl Pts',(-8.292330450615,-0.302025146645308,32.9234716401462));
#1932=CARTESIAN_POINT('Ctrl Pts',(-8.04907310885056,1.81572925416616,32.9234716401462));
#1933=CARTESIAN_POINT('Ctrl Pts',(-7.72394273307804,2.83665656575596,32.9234716401462));
#1934=CARTESIAN_POINT('Ctrl Pts',(-6.70341503689508,4.68804618225732,32.9234716401462));
#1935=CARTESIAN_POINT('Ctrl Pts',(-6.0207619543969,5.5022792775388,32.9234716401462));
#1936=CARTESIAN_POINT('Ctrl Pts',(-4.38751324772552,6.81654893718201,32.9234716401462));
#1937=CARTESIAN_POINT('Ctrl Pts',(-3.45473746682119,7.30651561682314,32.9234716401462));
#1938=CARTESIAN_POINT('Ctrl Pts',(-1.46173018997874,7.8973093091564,32.9234716401462));
#1939=CARTESIAN_POINT('Ctrl Pts',(-0.421645395472475,7.99563365679116,32.9234716401462));
#1940=CARTESIAN_POINT('Ctrl Pts',(1.62888127415963,7.7873357526116,32.9234716401462));
#1941=CARTESIAN_POINT('Ctrl Pts',(2.61990278751779,7.48602979175624,32.9234716401462));
#1942=CARTESIAN_POINT('Ctrl Pts',(4.42226014817755,6.52316356923884,32.9234716401462));
#1943=CARTESIAN_POINT('Ctrl Pts',(5.21779697908717,5.87381485713723,32.9234716401462));
#1944=CARTESIAN_POINT('Ctrl Pts',(6.50841736853194,4.31237912760973,32.9234716401462));
#1945=CARTESIAN_POINT('Ctrl Pts',(6.99362851621279,3.41745721424393,32.9234716401462));
#1946=CARTESIAN_POINT('Ctrl Pts',(7.58958593288044,1.49979725362818,32.9234716401462));
#1947=CARTESIAN_POINT('Ctrl Pts',(7.69776577692828,0.496525848595123,32.9234716401462));
#1948=CARTESIAN_POINT('Ctrl Pts',(7.52262014120566,-1.48623352763569,32.9234716401462));
#1949=CARTESIAN_POINT('Ctrl Pts',(7.24429598500201,-2.44690629667762,32.9234716401462));
#1950=CARTESIAN_POINT('Ctrl Pts',(6.33762278673376,-4.19904885672501,32.9234716401462));
#1951=CARTESIAN_POINT('Ctrl Pts',(5.72096611309754,-4.97516094822439,32.9234716401462));
#1952=CARTESIAN_POINT('Ctrl Pts',(4.2304314562768,-6.24048253111355,32.9234716401462));
#1953=CARTESIAN_POINT('Ctrl Pts',(3.37307213213635,-6.72003248672735,32.9234716401462));
#1954=CARTESIAN_POINT('Ctrl Pts',(1.53053918120306,-7.31928231674842,32.9234716401462));
#1955=CARTESIAN_POINT('Ctrl Pts',(0.564153989944747,-7.4363693951599,32.9234716401462));
#1956=CARTESIAN_POINT('Ctrl Pts',(-1.35033451970781,-7.29256093303079,32.9234716401462));
#1957=CARTESIAN_POINT('Ctrl Pts',(-2.28023265591324,-7.03636854133835,32.9234716401462));
#1958=CARTESIAN_POINT('Ctrl Pts',(-3.9810081793503,-6.18439895850163,32.9234716401462));
#1959=CARTESIAN_POINT('Ctrl Pts',(-4.73698003130865,-5.5998086574826,32.9234716401462));
#1960=CARTESIAN_POINT('Ctrl Pts',(-5.97537338903633,-4.17923229662667,32.9234716401462));
#1961=CARTESIAN_POINT('Ctrl Pts',(-6.44836345380815,-3.35912703046692,32.9234716401462));
#1962=CARTESIAN_POINT('Ctrl Pts',(-7.04904131936058,-1.59146459323454,32.9234716401462));
#1963=CARTESIAN_POINT('Ctrl Pts',(-7.17408728206426,-0.662019836218649,
32.9234716401462));
#1964=CARTESIAN_POINT('Ctrl Pts',(-7.05979361614343,1.18373035357148,32.9234716401462));
#1965=CARTESIAN_POINT('Ctrl Pts',(-6.82487582485006,2.08244515418723,32.9234716401462));
#1966=CARTESIAN_POINT('Ctrl Pts',(-6.02610003503466,3.73073207947252,32.9234716401462));
#1967=CARTESIAN_POINT('Ctrl Pts',(-5.47293734135439,4.46586140169757,32.9234716401462));
#1968=CARTESIAN_POINT('Ctrl Pts',(-4.12134599374764,5.67571777954603,32.9234716401462));
#1969=CARTESIAN_POINT('Ctrl Pts',(-3.33816912911813,6.1412565228434,32.9234716401462));
#1970=CARTESIAN_POINT('Ctrl Pts',(-1.64508465166811,6.74150562428571,32.9234716401462));
#1971=CARTESIAN_POINT('Ctrl Pts',(-0.752615947077092,6.8735623658747,32.9234716401462));
#1972=CARTESIAN_POINT('Ctrl Pts',(1.02396471305837,6.7869544835588,32.9234716401462));
#1973=CARTESIAN_POINT('Ctrl Pts',(1.89110478625827,6.57244731323554,32.9234716401462));
#1974=CARTESIAN_POINT('Ctrl Pts',(3.48581258705223,5.8253356328248,32.9234716401462));
#1975=CARTESIAN_POINT('Ctrl Pts',(4.1994105326695,5.30294891995916,32.9234716401462));
#1976=CARTESIAN_POINT('Ctrl Pts',(5.37914238410364,4.01933917115744,32.9234716401462));
#1977=CARTESIAN_POINT('Ctrl Pts',(5.83634595023919,3.27274805812425,32.9234716401462));
#1978=CARTESIAN_POINT('Ctrl Pts',(6.43431771263968,1.65391306798357,32.9234716401462));
#1979=CARTESIAN_POINT('Ctrl Pts',(6.57243770666181,0.798437436865943,32.9234716401462));
#1980=CARTESIAN_POINT('Ctrl Pts',(6.5116806119685,-0.908578844415002,32.9234716401462));
#1981=CARTESIAN_POINT('Ctrl Pts',(6.31671357942853,-1.74377023187035,32.9234716401462));
#1982=CARTESIAN_POINT('Ctrl Pts',(5.61971702270536,-3.28383977376932,32.9234716401462));
#1983=CARTESIAN_POINT('Ctrl Pts',(5.12744204473613,-3.9752311714631,32.9234716401462));
#1984=CARTESIAN_POINT('Ctrl Pts',(3.91078073049362,-5.12327270156419,32.9234716401462));
#1985=CARTESIAN_POINT('Ctrl Pts',(3.20041586112067,-5.57126511708922,32.9234716401462));
#1986=CARTESIAN_POINT('Ctrl Pts',(1.65546611389882,-6.16511983914739,32.9234716401462));
#1987=CARTESIAN_POINT('Ctrl Pts',(0.836981988484467,-6.30835647440018,32.9234716401462));
#1988=CARTESIAN_POINT('Ctrl Pts',(-0.800111536920755,-6.27160984497076,
32.9234716401462));
#1989=CARTESIAN_POINT('Ctrl Pts',(-1.60299783438119,-6.09530627795451,32.9234716401462));
#1990=CARTESIAN_POINT('Ctrl Pts',(-3.08740172887672,-5.44685712315388,32.9234716401462));
#1991=CARTESIAN_POINT('Ctrl Pts',(-3.75592531468055,-4.98401726026523,32.9234716401462));
#1992=CARTESIAN_POINT('Ctrl Pts',(-4.87073302404409,-3.83324185586709,32.9234716401462));
#1993=CARTESIAN_POINT('Ctrl Pts',(-5.30864650620959,-3.15872700315462,32.9234716401462));
#1994=CARTESIAN_POINT('Ctrl Pts',(-5.8965540127788,-1.68726263562061,32.9234716401462));
#1995=CARTESIAN_POINT('Ctrl Pts',(-6.0439619321606,-0.905749870224227,32.9234716401462));
#1996=CARTESIAN_POINT('Ctrl Pts',(-6.02938078230053,0.66109910183849,32.9234716401462));
#1997=CARTESIAN_POINT('Ctrl Pts',(-5.87085813760205,1.43134157852169,32.9234716401462));
#1998=CARTESIAN_POINT('Ctrl Pts',(-5.26937050025148,2.85908453584158,32.9234716401462));
#1999=CARTESIAN_POINT('Ctrl Pts',(-4.83527700786006,3.504093185403,32.9234716401462));
#2000=CARTESIAN_POINT('Ctrl Pts',(-3.74929602452579,4.58414641629318,32.9234716401462));
#2001=CARTESIAN_POINT('Ctrl Pts',(-3.11023838441761,5.0111216835964,32.9234716401462));
#2002=CARTESIAN_POINT('Ctrl Pts',(-1.71182407295085,5.59126198346034,32.9234716401462));
#2003=CARTESIAN_POINT('Ctrl Pts',(-0.967243956700375,5.74189742613515,32.9234716401462));
#2004=CARTESIAN_POINT('Ctrl Pts',(0.529075349014026,5.74763277710671,32.9234716401462));
#2005=CARTESIAN_POINT('Ctrl Pts',(1.26635306687642,5.60600296258541,32.9234716401462));
#2006=CARTESIAN_POINT('Ctrl Pts',(2.63647224994461,5.04987337663304,32.9234716401462));
#2007=CARTESIAN_POINT('Ctrl Pts',(3.25733321251703,4.64382563815609,32.9234716401462));
#2008=CARTESIAN_POINT('Ctrl Pts',(4.30113469971844,3.62151902609553,32.9234716401462));
#2009=CARTESIAN_POINT('Ctrl Pts',(4.71632128578847,3.01750936204499,32.9234716401462));
#2010=CARTESIAN_POINT('Ctrl Pts',(5.28688523696005,1.69167448503989,32.9234716401462));
#2011=CARTESIAN_POINT('Ctrl Pts',(5.43980638487987,0.983969755405371,32.9234716401462));
#2012=CARTESIAN_POINT('Ctrl Pts',(5.46400594413254,-0.441571560205579,32.9234716401462));
#2013=CARTESIAN_POINT('Ctrl Pts',(5.33837564523309,-1.1455814945478,32.9234716401462));
#2014=CARTESIAN_POINT('Ctrl Pts',(4.82598365268285,-2.45714687711092,32.9234716401462));
#2015=CARTESIAN_POINT('Ctrl Pts',(4.44726943596877,-3.053242012984,32.9234716401462));
#2016=CARTESIAN_POINT('Ctrl Pts',(3.48748899355618,-4.05931844269907,32.9234716401462));
#2017=CARTESIAN_POINT('Ctrl Pts',(2.91810178297045,-4.46187501524564,32.9234716401462));
#2018=CARTESIAN_POINT('Ctrl Pts',(1.6643405852782,-5.02106500092317,32.9234716401462));
#2019=CARTESIAN_POINT('Ctrl Pts',(0.993435441007891,-5.17533233115464,32.9234716401462));
#2020=CARTESIAN_POINT('Ctrl Pts',(-0.361116457884639,-5.21614118284556,
32.9234716401462));
#2021=CARTESIAN_POINT('Ctrl Pts',(-1.03157362128688,-5.10561219450096,32.9234716401462));
#2022=CARTESIAN_POINT('Ctrl Pts',(-2.28368835440733,-4.63532094458514,32.9234716401462));
#2023=CARTESIAN_POINT('Ctrl Pts',(-2.85441437813975,-4.2832166620598,32.9234716401462));
#2024=CARTESIAN_POINT('Ctrl Pts',(-3.82131695957571,-3.38478645042174,32.9234716401462));
#2025=CARTESIAN_POINT('Ctrl Pts',(-4.21041164679661,-2.84958003205866,32.9234716401462));
#2026=CARTESIAN_POINT('Ctrl Pts',(-4.7564422663519,-1.66735178883423,32.9234716401462));
#2027=CARTESIAN_POINT('Ctrl Pts',(-4.91111891123073,-1.03315190037409,32.9234716401462));
#2028=CARTESIAN_POINT('Ctrl Pts',(-4.96668022134195,0.250236167775982,32.9234716401462));
#2029=CARTESIAN_POINT('Ctrl Pts',(-4.87034978649633,0.886873740137742,32.9234716401462));
#2030=CARTESIAN_POINT('Ctrl Pts',(-4.44050664586026,2.07867453291764,32.9234716401462));
#2031=CARTESIAN_POINT('Ctrl Pts',(-4.11427761847999,2.62344326567889,32.9234716401462));
#2032=CARTESIAN_POINT('Ctrl Pts',(-3.27599438054361,3.54974832184426,32.9234716401462));
#2033=CARTESIAN_POINT('Ctrl Pts',(-2.77451110157651,3.92455904966097,32.9234716401462));
#2034=CARTESIAN_POINT('Ctrl Pts',(-1.6632402778536,4.45565783083532,32.9234716401462));
#2035=CARTESIAN_POINT('Ctrl Pts',(-1.06563279255085,4.60980994881076,32.9234716401462));
#2036=CARTESIAN_POINT('Ctrl Pts',(0.146454172722271,4.67826568956228,32.9234716401462));
#2037=CARTESIAN_POINT('Ctrl Pts',(0.749023641325631,4.59522684607575,32.9234716401462));
#2038=CARTESIAN_POINT('Ctrl Pts',(1.87968116417333,4.20416402209542,32.9234716401462));
#2039=CARTESIAN_POINT('Ctrl Pts',(2.39791979989056,3.90306474724959,32.9234716401462));
#2040=CARTESIAN_POINT('Ctrl Pts',(3.2822293868924,3.12369832991941,32.9234716401462));
#2041=CARTESIAN_POINT('Ctrl Pts',(3.64194423182231,2.65546469084943,32.9234716401462));
#2042=CARTESIAN_POINT('Ctrl Pts',(4.15635237297645,1.61454109160528,32.9234716401462));
#2043=CARTESIAN_POINT('Ctrl Pts',(4.309049534251,1.05339462983805,32.9234716401462));
#2044=CARTESIAN_POINT('Ctrl Pts',(4.38854123457558,-0.0872912544764855,
32.9234716401462));
#2045=CARTESIAN_POINT('Ctrl Pts',(4.3178831730527,-0.655562569705353,32.9234716401462));
#2046=CARTESIAN_POINT('Ctrl Pts',(3.9639183533617,-1.72428189213219,32.9234716401462));
#2047=CARTESIAN_POINT('Ctrl Pts',(3.68719277693679,-2.21543328422471,32.9234716401462));
#2048=CARTESIAN_POINT('Ctrl Pts',(2.96548655448269,-3.05637585253326,32.9234716401462));
#2049=CARTESIAN_POINT('Ctrl Pts',(2.53001334925942,-3.40019341717788,32.9234716401462));
#2050=CARTESIAN_POINT('Ctrl Pts',(1.55879225234728,-3.89616657248016,32.9234716401462));
#2051=CARTESIAN_POINT('Ctrl Pts',(1.03395688895444,-4.04648216543005,32.9234716401462));
#2052=CARTESIAN_POINT('Ctrl Pts',(-0.0352654185951314,-4.13515169741003,
32.9234716401462));
#2053=CARTESIAN_POINT('Ctrl Pts',(-0.569027173566329,-4.07596013367207,
32.9234716401462));
#2054=CARTESIAN_POINT('Ctrl Pts',(-1.57504825414534,-3.75739714641361,32.9234716401462));
#2055=CARTESIAN_POINT('Ctrl Pts',(-2.03857123283803,-3.5042789393208,32.9234716401462));
#2056=CARTESIAN_POINT('Ctrl Pts',(-2.83480235042551,-2.83895023512354,32.9234716401462));
#2057=CARTESIAN_POINT('Ctrl Pts',(-3.16193217190327,-2.43573268255043,32.9234716401462));
#2058=CARTESIAN_POINT('Ctrl Pts',(-3.63774129859088,-1.53353494314419,32.9234716401462));
#2059=CARTESIAN_POINT('Ctrl Pts',(-3.78475296586314,-1.04484216576176,32.9234716401462));
#2060=CARTESIAN_POINT('Ctrl Pts',(-3.88074338189072,-0.0471082044785394,
32.9234716401462));
#2061=CARTESIAN_POINT('Ctrl Pts',(-3.83210094963252,0.451951442002487,32.9234716401462));
#2062=CARTESIAN_POINT('Ctrl Pts',(-3.54723045116489,1.39454969701075,32.9234716401462));
#2063=CARTESIAN_POINT('Ctrl Pts',(-3.31694329074383,1.82991943227444,32.9234716401462));
#2064=CARTESIAN_POINT('Ctrl Pts',(-2.70668379300096,2.58012259972112,32.9234716401462));
#2065=CARTESIAN_POINT('Ctrl Pts',(-2.3352016534302,2.88978560667526,32.9234716401462));
#2066=CARTESIAN_POINT('Ctrl Pts',(-1.50131376260926,3.34371790345152,32.9234716401462));
#2067=CARTESIAN_POINT('Ctrl Pts',(-1.04857639406592,3.48650802125314,32.9234716401462));
#2068=CARTESIAN_POINT('Ctrl Pts',(-0.122317492082743,3.58796446441114,32.9234716401462));
#2069=CARTESIAN_POINT('Ctrl Pts',(0.341866627555985,3.54895113646603,32.9234716401462));
#2070=CARTESIAN_POINT('Ctrl Pts',(1.22035361922922,3.29605133672728,32.9234716401462));
#2071=CARTESIAN_POINT('Ctrl Pts',(1.6270620525992,3.08780919355565,32.9234716401462));
#2072=CARTESIAN_POINT('Ctrl Pts',(2.32994965684717,2.5312853579095,32.9234716401462));
#2073=CARTESIAN_POINT('Ctrl Pts',(2.62137869929653,2.19100302577485,32.9234716401462));
#2074=CARTESIAN_POINT('Ctrl Pts',(3.0517386811608,1.42467709586268,32.9234716401462));
#2075=CARTESIAN_POINT('Ctrl Pts',(3.18939490280375,1.00768916038486,32.9234716401462));
#2076=CARTESIAN_POINT('Ctrl Pts',(3.29446562563142,0.152853510017789,32.9234716401462));
#2077=CARTESIAN_POINT('Ctrl Pts',(3.26415917695715,-0.276301150963126,32.9234716401462));
#2078=CARTESIAN_POINT('Ctrl Pts',(3.0414966182906,-1.0900254604115,32.9234716401462));
#2079=CARTESIAN_POINT('Ctrl Pts',(2.85450404899492,-1.46758184267732,32.9234716401462));
#2080=CARTESIAN_POINT('Ctrl Pts',(2.35035747633135,-2.12189632402495,32.9234716401462));
#2081=CARTESIAN_POINT('Ctrl Pts',(2.04072403308112,-2.39433681486344,32.9234716401462));
#2082=CARTESIAN_POINT('Ctrl Pts',(1.34117766504659,-2.7994475971094,32.9234716401462));
#2083=CARTESIAN_POINT('Ctrl Pts',(0.959714165263739,-2.93106349461556,32.9234716401462));
#2084=CARTESIAN_POINT('Ctrl Pts',(0.17621076132856,-3.03790104285271,32.9234716401462));
#2085=CARTESIAN_POINT('Ctrl Pts',(-0.217780487095809,-3.01537757621172,
32.9234716401462));
#2086=CARTESIAN_POINT('Ctrl Pts',(-0.966128878848729,-2.82120799069113,
32.9234716401462));
#2087=CARTESIAN_POINT('Ctrl Pts',(-1.31406047450517,-2.65466043718724,32.9234716401462));
#2088=CARTESIAN_POINT('Ctrl Pts',(-1.91857583021641,-2.20150820602755,32.9234716401462));
#2089=CARTESIAN_POINT('Ctrl Pts',(-2.17128656257501,-1.92195740718503,32.9234716401462));
#2090=CARTESIAN_POINT('Ctrl Pts',(-2.54949147487,-1.28837336418897,32.9234716401462));
#2091=CARTESIAN_POINT('Ctrl Pts',(-2.67416733476049,-0.942189912975886,
32.9234716401462));
#2092=CARTESIAN_POINT('Ctrl Pts',(-2.78092999028381,-0.229887529970139,
32.9234716401462));
#2093=CARTESIAN_POINT('Ctrl Pts',(-2.76526455922066,0.128827039952891,32.9234716401462));
#2094=CARTESIAN_POINT('Ctrl Pts',(-2.59783384517008,0.811226101193421,32.9234716401462));
#2095=CARTESIAN_POINT('Ctrl Pts',(-2.45091793981313,1.12907916393528,32.9234716401462));
#2096=CARTESIAN_POINT('Ctrl Pts',(-2.04735285523408,1.68260300093037,32.9234716401462));
#2097=CARTESIAN_POINT('Ctrl Pts',(-1.79730300466215,1.91485725200104,32.9234716401462));
#2098=CARTESIAN_POINT('Ctrl Pts',(-1.22882855652907,2.26452199187319,32.9234716401462));
#2099=CARTESIAN_POINT('Ctrl Pts',(-0.917660764306808,2.38136586209387,32.9234716401462));
#2100=CARTESIAN_POINT('Ctrl Pts',(-0.276386349461346,2.48621950819209,32.9234716401462));
#2101=CARTESIAN_POINT('Ctrl Pts',(0.04696004236402,2.47648689645117,32.9234716401462));
#2102=CARTESIAN_POINT('Ctrl Pts',(0.662878625309366,2.33403228208909,32.9234716401462));
#2103=CARTESIAN_POINT('Ctrl Pts',(0.950219831769397,2.2059261548351,32.9234716401462));
#2104=CARTESIAN_POINT('Ctrl Pts',(1.45159635225993,1.8505168388375,32.9234716401462));
#2105=CARTESIAN_POINT('Ctrl Pts',(1.66268347332823,1.62937046143507,32.9234716401462));
#2106=CARTESIAN_POINT('Ctrl Pts',(1.98219917932911,1.12511614513175,32.9234716401462));
#2107=CARTESIAN_POINT('Ctrl Pts',(2.09032834281052,0.848678576069934,32.9234716401462));
#2108=CARTESIAN_POINT('Ctrl Pts',(2.19144904771018,0.278214609054701,32.9234716401462));
#2109=CARTESIAN_POINT('Ctrl Pts',(2.18672481032644,-0.00969560051073452,
32.9234716401462));
#2110=CARTESIAN_POINT('Ctrl Pts',(2.06747632088177,-0.558648691820972,32.9234716401462));
#2111=CARTESIAN_POINT('Ctrl Pts',(1.95734989362091,-0.815067389163599,32.9234716401462));
#2112=CARTESIAN_POINT('Ctrl Pts',(1.64864055714582,-1.26318204403332,32.9234716401462));
#2113=CARTESIAN_POINT('Ctrl Pts',(1.45578368987911,-1.45240991866607,32.9234716401462));
#2114=CARTESIAN_POINT('Ctrl Pts',(1.01482097098448,-1.74019789527352,32.9234716401462));
#2115=CARTESIAN_POINT('Ctrl Pts',(0.772805293321242,-1.83874110608616,32.9234716401462));
#2116=CARTESIAN_POINT('Ctrl Pts',(0.272885204624077,-1.93431899186545,32.9234716401462));
#2117=CARTESIAN_POINT('Ctrl Pts',(0.0204527361288314,-1.93368095384056,
32.9234716401462));
#2118=CARTESIAN_POINT('Ctrl Pts',(-0.461102551946002,-1.83586338518654,
32.9234716401462));
#2119=CARTESIAN_POINT('Ctrl Pts',(-0.686214543414202,-1.74287860291662,
32.9234716401462));
#2120=CARTESIAN_POINT('Ctrl Pts',(-1.08000186359734,-1.4793881267413,32.9234716401462));
#2121=CARTESIAN_POINT('Ctrl Pts',(-1.2467010173094,-1.314188829767,32.9234716401462));
#2122=CARTESIAN_POINT('Ctrl Pts',(-1.50122062505271,-0.935545531059268,
32.9234716401462));
#2123=CARTESIAN_POINT('Ctrl Pts',(-1.58932179563656,-0.727617042303062,
32.9234716401462));
#2124=CARTESIAN_POINT('Ctrl Pts',(-1.67756735437294,-0.297916690029945,
32.9234716401462));
#2125=CARTESIAN_POINT('Ctrl Pts',(-1.68009795029212,-0.0809716512548921,
32.9234716401462));
#2126=CARTESIAN_POINT('Ctrl Pts',(-1.60193370127242,0.332818315186817,32.9234716401462));
#2127=CARTESIAN_POINT('Ctrl Pts',(-1.52524452854834,0.526272792204931,32.9234716401462));
#2128=CARTESIAN_POINT('Ctrl Pts',(-1.30546388058366,0.864730793015626,32.9234716401462));
#2129=CARTESIAN_POINT('Ctrl Pts',(-1.16726898734644,1.00826190872202,32.9234716401462));
#2130=CARTESIAN_POINT('Ctrl Pts',(-0.849919701230039,1.22802504269334,32.9234716401462));
#2131=CARTESIAN_POINT('Ctrl Pts',(-0.675710234542092,1.30484991800734,32.9234716401462));
#2132=CARTESIAN_POINT('Ctrl Pts',(-0.315830520557944,1.38400535911158,32.9234716401462));
#2133=CARTESIAN_POINT('Ctrl Pts',(-0.134339752798344,1.3887956030688,32.9234716401462));
#2134=CARTESIAN_POINT('Ctrl Pts',(0.211406819769419,1.32850891939097,32.9234716401462));
#2135=CARTESIAN_POINT('Ctrl Pts',(0.372900438610009,1.26726047688656,32.9234716401462));
#2136=CARTESIAN_POINT('Ctrl Pts',(0.655120167418985,1.08964555216342,32.9234716401462));
#2137=CARTESIAN_POINT('Ctrl Pts',(0.774889409179002,0.97777288465515,32.9234716401462));
#2138=CARTESIAN_POINT('Ctrl Pts',(0.958490266782808,0.720616508959073,32.9234716401462));
#2139=CARTESIAN_POINT('Ctrl Pts',(1.02323990547626,0.579708143137865,32.9234716401462));
#2140=CARTESIAN_POINT('Ctrl Pts',(1.09160191072008,0.289134800183059,32.9234716401462));
#2141=CARTESIAN_POINT('Ctrl Pts',(1.09775868718521,0.142997048932816,32.9234716401462));
#2142=CARTESIAN_POINT('Ctrl Pts',(1.075,-6.93889390390723E-17,32.9234716401462));
#2143=CARTESIAN_POINT('',(1.075,-6.09863722023096E-19,0.360971640146147));
#2144=CARTESIAN_POINT('',(1.075,-6.09863722023096E-19,-2.48277835985385));
#2145=CARTESIAN_POINT('Ctrl Pts',(-15.8524231569341,0.717002320727453,0.360971640146147));
#2146=CARTESIAN_POINT('Ctrl Pts',(-15.7311868167069,2.82788606524116,0.360971640146147));
#2147=CARTESIAN_POINT('Ctrl Pts',(-15.1884866476255,4.91030750500635,0.360971640146147));
#2148=CARTESIAN_POINT('Ctrl Pts',(-14.2603764817466,6.80016147865293,0.360971640146147));
#2149=CARTESIAN_POINT('Ctrl Pts',(-13.0449822093306,9.27499451002854,0.360971640146147));
#2150=CARTESIAN_POINT('Ctrl Pts',(-11.171940881795,11.4135830069687,0.360971640146147));
#2151=CARTESIAN_POINT('Ctrl Pts',(-8.8943597757569,12.9390275136731,0.360971640146147));
#2152=CARTESIAN_POINT('Ctrl Pts',(-6.6167786697188,14.4644720203775,0.360971640146147));
#2153=CARTESIAN_POINT('Ctrl Pts',(-3.94048034646526,15.3732337543076,0.360971640146147));
#2154=CARTESIAN_POINT('Ctrl Pts',(-1.22111690095089,15.5529612155634,0.360971640146147));
#2155=CARTESIAN_POINT('Ctrl Pts',(1.49824654456349,15.7326886768193,0.360971640146147));
#2156=CARTESIAN_POINT('Ctrl Pts',(4.25390260012974,15.1832348248582,0.360971640146147));
#2157=CARTESIAN_POINT('Ctrl Pts',(6.68384756783224,13.984903552177,0.360971640146147));
#2158=CARTESIAN_POINT('Ctrl Pts',(9.11379253553475,12.7865722794959,0.360971640146147));
#2159=CARTESIAN_POINT('Ctrl Pts',(11.2121249806337,10.9426082864982,0.360971640146147));
#2160=CARTESIAN_POINT('Ctrl Pts',(12.7072639905342,8.70227603284759,0.360971640146147));
#2161=CARTESIAN_POINT('Ctrl Pts',(14.2024030004348,6.46194377919695,0.360971640146147));
#2162=CARTESIAN_POINT('Ctrl Pts',(15.0908852568267,3.83097301519737,0.360971640146147));
#2163=CARTESIAN_POINT('Ctrl Pts',(15.2630379543831,1.15902623439703,0.360971640146147));
#2164=CARTESIAN_POINT('Ctrl Pts',(15.4351906519395,-1.5129205464033,0.360971640146147));
#2165=CARTESIAN_POINT('Ctrl Pts',(14.8908855838347,-4.21918895415606,0.360971640146147));
#2166=CARTESIAN_POINT('Ctrl Pts',(13.7097453824831,-6.60430087291247,0.360971640146147));
#2167=CARTESIAN_POINT('Ctrl Pts',(12.5286051811314,-8.98941279166887,0.360971640146147));
#2168=CARTESIAN_POINT('Ctrl Pts',(10.7138316901198,-11.0475784548293,0.360971640146147));
#2169=CARTESIAN_POINT('Ctrl Pts',(8.51083161266591,-12.5125237073984,0.360971640146147));
#2170=CARTESIAN_POINT('Ctrl Pts',(6.30783153521199,-13.9774689599675,0.360971640146147));
#2171=CARTESIAN_POINT('Ctrl Pts',(3.72224160347022,-14.8458056700038,0.360971640146147));
#2172=CARTESIAN_POINT('Ctrl Pts',(1.09772767733016,-15.0105220454301,0.360971640146147));
#2173=CARTESIAN_POINT('Ctrl Pts',(-1.52678624880992,-15.1752384208564,0.360971640146147));
#2174=CARTESIAN_POINT('Ctrl Pts',(-4.18368794209171,-14.6362247443215,0.360971640146147));
#2175=CARTESIAN_POINT('Ctrl Pts',(-6.52402210431764,-13.4724035617461,0.360971640146147));
#2176=CARTESIAN_POINT('Ctrl Pts',(-8.86435626654356,-12.3085823791707,0.360971640146147));
#2177=CARTESIAN_POINT('Ctrl Pts',(-10.8824446617442,-10.5231123591898,0.360971640146147));
#2178=CARTESIAN_POINT('Ctrl Pts',(-12.3173080747055,-8.35752753526804,0.360971640146147));
#2179=CARTESIAN_POINT('Ctrl Pts',(-13.7521714876667,-6.19194271134624,0.360971640146147));
#2180=CARTESIAN_POINT('Ctrl Pts',(-14.6004966945137,-3.65178659093453,0.360971640146147));
#2181=CARTESIAN_POINT('Ctrl Pts',(-14.7579152203165,-1.07472140680398,0.360971640146147));
#2182=CARTESIAN_POINT('Ctrl Pts',(-14.9153337461194,1.50234377732658,0.360971640146147));
#2183=CARTESIAN_POINT('Ctrl Pts',(-14.3817540186823,4.1098999999903,0.360971640146147));
#2184=CARTESIAN_POINT('Ctrl Pts',(-13.235379677645,6.40551197554494,0.360971640146147));
#2185=CARTESIAN_POINT('Ctrl Pts',(-12.0890053366077,8.70112395109958,0.360971640146147));
#2186=CARTESIAN_POINT('Ctrl Pts',(-10.3329515578281,10.6792248360065,0.360971640146147));
#2187=CARTESIAN_POINT('Ctrl Pts',(-8.20486481795782,12.0841185048539,0.360971640146147));
#2188=CARTESIAN_POINT('Ctrl Pts',(-6.07677807808753,13.4890121737013,0.360971640146147));
#2189=CARTESIAN_POINT('Ctrl Pts',(-3.58210845393351,14.3174600319369,0.360971640146147));
#2190=CARTESIAN_POINT('Ctrl Pts',(-1.0525075965092,14.4677192109727,0.360971640146147));
#2191=CARTESIAN_POINT('Ctrl Pts',(1.47709326091513,14.6179783900085,0.360971640146147));
#2192=CARTESIAN_POINT('Ctrl Pts',(4.03532556722206,14.0899751184093,0.360971640146147));
#2193=CARTESIAN_POINT('Ctrl Pts',(6.28627120316212,12.9611753164507,0.360971640146147));
#2194=CARTESIAN_POINT('Ctrl Pts',(8.53721683910218,11.832375514492,0.360971640146147));
#2195=CARTESIAN_POINT('Ctrl Pts',(10.4754202146793,10.10585054774,0.360971640146147));
#2196=CARTESIAN_POINT('Ctrl Pts',(11.8504564121957,8.01534447528324,0.360971640146147));
#2197=CARTESIAN_POINT('Ctrl Pts',(13.225492609712,5.92483840282645,0.360971640146147));
#2198=CARTESIAN_POINT('Ctrl Pts',(14.0341973847532,3.4757076655013,0.360971640146147));
#2199=CARTESIAN_POINT('Ctrl Pts',(14.1774357496403,0.993586416772922,0.360971640146147));
#2200=CARTESIAN_POINT('Ctrl Pts',(14.3206741145275,-1.48853483195546,0.360971640146147));
#2201=CARTESIAN_POINT('Ctrl Pts',(13.7983897541175,-3.99746508647219,0.360971640146147));
#2202=CARTESIAN_POINT('Ctrl Pts',(12.6872920630203,-6.20380050680491,0.360971640146147));
#2203=CARTESIAN_POINT('Ctrl Pts',(11.5761943719231,-8.41013592713763,0.360971640146147));
#2204=CARTESIAN_POINT('Ctrl Pts',(9.87931058821203,-10.3085320372564,0.360971640146147));
#2205=CARTESIAN_POINT('Ctrl Pts',(7.82646751903289,-11.6538232130311,0.360971640146147));
#2206=CARTESIAN_POINT('Ctrl Pts',(5.77362444985376,-12.9991143888058,0.360971640146147));
#2207=CARTESIAN_POINT('Ctrl Pts',(3.37008469536131,-13.7882104563362,0.360971640146147));
#2208=CARTESIAN_POINT('Ctrl Pts',(0.935458034558158,-13.9245665688672,0.360971640146147));
#2209=CARTESIAN_POINT('Ctrl Pts',(-1.49916862624501,-14.0609226813983,0.360971640146147));
#2210=CARTESIAN_POINT('Ctrl Pts',(-3.95881900373929,-13.5444996355379,0.360971640146147));
#2211=CARTESIAN_POINT('Ctrl Pts',(-6.12060060917442,-12.4512315007921,0.360971640146147));
#2212=CARTESIAN_POINT('Ctrl Pts',(-8.28238221460955,-11.3579633660462,0.360971640146147));
#2213=CARTESIAN_POINT('Ctrl Pts',(-10.1410615456576,-9.69083293610719,0.360971640146147));
#2214=CARTESIAN_POINT('Ctrl Pts',(-11.4567203256039,-7.67573495823244,0.360971640146147));
#2215=CARTESIAN_POINT('Ctrl Pts',(-12.7723791055503,-5.6606369803577,0.360971640146147));
#2216=CARTESIAN_POINT('Ctrl Pts',(-13.5420009509467,-3.30274000992468,0.360971640146147));
#2217=CARTESIAN_POINT('Ctrl Pts',(-13.6716134015005,-0.915622613463266,
0.360971640146147));
#2218=CARTESIAN_POINT('Ctrl Pts',(-13.8012258520543,1.47149478299817,0.360971640146147));
#2219=CARTESIAN_POINT('Ctrl Pts',(-13.2908064715123,3.88188776833364,0.360971640146147));
#2220=CARTESIAN_POINT('Ctrl Pts',(-12.2154952117792,5.99917223603453,0.360971640146147));
#2221=CARTESIAN_POINT('Ctrl Pts',(-11.1401839520461,8.11645670373541,0.360971640146147));
#2222=CARTESIAN_POINT('Ctrl Pts',(-9.50291884586089,9.93550998422471,0.360971640146147));
#2223=CARTESIAN_POINT('Ctrl Pts',(-7.52564779914113,11.2216491700964,0.360971640146147));
#2224=CARTESIAN_POINT('Ctrl Pts',(-5.54837675242139,12.5077883559682,0.360971640146147));
#2225=CARTESIAN_POINT('Ctrl Pts',(-3.23617407228865,13.2580705737271,0.360971640146147));
#2226=CARTESIAN_POINT('Ctrl Pts',(-0.896580313721449,13.3810779806807,0.360971640146147));
#2227=CARTESIAN_POINT('Ctrl Pts',(1.44301344484577,13.5040853876343,0.360971640146147));
#2228=CARTESIAN_POINT('Ctrl Pts',(3.80417183287566,12.9998119699865,0.360971640146147));
#2229=CARTESIAN_POINT('Ctrl Pts',(5.87701611620927,11.9425847765647,0.360971640146147));
#2230=CARTESIAN_POINT('Ctrl Pts',(7.94986039954289,10.8853575831429,0.360971640146147));
#2231=CARTESIAN_POINT('Ctrl Pts',(9.72937859971679,9.27806956947641,0.360971640146147));
#2232=CARTESIAN_POINT('Ctrl Pts',(10.9861111686241,7.33870704524831,0.360971640146147));
#2233=CARTESIAN_POINT('Ctrl Pts',(12.2428437375314,5.39934452102022,0.360971640146147));
#2234=CARTESIAN_POINT('Ctrl Pts',(12.9739210306953,3.13288734223499,0.360971640146147));
#2235=CARTESIAN_POINT('Ctrl Pts',(13.0904620398358,0.840831292200249,0.360971640146147));
#2236=CARTESIAN_POINT('Ctrl Pts',(13.2070030489764,-1.45122475783451,0.360971640146147));
#2237=CARTESIAN_POINT('Ctrl Pts',(12.7090178380052,-3.76317165329415,0.360971640146147));
#2238=CARTESIAN_POINT('Ctrl Pts',(11.6700017742958,-5.79163298158023,0.360971640146147));
#2239=CARTESIAN_POINT('Ctrl Pts',(10.6309857105865,-7.8200943098663,0.360971640146147));
#2240=CARTESIAN_POINT('Ctrl Pts',(9.05378635652052,-9.56016864130579,0.360971640146147));
#2241=CARTESIAN_POINT('Ctrl Pts',(7.15241369726984,-10.7876077452308,0.360971640146147));
#2242=CARTESIAN_POINT('Ctrl Pts',(5.25104103801918,-12.0150468491557,0.360971640146147));
#2243=CARTESIAN_POINT('Ctrl Pts',(3.03038027622844,-12.7270540287383,0.360971640146147));
#2244=CARTESIAN_POINT('Ctrl Pts',(0.785875702401047,-12.8372673126749,0.360971640146147));
#2245=CARTESIAN_POINT('Ctrl Pts',(-1.45862887142637,-12.9474805966115,0.360971640146147));
#2246=CARTESIAN_POINT('Ctrl Pts',(-3.72138768882469,-12.455925781705,0.360971640146147));
#2247=CARTESIAN_POINT('Ctrl Pts',(-5.70552356708384,-11.4352477826782,0.360971640146147));
#2248=CARTESIAN_POINT('Ctrl Pts',(-7.68965944534299,-10.4145697836514,0.360971640146147));
#2249=CARTESIAN_POINT('Ctrl Pts',(-9.39038136057208,-8.86757045411912,0.360971640146147));
#2250=CARTESIAN_POINT('Ctrl Pts',(-10.5886403258834,-7.00426875314472,0.360971640146147));
#2251=CARTESIAN_POINT('Ctrl Pts',(-11.7868992911947,-5.14096705217033,0.360971640146147));
#2252=CARTESIAN_POINT('Ctrl Pts',(-12.4799712756066,-2.96615332741517,0.360971640146147));
#2253=CARTESIAN_POINT('Ctrl Pts',(-12.5839955331821,-0.769213694458581,
0.360971640146147));
#2254=CARTESIAN_POINT('Ctrl Pts',(-12.6880197907576,1.42772593849803,0.360971640146147));
#2255=CARTESIAN_POINT('Ctrl Pts',(-12.2030375063091,3.64132040200793,0.360971640146147));
#2256=CARTESIAN_POINT('Ctrl Pts',(-11.2008243779705,5.5811886107088,0.360971640146147));
#2257=CARTESIAN_POINT('Ctrl Pts',(-10.198611249632,7.52105681940966,0.360971640146147));
#2258=CARTESIAN_POINT('Ctrl Pts',(-8.6819231069529,9.18251801150004,0.360971640146147));
#2259=CARTESIAN_POINT('Ctrl Pts',(-6.85677320803154,10.3517103384671,0.360971640146147));
#2260=CARTESIAN_POINT('Ctrl Pts',(-5.03162330911016,11.5209026654342,0.360971640146147));
#2261=CARTESIAN_POINT('Ctrl Pts',(-2.90270694562123,12.1951744799081,0.360971640146147));
#2262=CARTESIAN_POINT('Ctrl Pts',(-0.753345415140475,12.2931484356106,0.360971640146147));
#2263=CARTESIAN_POINT('Ctrl Pts',(1.39601611534028,12.391122391313,0.360971640146147));
#2264=CARTESIAN_POINT('Ctrl Pts',(3.56047025868791,11.912854716121,0.360971640146147));
#2265=CARTESIAN_POINT('Ctrl Pts',(5.4561288534934,10.9292331349791,0.360971640146147));
#2266=CARTESIAN_POINT('Ctrl Pts',(7.35178744829887,9.9456115538373,0.360971640146147));
#2267=CARTESIAN_POINT('Ctrl Pts',(8.97407985047353,8.459345557253,0.360971640146147));
#2268=CARTESIAN_POINT('Ctrl Pts',(10.1143192127802,6.67242805430503,0.360971640146147));
#2269=CARTESIAN_POINT('Ctrl Pts',(11.2545585750869,4.88551055135705,0.360971640146147));
#2270=CARTESIAN_POINT('Ctrl Pts',(11.9101653511016,2.80254157735087,0.360971640146146));
#2271=CARTESIAN_POINT('Ctrl Pts',(12.002227754476,0.700771007846684,0.360971640146146));
#2272=CARTESIAN_POINT('Ctrl Pts',(12.0942901578505,-1.4009995616575,0.360971640146146));
#2273=CARTESIAN_POINT('Ctrl Pts',(11.6228791145186,-3.51633772801038,0.360971640146147));
#2274=CARTESIAN_POINT('Ctrl Pts',(10.6579756270522,-5.36784503952282,0.360971640146147));
#2275=CARTESIAN_POINT('Ctrl Pts',(9.69307213958579,-7.21935235103528,0.360971640146147));
#2276=CARTESIAN_POINT('Ctrl Pts',(8.23733904479655,-8.80256813627151,0.360971640146147));
#2277=CARTESIAN_POINT('Ctrl Pts',(6.48873428155254,-9.91396838052887,0.360971640146147));
#2278=CARTESIAN_POINT('Ctrl Pts',(4.74012951830858,-11.0253686247862,0.360971640146147));
#2279=CARTESIAN_POINT('Ctrl Pts',(2.7031576657856,-11.6624455994912,0.360971640146147));
#2280=CARTESIAN_POINT('Ctrl Pts',(0.648990612609559,-11.7487352245511,0.360971640146147));
#2281=CARTESIAN_POINT('Ctrl Pts',(-1.40517644056651,-11.835024849611,0.360971640146147));
#2282=CARTESIAN_POINT('Ctrl Pts',(-3.47142328242104,-11.3706124039482,0.360971640146147));
#2283=CARTESIAN_POINT('Ctrl Pts',(-5.27883791592651,-10.4245534260743,0.360971640146147));
#2284=CARTESIAN_POINT('Ctrl Pts',(-7.08625254943197,-9.47849444820051,0.360971640146147));
#2285=CARTESIAN_POINT('Ctrl Pts',(-8.63048413006332,-8.05340480690258,0.360971640146147));
#2286=CARTESIAN_POINT('Ctrl Pts',(-9.71315927532213,-6.34319287657094,0.360971640146147));
#2287=CARTESIAN_POINT('Ctrl Pts',(-10.7958344205809,-4.63298094623929,0.360971640146147));
#2288=CARTESIAN_POINT('Ctrl Pts',(-11.4145169362204,-2.64205565078149,0.360971640146147));
#2289=CARTESIAN_POINT('Ctrl Pts',(-11.4951725808589,-0.63550436609213,0.360971640146147));
#2290=CARTESIAN_POINT('Ctrl Pts',(-11.5758282254974,1.37104691859723,0.360971640146147));
#2291=CARTESIAN_POINT('Ctrl Pts',(-11.1185562859182,3.38822739766397,0.360971640146147));
#2292=CARTESIAN_POINT('Ctrl Pts',(-10.191468102461,5.15160823287554,0.360971640146147));
#2293=CARTESIAN_POINT('Ctrl Pts',(-9.26437991900381,6.9149890680871,0.360971640146147));
#2294=CARTESIAN_POINT('Ctrl Pts',(-7.87004407842731,8.42032909540461,0.360971640146147));
#2295=CARTESIAN_POINT('Ctrl Pts',(-6.19830482336246,9.47439333266704,0.360971640146147));
#2296=CARTESIAN_POINT('Ctrl Pts',(-4.52656556829759,10.5284575699295,0.360971640146147));
#2297=CARTESIAN_POINT('Ctrl Pts',(-2.58173596886909,11.1288810732655,0.360971640146147));
#2298=CARTESIAN_POINT('Ctrl Pts',(-0.622812401589363,11.2040415586668,0.360971640146147));
#2299=CARTESIAN_POINT('Ctrl Pts',(1.33611116569036,11.2792020440681,0.360971640146147));
#2300=CARTESIAN_POINT('Ctrl Pts',(3.30425055277943,10.8292124609938,0.360971640146147));
#2301=CARTESIAN_POINT('Ctrl Pts',(5.02365674357955,9.92122122515321,0.360971640146147));
#2302=CARTESIAN_POINT('Ctrl Pts',(6.74306293437967,9.01322998931263,0.360971640146147));
#2303=CARTESIAN_POINT('Ctrl Pts',(8.20960429823245,7.64975809176015,0.360971640146147));
#2304=CARTESIAN_POINT('Ctrl Pts',(9.23517198996324,6.0165711031319,0.360971640146147));
#2305=CARTESIAN_POINT('Ctrl Pts',(10.260739681694,4.38338411450369,0.360971640146147));
#2306=CARTESIAN_POINT('Ctrl Pts',(10.8430397234298,2.48469905325089,0.360971640146147));
#2307=CARTESIAN_POINT('Ctrl Pts',(10.9128438934807,0.573414849026485,0.360971640146147));
#2308=CARTESIAN_POINT('Ctrl Pts',(10.9826480635315,-1.33786935519795,0.360971640146147));
#2309=CARTESIAN_POINT('Ctrl Pts',(10.5400826287901,-3.25699323010297,0.360971640146147));
#2310=CARTESIAN_POINT('Ctrl Pts',(9.65131436161156,-4.93248420428475,0.360971640146147));
#2311=CARTESIAN_POINT('Ctrl Pts',(8.76254609443299,-6.60797517846651,0.360971640146147));
#2312=CARTESIAN_POINT('Ctrl Pts',(7.43004807681936,-8.03581100686086,0.360971640146147));
#2313=CARTESIAN_POINT('Ctrl Pts',(5.83549269428319,-9.03299668649787,0.360971640146147));
#2314=CARTESIAN_POINT('Ctrl Pts',(4.24093731174701,-10.0301823661349,0.360971640146147));
#2315=CARTESIAN_POINT('Ctrl Pts',(2.38844533380033,-10.5944946003377,0.360971640146146));
#2316=CARTESIAN_POINT('Ctrl Pts',(0.52481183495899,-10.6590813210383,0.360971640146146));
#2317=CARTESIAN_POINT('Ctrl Pts',(-1.33882166388235,-10.7236680417389,0.360971640146146));
#2318=CARTESIAN_POINT('Ctrl Pts',(-3.20895591526286,-10.288668487967,0.360971640146147));
#2319=CARTESIAN_POINT('Ctrl Pts',(-4.84059137427053,-9.41924907781115,0.360971640146147));
#2320=CARTESIAN_POINT('Ctrl Pts',(-6.47222683327821,-8.54982966765532,0.360971640146147));
#2321=CARTESIAN_POINT('Ctrl Pts',(-7.86145049197669,-7.24841526104745,0.360971640146147));
#2322=CARTESIAN_POINT('Ctrl Pts',(-8.83036886344085,-5.69257057241534,0.360971640146147));
#2323=CARTESIAN_POINT('Ctrl Pts',(-9.79928723490499,-4.13672588378326,0.360971640146147));
#2324=CARTESIAN_POINT('Ctrl Pts',(-10.3457474184284,-2.33047523706033,0.360971640146147));
#2325=CARTESIAN_POINT('Ctrl Pts',(-10.4052555773036,-0.514503482572547,
0.360971640146147));
#2326=CARTESIAN_POINT('Ctrl Pts',(-10.4647637361789,1.30146827191522,0.360971640146147));
#2327=CARTESIAN_POINT('Ctrl Pts',(-10.0374717362224,3.12263909717866,0.360971640146147));
#2328=CARTESIAN_POINT('Ctrl Pts',(-9.18752693823592,4.71047901584699,0.360971640146147));
#2329=CARTESIAN_POINT('Ctrl Pts',(-8.33758214024938,6.29831893451535,0.360971640146147));
#2330=CARTESIAN_POINT('Ctrl Pts',(-7.06736086940734,7.64902402663448,0.360971640146147));
#2331=CARTESIAN_POINT('Ctrl Pts',(-5.55030571031996,8.58978996383915,0.360971640146147));
#2332=CARTESIAN_POINT('Ctrl Pts',(-4.03325055123259,9.53055590104382,0.360971640146147));
#2333=CARTESIAN_POINT('Ctrl Pts',(-2.27328918624139,10.0592998929499,0.360971640146147));
#2334=CARTESIAN_POINT('Ctrl Pts',(-0.504989911681847,10.1138683984604,0.360971640146147));
#2335=CARTESIAN_POINT('Ctrl Pts',(1.26330936287769,10.168436903971,0.360971640146147));
#2336=CARTESIAN_POINT('Ctrl Pts',(3.03554326805965,9.74899407028702,0.360971640146147));
#2337=CARTESIAN_POINT('Ctrl Pts',(4.57964789435247,8.91864950587296,0.360971640146147));
#2338=CARTESIAN_POINT('Ctrl Pts',(6.1237525206453,8.0883049414589,0.360971640146147));
#2339=CARTESIAN_POINT('Ctrl Pts',(7.43603288625259,6.84938612437749,0.360971640146147));
#2340=CARTESIAN_POINT('Ctrl Pts',(8.34876143261233,5.3711990779769,0.360971640146147));
#2341=CARTESIAN_POINT('Ctrl Pts',(9.26148997897207,3.8930120315763,0.360971640146147));
#2342=CARTESIAN_POINT('Ctrl Pts',(9.77265373995299,2.1793876012206,0.360971640146147));
#2343=CARTESIAN_POINT('Ctrl Pts',(9.82242152090625,0.458771238730916,0.360971640146147));
#2344=CARTESIAN_POINT('Ctrl Pts',(9.87218930185951,-1.26184512375874,0.360971640146147));
#2345=CARTESIAN_POINT('Ctrl Pts',(9.4607371859177,-2.98516892340249,0.360971640146147));
#2346=CARTESIAN_POINT('Ctrl Pts',(8.65011834220745,-4.48559877815011,0.360971640146147));
#2347=CARTESIAN_POINT('Ctrl Pts',(7.83949949849718,-5.98602863289778,0.360971640146147));
#2348=CARTESIAN_POINT('Ctrl Pts',(6.63199224594833,-7.25997834860803,0.360971640146147));
#2349=CARTESIAN_POINT('Ctrl Pts',(5.19275164255174,-8.14478471654681,0.360971640146147));
#2350=CARTESIAN_POINT('Ctrl Pts',(3.7535110391552,-9.02959108448557,0.360971640146147));
#2351=CARTESIAN_POINT('Ctrl Pts',(2.0862708985403,-9.52331067628518,0.360971640146147));
#2352=CARTESIAN_POINT('Ctrl Pts',(0.413347576792721,-9.56841668124618,0.360971640146147));
#2353=CARTESIAN_POINT('Ctrl Pts',(-1.25957574495489,-9.61352268620718,0.360971640146147));
#2354=CARTESIAN_POINT('Ctrl Pts',(-2.93401656199014,-9.21020277789187,0.360971640146147));
#2355=CARTESIAN_POINT('Ctrl Pts',(-4.39083243862602,-8.41943500721662,0.360971640146147));
#2356=CARTESIAN_POINT('Ctrl Pts',(-5.84764831526189,-7.62866723654138,0.360971640146147));
#2357=CARTESIAN_POINT('Ctrl Pts',(-7.0833616938324,-6.45268045161731,0.360971640146147));
#2358=CARTESIAN_POINT('Ctrl Pts',(-7.94036126429114,-5.05246436839186,0.360971640146147));
#2359=CARTESIAN_POINT('Ctrl Pts',(-8.79736083474987,-3.65224828516644,0.360971640146147));
#2360=CARTESIAN_POINT('Ctrl Pts',(-9.27377241958455,-2.03143949140611,0.360971640146147));
#2361=CARTESIAN_POINT('Ctrl Pts',(-9.31435561628682,-0.406219035568252,
0.360971640146147));
#2362=CARTESIAN_POINT('Ctrl Pts',(-9.35493881298909,1.21900142026963,0.360971640146147));
#2363=CARTESIAN_POINT('Ctrl Pts',(-8.95989254000146,2.84458668588937,0.360971640146147));
#2364=CARTESIAN_POINT('Ctrl Pts',(-8.18910105936477,4.2578496501856,0.360971640146147));
#2365=CARTESIAN_POINT('Ctrl Pts',(-7.41830957872807,5.67111261448185,0.360971640146147));
#2366=CARTESIAN_POINT('Ctrl Pts',(-6.27395195638494,6.86868420440722,0.360971640146147));
#2367=CARTESIAN_POINT('Ctrl Pts',(-4.91283821702303,7.69799252635082,0.360971640146147));
#2368=CARTESIAN_POINT('Ctrl Pts',(-3.55172447766115,8.52730084829439,0.360971640146147));
#2369=CARTESIAN_POINT('Ctrl Pts',(-1.97739378968582,8.98654068827373,0.360971640146147));
#2370=CARTESIAN_POINT('Ctrl Pts',(-0.399885721386614,9.02274006303009,0.360971640146147));
#2371=CARTESIAN_POINT('Ctrl Pts',(1.17762234691261,9.05893943778645,0.360971640146147));
#2372=CARTESIAN_POINT('Ctrl Pts',(2.75437980044939,8.6723081650469,0.360971640146147));
#2373=CARTESIAN_POINT('Ctrl Pts',(4.12415119025141,7.92161805559744,0.360971640146147));
#2374=CARTESIAN_POINT('Ctrl Pts',(5.49392258005343,7.17092794614797,0.360971640146147));
#2375=CARTESIAN_POINT('Ctrl Pts',(6.6534471651591,6.05830797275068,0.360971640146147));
#2376=CARTESIAN_POINT('Ctrl Pts',(7.45517995508281,4.73637414714662,0.360971640146147));
#2377=CARTESIAN_POINT('Ctrl Pts',(8.25691274500653,3.41444032154256,0.360971640146147));
#2378=CARTESIAN_POINT('Ctrl Pts',(8.6991172015538,1.88663419990808,0.360971640146147));
#2379=CARTESIAN_POINT('Ctrl Pts',(8.73107175866712,0.356847737204681,0.360971640146147));
#2380=CARTESIAN_POINT('Ctrl Pts',(8.76302631578043,-1.17293872549872,0.360971640146147));
#2381=CARTESIAN_POINT('Ctrl Pts',(8.38495134483112,-2.70089641430009,0.360971640146147));
#2382=CARTESIAN_POINT('Ctrl Pts',(7.65448755133596,-4.02723783926032,0.360971640146147));
#2383=CARTESIAN_POINT('Ctrl Pts',(6.92402375784083,-5.35357926422054,0.360971640146147));
#2384=CARTESIAN_POINT('Ctrl Pts',(5.84324971070835,-6.47515186325557,0.360971640146147));
#2385=CARTESIAN_POINT('Ctrl Pts',(4.56057311463556,-7.24942500469087,0.360971640146147));
#2386=CARTESIAN_POINT('Ctrl Pts',(3.27789651856275,-8.02369814612619,0.360971640146147));
#2387=CARTESIAN_POINT('Ctrl Pts',(1.79666112526097,-8.44900367939818,0.360971640146147));
#2388=CARTESIAN_POINT('Ctrl Pts',(0.314605182606823,-8.47685244057207,0.360971640146147));
#2389=CARTESIAN_POINT('Ctrl Pts',(-1.16745076004732,-8.50470120174596,0.360971640146147));
#2390=CARTESIAN_POINT('Ctrl Pts',(-2.64663703934963,-8.13532377015373,0.360971640146147));
#2391=CARTESIAN_POINT('Ctrl Pts',(-3.92961038066026,-7.42521110047226,0.360971640146147));
#2392=CARTESIAN_POINT('Ctrl Pts',(-5.21258372197089,-6.71509843079079,0.360971640146147));
#2393=CARTESIAN_POINT('Ctrl Pts',(-6.29629958820033,-5.66627837774206,0.360971640146147));
#2394=CARTESIAN_POINT('Ctrl Pts',(-7.04322913122015,-4.4229360725313,0.360971640146147));
#2395=CARTESIAN_POINT('Ctrl Pts',(-7.79015867423996,-3.17959376732054,0.360971640146147));
#2396=CARTESIAN_POINT('Ctrl Pts',(-8.19870184254662,-1.74497496559043,0.360971640146146));
#2397=CARTESIAN_POINT('Ctrl Pts',(-8.22258384629605,-0.310658153804285,
0.360971640146146));
#2398=CARTESIAN_POINT('Ctrl Pts',(-8.24646585004548,1.12365865798186,0.360971640146146));
#2399=CARTESIAN_POINT('Ctrl Pts',(-7.88592713080492,2.55410219078324,0.360971640146147));
#2400=CARTESIAN_POINT('Ctrl Pts',(-7.19629025536304,3.79376960090792,0.360971640146147));
#2401=CARTESIAN_POINT('Ctrl Pts',(-6.50665337992117,5.03343701103258,0.360971640146147));
#2402=CARTESIAN_POINT('Ctrl Pts',(-5.4898951788221,6.07939163182849,0.360971640146147));
#2403=CARTESIAN_POINT('Ctrl Pts',(-4.28596397104079,6.79909379255183,0.360971640146147));
#2404=CARTESIAN_POINT('Ctrl Pts',(-3.08203276325946,7.51879595327518,0.360971640146147));
#2405=CARTESIAN_POINT('Ctrl Pts',(-1.69407611739901,7.91071341249908,0.360971640146147));
#2406=CARTESIAN_POINT('Ctrl Pts',(-0.307506743635133,7.93076771356094,0.360971640146147));
#2407=CARTESIAN_POINT('Ctrl Pts',(1.07906263012875,7.95082201462281,0.360971640146147));
#2408=CARTESIAN_POINT('Ctrl Pts',(2.46079238706105,7.59926311555955,0.360971640146147));
#2409=CARTESIAN_POINT('Ctrl Pts',(3.65721628946575,6.93022656682451,0.360971640146147));
#2410=CARTESIAN_POINT('Ctrl Pts',(4.85364019187045,6.26119001808947,0.360971640146147));
#2411=CARTESIAN_POINT('Ctrl Pts',(5.86192928830238,5.27660131640038,0.360971640146147));
#2412=CARTESIAN_POINT('Ctrl Pts',(6.55452044839845,4.11215775753242,0.360971640146147));
#2413=CARTESIAN_POINT('Ctrl Pts',(7.24711160849452,2.94771419866447,0.360971640146147));
#2414=CARTESIAN_POINT('Ctrl Pts',(7.62254011150961,1.60646497384454,0.360971640146147));
#2415=CARTESIAN_POINT('Ctrl Pts',(7.63890578025327,0.267651041563904,0.360971640146147));
#2416=CARTESIAN_POINT('Ctrl Pts',(7.65527144899692,-1.07116289071671,0.360971640146147));
#2417=CARTESIAN_POINT('Ctrl Pts',(7.31283341217121,-2.40420814991622,0.360971640146147));
#2418=CARTESIAN_POINT('Ctrl Pts',(6.6645215841269,-3.55745123879905,0.360971640146147));
#2419=CARTESIAN_POINT('Ctrl Pts',(6.01620975608258,-4.71069432768191,0.360971640146147));
#2420=CARTESIAN_POINT('Ctrl Pts',(5.06389799040659,-5.68141385410654,0.360971640146147));
#2421=CARTESIAN_POINT('Ctrl Pts',(3.93901837653351,-6.34701056029822,0.360971640146147));
#2422=CARTESIAN_POINT('Ctrl Pts',(2.81413876266043,-7.01260726648989,0.360971640146147));
#2423=CARTESIAN_POINT('Ctrl Pts',(1.51964192473871,-7.37168366258031,0.360971640146147));
#2424=CARTESIAN_POINT('Ctrl Pts',(0.228591133681323,-7.38449978441805,0.360971640146147));
#2425=CARTESIAN_POINT('Ctrl Pts',(-1.06245965737606,-7.39731590625579,0.360971640146147));
#2426=CARTESIAN_POINT('Ctrl Pts',(-2.34685000435326,-7.06413970736624,0.360971640146147));
#2427=CARTESIAN_POINT('Ctrl Pts',(-3.45697524437346,-6.43667685498889,0.360971640146147));
#2428=CARTESIAN_POINT('Ctrl Pts',(-4.56710048439366,-5.80921400261153,0.360971640146147));
#2429=CARTESIAN_POINT('Ctrl Pts',(-5.50034662804343,-4.8892863982437,0.360971640146147));
#2430=CARTESIAN_POINT('Ctrl Pts',(-6.13906559161018,-3.8040467697264,0.360971640146147));
#2431=CARTESIAN_POINT('Ctrl Pts',(-6.77778455517693,-2.71880714120909,0.360971640146147));
#2432=CARTESIAN_POINT('Ctrl Pts',(-7.1206457894552,-1.47110735654573,0.360971640146147));
#2433=CARTESIAN_POINT('Ctrl Pts',(-7.13005146425268,-0.227827102704033,
0.360971640146147));
#2434=CARTESIAN_POINT('Ctrl Pts',(-7.13945713905017,1.01545315113765,0.360971640146147));
#2435=CARTESIAN_POINT('Ctrl Pts',(-6.81568368683785,2.25121847864578,0.360971640146147));
#2436=CARTESIAN_POINT('Ctrl Pts',(-6.20919392557242,3.31828910465154,0.360971640146147));
#2437=CARTESIAN_POINT('Ctrl Pts',(-5.60270416430698,4.38535973065732,0.360971640146147));
#2438=CARTESIAN_POINT('Ctrl Pts',(-4.71526773478389,5.28122891122865,0.360971640146147));
#2439=CARTESIAN_POINT('Ctrl Pts',(-3.66974387594542,5.8931870075089,0.360971640146147));
#2440=CARTESIAN_POINT('Ctrl Pts',(-2.62422001710695,6.50514510378914,0.360971640146147));
#2441=CARTESIAN_POINT('Ctrl Pts',(-1.42336165238111,6.83192821661413,0.360971640146147));
#2442=CARTESIAN_POINT('Ctrl Pts',(-0.227859027974384,6.83806255810078,0.360971640146147));
#2443=CARTESIAN_POINT('Ctrl Pts',(0.967643596432343,6.84419689958742,0.360971640146147));
#2444=CARTESIAN_POINT('Ctrl Pts',(2.15481410433507,6.52996703524005,0.360971640146147));
#2445=CARTESIAN_POINT('Ctrl Pts',(3.17889362109065,5.94457434047688,0.360971640146147));
#2446=CARTESIAN_POINT('Ctrl Pts',(4.20297313784624,5.35918164571371,0.360971640146147));
#2447=CARTESIAN_POINT('Ctrl Pts',(5.0615620070864,4.5043431923643,0.360971640146147));
#2448=CARTESIAN_POINT('Ctrl Pts',(5.64687627497926,3.49861063117358,0.360971640146147));
#2449=CARTESIAN_POINT('Ctrl Pts',(6.23219054287212,2.49287806998285,0.360971640146147));
#2450=CARTESIAN_POINT('Ctrl Pts',(6.54303266926674,1.33890519200999,0.360971640146147));
#2451=CARTESIAN_POINT('Ctrl Pts',(6.54603480444603,0.191186985459919,0.360971640146147));
#2452=CARTESIAN_POINT('Ctrl Pts',(6.54903693962532,-0.956531221090155,0.360971640146147));
#2453=CARTESIAN_POINT('Ctrl Pts',(6.24449143618187,-2.09513741622772,0.360971640146147));
#2454=CARTESIAN_POINT('Ctrl Pts',(5.68031964273404,-3.07628959813945,0.360971640146147));
#2455=CARTESIAN_POINT('Ctrl Pts',(5.11614784928622,-4.05744178005117,0.360971640146147));
#2456=CARTESIAN_POINT('Ctrl Pts',(4.29401396078288,-4.87884722134482,0.360971640146147));
#2457=CARTESIAN_POINT('Ctrl Pts',(3.32814796853922,-5.43763486281132,0.360971640146147));
#2458=CARTESIAN_POINT('Ctrl Pts',(2.36228197629556,-5.99642250427782,0.360971640146147));
#2459=CARTESIAN_POINT('Ctrl Pts',(1.2552383518465,-6.29146087334623,0.360971640146147));
#2460=CARTESIAN_POINT('Ctrl Pts',(0.155311047753759,-6.29146994190608,0.360971640146147));
#2461=CARTESIAN_POINT('Ctrl Pts',(-0.944616256338999,-6.29147901046592,
0.360971640146147));
#2462=CARTESIAN_POINT('Ctrl Pts',(-2.03468895239399,-5.9967585722213,0.360971640146146));
#2463=CARTESIAN_POINT('Ctrl Pts',(-2.97297784323534,-5.45393137380238,0.360971640146146));
#2464=CARTESIAN_POINT('Ctrl Pts',(-3.91126673407669,-4.91110417538346,0.360971640146146));
#2465=CARTESIAN_POINT('Ctrl Pts',(-4.69558586203132,-4.12178122729426,0.360971640146147));
#2466=CARTESIAN_POINT('Ctrl Pts',(-5.22796424159503,-3.19585681831287,0.360971640146147));
#2467=CARTESIAN_POINT('Ctrl Pts',(-5.76034262115875,-2.26993240933148,0.360971640146147));
#2468=CARTESIAN_POINT('Ctrl Pts',(-6.03971455550344,-1.20986150495165,0.360971640146147));
#2469=CARTESIAN_POINT('Ctrl Pts',(-6.03686970922635,-0.157731284073528,
0.360971640146147));
#2470=CARTESIAN_POINT('Ctrl Pts',(-6.03402486294927,0.894398936804597,0.360971640146147));
#2471=CARTESIAN_POINT('Ctrl Pts',(-5.74927012485939,1.93596925416589,0.360971640146147));
#2472=CARTESIAN_POINT('Ctrl Pts',(-5.22791107356166,2.83145916680169,0.360971640146147));
#2473=CARTESIAN_POINT('Ctrl Pts',(-4.70655202226394,3.72694907943748,0.360971640146147));
#2474=CARTESIAN_POINT('Ctrl Pts',(-3.95014617660536,4.47427923946807,0.360971640146147));
#2475=CARTESIAN_POINT('Ctrl Pts',(-3.06423810790377,4.98036588371514,0.360971640146147));
#2476=CARTESIAN_POINT('Ctrl Pts',(-2.17833003920219,5.48645252796221,0.360971640146147));
#2477=CARTESIAN_POINT('Ctrl Pts',(-1.16527502103272,5.75029544310054,0.360971640146147));
#2478=CARTESIAN_POINT('Ctrl Pts',(-0.160947760261956,5.74473584527396,0.360971640146147));
#2479=CARTESIAN_POINT('Ctrl Pts',(0.843379500508822,5.73917624744737,0.360971640146147));
#2480=CARTESIAN_POINT('Ctrl Pts',(1.83647886613507,5.46452777453435,0.360971640146147));
#2481=CARTESIAN_POINT('Ctrl Pts',(2.68923438224466,4.96476028030764,0.360971640146147));
#2482=CARTESIAN_POINT('Ctrl Pts',(3.54198989835425,4.46499278608092,0.360971640146147));
#2483=CARTESIAN_POINT('Ctrl Pts',(4.2524286662672,3.74160999087156,0.360971640146147));
#2484=CARTESIAN_POINT('Ctrl Pts',(4.73234126334585,2.89579276185691,0.360971640146147));
#2485=CARTESIAN_POINT('Ctrl Pts',(5.2122538604245,2.04997553284225,0.360971640146147));
#2486=CARTESIAN_POINT('Ctrl Pts',(5.46070526420512,1.08397926644148,0.360971640146147));
#2487=CARTESIAN_POINT('Ctrl Pts',(5.4525700890315,0.127460538785976,0.360971640146147));
#2488=CARTESIAN_POINT('Ctrl Pts',(5.44443491385787,-0.829058188869524,0.360971640146147));
#2489=CARTESIAN_POINT('Ctrl Pts',(5.18003320061558,-1.77371833615102,0.360971640146147));
#2490=CARTESIAN_POINT('Ctrl Pts',(4.70198053074651,-2.58380430595053,0.360971640146147));
#2491=CARTESIAN_POINT('Ctrl Pts',(4.22392786087743,-3.39389027575005,0.360971640146147));
#2492=CARTESIAN_POINT('Ctrl Pts',(3.53367384969221,-4.06753545732627,0.360971640146146));
#2493=CARTESIAN_POINT('Ctrl Pts',(2.72802170184946,-4.52139185644571,0.360971640146146));
#2494=CARTESIAN_POINT('Ctrl Pts',(1.92236955400671,-4.97524825556514,0.360971640146146));
#2495=CARTESIAN_POINT('Ctrl Pts',(1.00347460417327,-5.20844574758394,0.360971640146147));
#2496=CARTESIAN_POINT('Ctrl Pts',(0.0947696787370978,-5.19787417959095,
0.360971640146147));
#2497=CARTESIAN_POINT('Ctrl Pts',(-0.813935246699106,-5.18730261159795,
0.360971640146147));
#2498=CARTESIAN_POINT('Ctrl Pts',(-1.71018821531898,-4.9332880813978,0.360971640146147));
#2499=CARTESIAN_POINT('Ctrl Pts',(-2.47766975728266,-4.47707335998958,0.360971640146147));
#2500=CARTESIAN_POINT('Ctrl Pts',(-3.24515129924632,-4.02085863858138,0.360971640146147));
#2501=CARTESIAN_POINT('Ctrl Pts',(-3.8821009298235,-3.36383893010678,0.360971640146147));
#2502=CARTESIAN_POINT('Ctrl Pts',(-4.31001914075228,-2.59842584668788,0.360971640146147));
#2503=CARTESIAN_POINT('Ctrl Pts',(-4.73793735168107,-1.83301276326896,0.360971640146147));
#2504=CARTESIAN_POINT('Ctrl Pts',(-4.95601862269689,-0.961261393865572,
0.360971640146147));
#2505=CARTESIAN_POINT('Ctrl Pts',(-4.94314985614752,-0.100375235830796,
0.360971640146147));
#2506=CARTESIAN_POINT('Ctrl Pts',(-4.93028108959815,0.76051092220398,0.360971640146147));
#2507=CARTESIAN_POINT('Ctrl Pts',(-4.68679409409505,1.60838905799814,0.360971640146147));
#2508=CARTESIAN_POINT('Ctrl Pts',(-4.25254030154783,2.33333155857866,0.360971640146147));
#2509=CARTESIAN_POINT('Ctrl Pts',(-3.81828650900061,3.05827405915916,0.360971640146147));
#2510=CARTESIAN_POINT('Ctrl Pts',(-3.19460640659046,3.65862640321321,0.360971640146147));
#2511=CARTESIAN_POINT('Ctrl Pts',(-2.46950611230434,4.06072459577704,0.360971640146147));
#2512=CARTESIAN_POINT('Ctrl Pts',(-1.74440581801819,4.46282278834089,0.360971640146147));
#2513=CARTESIAN_POINT('Ctrl Pts',(-0.919839991796803,4.66592561969085,0.360971640146147));
#2514=CARTESIAN_POINT('Ctrl Pts',(-0.106777262406632,4.65089885799352,0.360971640146147));
#2515=CARTESIAN_POINT('Ctrl Pts',(0.706285466983513,4.63587209629618,0.360971640146147));
#2516=CARTESIAN_POINT('Ctrl Pts',(1.50582142179947,4.40305291483488,0.360971640146147));
#2517=CARTESIAN_POINT('Ctrl Pts',(2.1882905351474,3.99088288732648,0.360971640146147));
#2518=CARTESIAN_POINT('Ctrl Pts',(2.87075964849534,3.57871285981808,0.360971640146147));
#2519=CARTESIAN_POINT('Ctrl Pts',(3.43461319922107,2.9884774510502,0.360971640146147));
#2520=CARTESIAN_POINT('Ctrl Pts',(3.81100970280002,2.30376341175379,0.360971640146147));
#2521=CARTESIAN_POINT('Ctrl Pts',(4.18740620637897,1.61904937245737,0.360971640146147));
#2522=CARTESIAN_POINT('Ctrl Pts',(4.37566846939357,0.841710750885085,0.360971640146147));
#2523=CARTESIAN_POINT('Ctrl Pts',(4.35862292451217,0.0764758074279642,0.360971640146147));
#2524=CARTESIAN_POINT('Ctrl Pts',(4.34157737963077,-0.688759136029157,0.360971640146147));
#2525=CARTESIAN_POINT('Ctrl Pts',(4.11956621865231,-1.43998586758395,0.360971640146147));
#2526=CARTESIAN_POINT('Ctrl Pts',(3.72960264761959,-2.08004751526623,0.360971640146147));
#2527=CARTESIAN_POINT('Ctrl Pts',(3.33963907658687,-2.72010916294851,0.360971640146147));
#2528=CARTESIAN_POINT('Ctrl Pts',(2.78295323282054,-3.24756264183945,0.360971640146147));
#2529=CARTESIAN_POINT('Ctrl Pts',(2.13869865521063,-3.5983759448646,0.360971640146147));
#2530=CARTESIAN_POINT('Ctrl Pts',(1.49444407760073,-3.94918924788976,0.360971640146147));
#2531=CARTESIAN_POINT('Ctrl Pts',(0.764374020686997,-4.12274890330758,0.360971640146147));
#2532=CARTESIAN_POINT('Ctrl Pts',(0.046970916481742,-4.10382379517152,0.360971640146147));
#2533=CARTESIAN_POINT('Ctrl Pts',(-0.670432187723525,-4.08489868703546,
0.360971640146147));
#2534=CARTESIAN_POINT('Ctrl Pts',(-1.37338295946027,-3.87383567948407,0.360971640146147));
#2535=CARTESIAN_POINT('Ctrl Pts',(-1.97110333017772,-3.50620111110476,0.360971640146147));
#2536=CARTESIAN_POINT('Ctrl Pts',(-2.56882370089518,-3.13856654272545,0.360971640146147));
#2537=CARTESIAN_POINT('Ctrl Pts',(-3.05997605732266,-2.61553491865951,0.360971640146147));
#2538=CARTESIAN_POINT('Ctrl Pts',(-3.38532480677229,-2.01181274996556,0.360971640146147));
#2539=CARTESIAN_POINT('Ctrl Pts',(-3.71067355622191,-1.4080905812716,0.360971640146147));
#2540=CARTESIAN_POINT('Ctrl Pts',(-3.86966865360407,-0.72533014739635,0.360971640146147));
#2541=CARTESIAN_POINT('Ctrl Pts',(-3.84900320951825,-0.0557626317784012,
0.360971640146147));
#2542=CARTESIAN_POINT('Ctrl Pts',(-3.82833776543244,0.613804883839527,0.360971640146147));
#2543=CARTESIAN_POINT('Ctrl Pts',(-3.62836297016254,1.26851326478317,0.360971640146147));
#2544=CARTESIAN_POINT('Ctrl Pts',(-3.2831798048376,1.82395881408709,0.360971640146147));
#2545=CARTESIAN_POINT('Ctrl Pts',(-2.93799663951265,2.37940436339101,0.360971640146147));
#2546=CARTESIAN_POINT('Ctrl Pts',(-2.44872367274445,2.83435477418241,0.360971640146147));
#2547=CARTESIAN_POINT('Ctrl Pts',(-1.88560660042229,3.13435777507744,0.360971640146147));
#2548=CARTESIAN_POINT('Ctrl Pts',(-1.32248952810011,3.43436077597248,0.360971640146147));
#2549=CARTESIAN_POINT('Ctrl Pts',(-0.687079473843119,3.5789294531167,0.360971640146147));
#2550=CARTESIAN_POINT('Ctrl Pts',(-0.0653509921519557,3.55666290717157,
0.360971640146147));
#2551=CARTESIAN_POINT('Ctrl Pts',(0.556377489539188,3.53439636122645,0.360971640146147));
#2552=CARTESIAN_POINT('Ctrl Pts',(1.16287735415108,3.34564976240997,0.360971640146146));
#2553=CARTESIAN_POINT('Ctrl Pts',(1.67611480415893,3.02304025424645,0.360971640146146));
#2554=CARTESIAN_POINT('Ctrl Pts',(2.18935225416679,2.70043074608291,0.360971640146146));
#2555=CARTESIAN_POINT('Ctrl Pts',(2.60820012318297,2.24502065666797,0.360971640146147));
#2556=CARTESIAN_POINT('Ctrl Pts',(2.88297633808206,1.7225811080944,0.360971640146147));
#2557=CARTESIAN_POINT('Ctrl Pts',(3.15775255298115,1.20014155952085,0.360971640146147));
#2558=CARTESIAN_POINT('Ctrl Pts',(3.28803303533559,0.612122339491982,0.360971640146147));
#2559=CARTESIAN_POINT('Ctrl Pts',(3.26430462781705,0.0382360330594705,0.360971640146147));
#2560=CARTESIAN_POINT('Ctrl Pts',(3.2405762202985,-0.535650273373041,0.360971640146147));
#2561=CARTESIAN_POINT('Ctrl Pts',(3.06319772683251,-1.09397580140437,0.360971640146147));
#2562=CARTESIAN_POINT('Ctrl Pts',(2.76328398312694,-1.56507214051444,0.360971640146147));
#2563=CARTESIAN_POINT('Ctrl Pts',(2.46337023942136,-2.03616847962452,0.360971640146147));
#2564=CARTESIAN_POINT('Ctrl Pts',(2.04192702943395,-2.41901343733644,0.360971640146147));
#2565=CARTESIAN_POINT('Ctrl Pts',(1.56023717160238,-2.66868198583039,0.360971640146147));
#2566=CARTESIAN_POINT('Ctrl Pts',(1.07854731377083,-2.91835053432432,0.360971640146147));
#2567=CARTESIAN_POINT('Ctrl Pts',(0.537959080441419,-3.0344811344011,0.360971640146147));
#2568=CARTESIAN_POINT('Ctrl Pts',(0.0119177865812558,-3.00943011120046,
0.360971640146147));
#2569=CARTESIAN_POINT('Ctrl Pts',(-0.514123507278924,-2.98437908799982,
0.360971640146147));
#2570=CARTESIAN_POINT('Ctrl Pts',(-1.02430918362318,-2.81850853291433,0.360971640146147));
#2571=CARTESIAN_POINT('Ctrl Pts',(-1.45333166622839,-2.54141251363662,0.360971640146147));
#2572=CARTESIAN_POINT('Ctrl Pts',(-1.88235414883359,-2.26431649435893,0.360971640146147));
#2573=CARTESIAN_POINT('Ctrl Pts',(-2.22929605189819,-1.87694394745323,0.360971640146147));
#2574=CARTESIAN_POINT('Ctrl Pts',(-2.45397621010379,-1.4360756866701,0.360971640146147));
#2575=CARTESIAN_POINT('Ctrl Pts',(-2.6786563683094,-0.995207425886978,0.360971640146147));
#2576=CARTESIAN_POINT('Ctrl Pts',(-2.78077548509775,-0.502090029422329,
0.360971640146147));
#2577=CARTESIAN_POINT('Ctrl Pts',(-2.75454109712167,-0.0238962814206492,
0.360971640146147));
#2578=CARTESIAN_POINT('Ctrl Pts',(-2.72830670914559,0.454297466581045,0.360971640146147));
#2579=CARTESIAN_POINT('Ctrl Pts',(-2.57408384901176,0.916378081125271,0.360971640146147));
#2580=CARTESIAN_POINT('Ctrl Pts',(-2.31992736628971,1.30339422732598,0.360971640146147));
#2581=CARTESIAN_POINT('Ctrl Pts',(-2.06577088356766,1.69041037352668,0.360971640146147));
#2582=CARTESIAN_POINT('Ctrl Pts',(-1.71257256453978,2.00154930436195,0.360971640146147));
#2583=CARTESIAN_POINT('Ctrl Pts',(-1.31259754612194,2.20136050441542,0.360971640146147));
#2584=CARTESIAN_POINT('Ctrl Pts',(-0.912622527704088,2.4011717044689,0.360971640146147));
#2585=CARTESIAN_POINT('Ctrl Pts',(-0.467015515796979,2.48941782284807,0.360971640146147));
#2586=CARTESIAN_POINT('Ctrl Pts',(-0.0366715429039513,2.46213932542848,
0.360971640146147));
#2587=CARTESIAN_POINT('Ctrl Pts',(0.393672429989062,2.43486082800888,0.360971640146147));
#2588=CARTESIAN_POINT('Ctrl Pts',(0.807683077464169,2.29242534234736,0.360971640146147));
#2589=CARTESIAN_POINT('Ctrl Pts',(1.15276067278009,2.06133005995152,0.360971640146147));
#2590=CARTESIAN_POINT('Ctrl Pts',(1.49783826809603,1.83023477755566,0.360971640146147));
#2591=CARTESIAN_POINT('Ctrl Pts',(1.77327453445523,1.51131403190646,0.360971640146147));
#2592=CARTESIAN_POINT('Ctrl Pts',(1.94833636400493,1.1523036398795,0.360971640146147));
#2593=CARTESIAN_POINT('Ctrl Pts',(2.12339819355463,0.793293247852548,0.360971640146147));
#2594=CARTESIAN_POINT('Ctrl Pts',(2.19790988370648,0.395235865557875,0.360971640146147));
#2595=CARTESIAN_POINT('Ctrl Pts',(2.16972653601046,0.0127435929804504,0.360971640146147));
#2596=CARTESIAN_POINT('Ctrl Pts',(2.14154318831444,-0.369748679596974,0.360971640146147));
#2597=CARTESIAN_POINT('Ctrl Pts',(2.01103467900407,-0.735724759426939,0.360971640146147));
#2598=CARTESIAN_POINT('Ctrl Pts',(1.80312211183325,-1.03893185450813,0.360971640146147));
#2599=CARTESIAN_POINT('Ctrl Pts',(1.59520954466242,-1.34213894958933,0.360971640146147));
#2600=CARTESIAN_POINT('Ctrl Pts',(1.31066949816107,-1.58197308413443,0.360971640146147));
#2601=CARTESIAN_POINT('Ctrl Pts',(0.992694854958618,-1.73240528583314,0.360971640146147));
#2602=CARTESIAN_POINT('Ctrl Pts',(0.674720211756172,-1.88283748753185,0.360971640146147));
#2603=CARTESIAN_POINT('Ctrl Pts',(0.324251401326531,-1.94375340435313,0.360971640146147));
#2604=CARTESIAN_POINT('Ctrl Pts',(-0.0103875497778613,-1.91480446879283,
0.360971640146147));
#2605=CARTESIAN_POINT('Ctrl Pts',(-0.345026500882265,-1.88585553323252,
0.360971640146147));
#2606=CARTESIAN_POINT('Ctrl Pts',(-0.663003717032202,-1.76741352391929,
0.360971640146147));
#2607=CARTESIAN_POINT('Ctrl Pts',(-0.924408627369035,-1.58280503748659,
0.360971640146147));
#2608=CARTESIAN_POINT('Ctrl Pts',(-1.18581353770586,-1.39819655105389,0.360971640146147));
#2609=CARTESIAN_POINT('Ctrl Pts',(-1.39014629758026,-1.14814010930224,0.360971640146147));
#2610=CARTESIAN_POINT('Ctrl Pts',(-1.51606876857686,-0.871272075466064,
0.360971640146147));
#2611=CARTESIAN_POINT('Ctrl Pts',(-1.64199123957346,-0.594404041629883,
0.360971640146147));
#2612=CARTESIAN_POINT('Ctrl Pts',(-1.68945012208783,-0.291562442352364,
0.360971640146147));
#2613=CARTESIAN_POINT('Ctrl Pts',(-1.6598748637303,-0.00477812982380088,
0.360971640146147));
#2614=CARTESIAN_POINT('Ctrl Pts',(-1.63029960537277,0.282006182704753,0.360971640146147));
#2615=CARTESIAN_POINT('Ctrl Pts',(-1.52406354087904,0.552020543527922,0.360971640146146));
#2616=CARTESIAN_POINT('Ctrl Pts',(-1.36288035079841,0.771691849160194,0.360971640146146));
#2617=CARTESIAN_POINT('Ctrl Pts',(-1.20169716071778,0.991363154792465,0.360971640146146));
#2618=CARTESIAN_POINT('Ctrl Pts',(-0.986227008715409,1.16029552119285,0.360971640146147));
#2619=CARTESIAN_POINT('Ctrl Pts',(-0.750536182596539,1.26182831262348,0.360971640146147));
#2620=CARTESIAN_POINT('Ctrl Pts',(-0.514845356477662,1.36336110405412,0.360971640146147));
#2621=CARTESIAN_POINT('Ctrl Pts',(-0.259669304511658,1.39750177482381,0.360971640146147));
#2622=CARTESIAN_POINT('Ctrl Pts',(-0.0207406436030237,1.36743946080093,
0.360971640146147));
#2623=CARTESIAN_POINT('Ctrl Pts',(0.218188017305603,1.33737714677806,0.360971640146147));
#2624=CARTESIAN_POINT('Ctrl Pts',(0.440275835389416,1.24348639251207,0.360971640146147));
#2625=CARTESIAN_POINT('Ctrl Pts',(0.61828238061453,1.10584956398533,0.360971640146147));
#2626=CARTESIAN_POINT('Ctrl Pts',(0.79628892583965,0.96821273545859,0.360971640146147));
#2627=CARTESIAN_POINT('Ctrl Pts',(0.929922103587051,0.787431337168793,0.360971640146147));
#2628=CARTESIAN_POINT('Ctrl Pts',(1.00718542006575,0.592988054629527,0.360971640146147));
#2629=CARTESIAN_POINT('Ctrl Pts',(1.08444873654444,0.398544772090266,0.360971640146147));
#2630=CARTESIAN_POINT('Ctrl Pts',(1.10541010108169,0.19107230030633,0.360971640146147));
#2631=CARTESIAN_POINT('Ctrl Pts',(1.075,-6.09863722023096E-19,0.360971640146147));
#2632=CARTESIAN_POINT('Origin',(-0.01875,-6.09863722023096E-19,0.360971640146147));
#2633=CARTESIAN_POINT('Origin',(-0.01875,-6.09863722023096E-19,0.360971640146144));
#2634=CARTESIAN_POINT('Origin',(-0.01875,-6.09863722023096E-19,25.3922216401462));
#2635=CARTESIAN_POINT('',(16.3875002444722,2.00857632106831E-15,37.4980968369962));
#2636=CARTESIAN_POINT('',(16.3875002444722,2.00857632106831E-15,25.3922216401462));
#2637=CARTESIAN_POINT('',(-16.1026151084274,-3.2364069982298,37.5097013114647));
#2638=CARTESIAN_POINT('Ctrl Pts',(16.3875002444722,2.4980018054066E-15,
37.4980968369962));
#2639=CARTESIAN_POINT('Ctrl Pts',(16.3875002444722,-1.03000270048318,37.4980968369962));
#2640=CARTESIAN_POINT('Ctrl Pts',(16.2889409687111,-2.0951876855552,37.4981320354213));
#2641=CARTESIAN_POINT('Ctrl Pts',(15.8737606042638,-4.21410759971726,37.4982803090562));
#2642=CARTESIAN_POINT('Ctrl Pts',(15.5572282739555,-5.26785991912723,37.4983933526832));
#2643=CARTESIAN_POINT('Ctrl Pts',(14.7200693796517,-7.28894029262364,37.4986923294867));
#2644=CARTESIAN_POINT('Ctrl Pts',(14.1987761362371,-8.25787785688608,37.4988785012208));
#2645=CARTESIAN_POINT('Ctrl Pts',(12.9940503797142,-10.0497573309707,37.4993087529902));
#2646=CARTESIAN_POINT('Ctrl Pts',(12.3105428087933,-10.872648776385,37.4995528599875));
#2647=CARTESIAN_POINT('Ctrl Pts',(10.8538990338541,-12.3292925878066,37.5000730880539));
#2648=CARTESIAN_POINT('Ctrl Pts',(10.0310075534875,-13.0128002119976,37.5003669787703));
#2649=CARTESIAN_POINT('Ctrl Pts',(8.23912801364006,-14.2175260489604,37.5010069441207));
#2650=CARTESIAN_POINT('Ctrl Pts',(7.27019041930997,-14.7388193206663,37.5013530010364));
#2651=CARTESIAN_POINT('Ctrl Pts',(5.24910999209032,-15.5759782502434,37.5020748385144));
#2652=CARTESIAN_POINT('Ctrl Pts',(4.19535765114156,-15.8925105918116,37.5024511950012));
#2653=CARTESIAN_POINT('Ctrl Pts',(2.07643770381976,-16.3076909675085,37.5032079929119));
#2654=CARTESIAN_POINT('Ctrl Pts',(1.01125270736871,-16.4062502444722,37.5035884408265));
#2655=CARTESIAN_POINT('Ctrl Pts',(-1.0487527073801,-16.4062502444722,37.5043242124928));
#2656=CARTESIAN_POINT('Ctrl Pts',(-2.11393770400768,-16.3076909674981,37.5047046683474));
#2657=CARTESIAN_POINT('Ctrl Pts',(-4.23285765149513,-15.8925105917158,37.5054614987459));
#2658=CARTESIAN_POINT('Ctrl Pts',(-5.28660999276861,-15.5759782517855,37.5058378797571));
#2659=CARTESIAN_POINT('Ctrl Pts',(-7.30769041870403,-14.7388193190942,37.5065597789061));
#2660=CARTESIAN_POINT('Ctrl Pts',(-8.2766280139664,-14.2175260487722,37.5069058729623));
#2661=CARTESIAN_POINT('Ctrl Pts',(-10.0685075536481,-13.0128002118584,37.507545918032));
#2662=CARTESIAN_POINT('Ctrl Pts',(-10.8913990338879,-12.3292925877769,37.5078398512486));
#2663=CARTESIAN_POINT('Ctrl Pts',(-12.3480428088171,-10.872648776357,37.5083601614447));
#2664=CARTESIAN_POINT('Ctrl Pts',(-13.0315503797793,-10.0497573308967,37.5086043109422));
#2665=CARTESIAN_POINT('Ctrl Pts',(-14.2362761363123,-8.25787785675139,37.5090346424309));
#2666=CARTESIAN_POINT('Ctrl Pts',(-14.7575693802998,-7.28894029288042,37.5092208513005));
#2667=CARTESIAN_POINT('Ctrl Pts',(-15.5839593992406,-5.29385828095958,37.5095160430648));
#2668=CARTESIAN_POINT('Ctrl Pts',(-15.8949742555734,-4.26831289576541,37.509627140311));
#2669=CARTESIAN_POINT('Ctrl Pts',(-16.1026151084291,-3.23640699821571,37.5097013114643));
#2670=CARTESIAN_POINT('',(-16.4250002444722,0.,37.5098164704191));
#2671=CARTESIAN_POINT('Ctrl Pts',(-16.1026151084291,-3.23640699821571,37.5097013114643));
#2672=CARTESIAN_POINT('Ctrl Pts',(-16.1080981889272,-3.20915791391974,37.5097032700693));
#2673=CARTESIAN_POINT('Ctrl Pts',(-16.1135100738911,-3.18190457298661,37.5097052032427));
#2674=CARTESIAN_POINT('Ctrl Pts',(-16.3264409687159,-2.09518768548714,37.509781264054));
#2675=CARTESIAN_POINT('Ctrl Pts',(-16.4250002444722,-1.03000270048431,37.5098164704191));
#2676=CARTESIAN_POINT('Ctrl Pts',(-16.4250002444722,0.,37.5098164704191));
#2677=CARTESIAN_POINT('',(-16.1026151096059,3.23640699236639,37.5097013114647));
#2678=CARTESIAN_POINT('Ctrl Pts',(-16.4250002444722,0.,37.5098164704191));
#2679=CARTESIAN_POINT('Ctrl Pts',(-16.4250002444722,1.03000270048431,37.5098164704191));
#2680=CARTESIAN_POINT('Ctrl Pts',(-16.3264409687159,2.09518768548714,37.509781264054));
#2681=CARTESIAN_POINT('Ctrl Pts',(-16.1135100742733,3.18190457103629,37.5097052032428));
#2682=CARTESIAN_POINT('Ctrl Pts',(-16.1080981897017,3.20915791001961,37.5097032700696));
#2683=CARTESIAN_POINT('Ctrl Pts',(-16.1026151096061,3.23640699236643,37.5097013114647));
#2684=CARTESIAN_POINT('Ctrl Pts',(-16.1026151096061,3.23640699236643,37.5097013114647));
#2685=CARTESIAN_POINT('Ctrl Pts',(-15.8949742567439,4.26831289188894,37.5096271403114));
#2686=CARTESIAN_POINT('Ctrl Pts',(-15.5839594000111,5.29385827909931,37.5095160430651));
#2687=CARTESIAN_POINT('Ctrl Pts',(-14.7575693802998,7.28894029288042,37.5092208513005));
#2688=CARTESIAN_POINT('Ctrl Pts',(-14.2362761363123,8.25787785675139,37.5090346424309));
#2689=CARTESIAN_POINT('Ctrl Pts',(-13.0315503797793,10.0497573308967,37.5086043109422));
#2690=CARTESIAN_POINT('Ctrl Pts',(-12.3480428088171,10.872648776357,37.5083601614447));
#2691=CARTESIAN_POINT('Ctrl Pts',(-10.8913990338879,12.3292925877769,37.5078398512486));
#2692=CARTESIAN_POINT('Ctrl Pts',(-10.0685075536481,13.0128002118584,37.507545918032));
#2693=CARTESIAN_POINT('Ctrl Pts',(-8.27662801396641,14.2175260487722,37.5069058729623));
#2694=CARTESIAN_POINT('Ctrl Pts',(-7.30769041870403,14.7388193190942,37.5065597789061));
#2695=CARTESIAN_POINT('Ctrl Pts',(-5.28660999276862,15.5759782517855,37.5058378797571));
#2696=CARTESIAN_POINT('Ctrl Pts',(-4.23285765149513,15.8925105917158,37.5054614987459));
#2697=CARTESIAN_POINT('Ctrl Pts',(-2.11393770400768,16.3076909674981,37.5047046683474));
#2698=CARTESIAN_POINT('Ctrl Pts',(-1.0487527073801,16.4062502444722,37.5043242124928));
#2699=CARTESIAN_POINT('Ctrl Pts',(1.01125270736871,16.4062502444722,37.5035884408265));
#2700=CARTESIAN_POINT('Ctrl Pts',(2.07643770381975,16.3076909675085,37.5032079929119));
#2701=CARTESIAN_POINT('Ctrl Pts',(4.19535765114156,15.8925105918116,37.5024511950012));
#2702=CARTESIAN_POINT('Ctrl Pts',(5.24910999209032,15.5759782502434,37.5020748385144));
#2703=CARTESIAN_POINT('Ctrl Pts',(7.27019041930997,14.7388193206663,37.5013530010364));
#2704=CARTESIAN_POINT('Ctrl Pts',(8.23912801364006,14.2175260489604,37.5010069441207));
#2705=CARTESIAN_POINT('Ctrl Pts',(10.0310075534875,13.0128002119976,37.5003669787703));
#2706=CARTESIAN_POINT('Ctrl Pts',(10.8538990338541,12.3292925878066,37.5000730880539));
#2707=CARTESIAN_POINT('Ctrl Pts',(12.3105428087933,10.872648776385,37.4995528599875));
#2708=CARTESIAN_POINT('Ctrl Pts',(12.9940503797142,10.0497573309707,37.4993087529902));
#2709=CARTESIAN_POINT('Ctrl Pts',(14.1987761362371,8.25787785688608,37.4988785012208));
#2710=CARTESIAN_POINT('Ctrl Pts',(14.7200693796517,7.28894029262364,37.4986923294867));
#2711=CARTESIAN_POINT('Ctrl Pts',(15.5572282739555,5.26785991912723,37.4983933526832));
#2712=CARTESIAN_POINT('Ctrl Pts',(15.8737606042638,4.21410759971726,37.4982803090562));
#2713=CARTESIAN_POINT('Ctrl Pts',(16.2889409687111,2.0951876855552,37.4981320354213));
#2714=CARTESIAN_POINT('Ctrl Pts',(16.3875002444722,1.03000270048318,37.4980968369962));
#2715=CARTESIAN_POINT('Ctrl Pts',(16.3875002444722,1.66533453693773E-15,
37.4980968369962));
#2716=CARTESIAN_POINT('Origin',(0.,0.,90.));
#2717=CARTESIAN_POINT('',(2.36903376791387,-0.114799914035943,35.0511647076463));
#2718=CARTESIAN_POINT('',(-2.71200602139234,8.17686667509357E-13,35.0669041165535));
#2719=CARTESIAN_POINT('Ctrl Pts',(2.36903376791387,-0.114799914035943,35.0511647076463));
#2720=CARTESIAN_POINT('Ctrl Pts',(2.36833956702838,0.203152804691332,35.0504705067608));
#2721=CARTESIAN_POINT('Ctrl Pts',(2.30429444065394,0.542243425039718,35.0499293535418));
#2722=CARTESIAN_POINT('Ctrl Pts',(2.04533327699554,1.16610095631762,35.0493777542268));
#2723=CARTESIAN_POINT('Ctrl Pts',(1.85041720446461,1.45086785261381,35.0493673053817));
#2724=CARTESIAN_POINT('Ctrl Pts',(1.40094600708087,1.90094576516542,35.0497956515508));
#2725=CARTESIAN_POINT('Ctrl Pts',(1.11627586362142,2.09631793474669,35.0502633534653));
#2726=CARTESIAN_POINT('Ctrl Pts',(0.492408290136682,2.35612584682273,35.0516571379946));
#2727=CARTESIAN_POINT('Ctrl Pts',(0.153210894750781,2.42056167246346,35.0525832266456));
#2728=CARTESIAN_POINT('Ctrl Pts',(-0.483812911049622,2.42256169977563,35.0545832539577));
#2729=CARTESIAN_POINT('Ctrl Pts',(-0.824190967383404,2.35994955596657,35.0557914696292));
#2730=CARTESIAN_POINT('Ctrl Pts',(-1.45087673125197,2.10290234047276,35.0583267260321));
#2731=CARTESIAN_POINT('Ctrl Pts',(-1.73718448056404,1.90846737067179,35.0596537698027));
#2732=CARTESIAN_POINT('Ctrl Pts',(-2.19055054241384,1.45851256672605,35.0620665541218));
#2733=CARTESIAN_POINT('Ctrl Pts',(-2.38754593259801,1.17275541670448,35.0633127695603));
#2734=CARTESIAN_POINT('Ctrl Pts',(-2.63379593569841,0.583245895546908,35.0653797263013));
#2735=CARTESIAN_POINT('Ctrl Pts',(-2.69846009149633,0.285694353158322,35.0662353640855));
#2736=CARTESIAN_POINT('Ctrl Pts',(-2.71200602139234,1.63549729315093E-12,
35.0669041165535));
#2737=CARTESIAN_POINT('',(-2.71485232545509,-0.114799914035943,35.067164666015));
#2738=CARTESIAN_POINT('Ctrl Pts',(-2.71485232545509,-0.114799914035943,
35.067164666015));
#2739=CARTESIAN_POINT('Ctrl Pts',(-2.71555669860137,-0.435191660778219,
35.0678690391613));
#2740=CARTESIAN_POINT('Ctrl Pts',(-2.65203634861541,-0.776996739181046,
35.0684181801012));
#2741=CARTESIAN_POINT('Ctrl Pts',(-2.39217544361308,-1.40570959090642,35.0689779891515));
#2742=CARTESIAN_POINT('Ctrl Pts',(-2.19583489039581,-1.69261736497515,35.0689886543715));
#2743=CARTESIAN_POINT('Ctrl Pts',(-1.74254214384437,-2.14529589548754,35.068553662535));
#2744=CARTESIAN_POINT('Ctrl Pts',(-1.45553439926206,-2.34117593275915,35.0680793706704));
#2745=CARTESIAN_POINT('Ctrl Pts',(-0.826829102375361,-2.60018231697136,
35.0666677260835));
#2746=CARTESIAN_POINT('Ctrl Pts',(-0.485131545760168,-2.66330865348196,
35.0657303795922));
#2747=CARTESIAN_POINT('Ctrl Pts',(0.154528031445977,-2.66129067383015,35.0637123999404));
#2748=CARTESIAN_POINT('Ctrl Pts',(0.495037086221789,-2.59632411735248,35.0624982246858));
#2749=CARTESIAN_POINT('Ctrl Pts',(1.12090378698249,-2.33453754290143,35.0599547587296));
#2750=CARTESIAN_POINT('Ctrl Pts',(1.40626140445919,-2.13771745674683,35.0586254706252));
#2751=CARTESIAN_POINT('Ctrl Pts',(1.85564471889222,-1.68493038505026,35.0562193317513));
#2752=CARTESIAN_POINT('Ctrl Pts',(2.04990880341992,-1.39902538590692,35.0549817340579));
#2753=CARTESIAN_POINT('Ctrl Pts',(2.30695107833583,-0.773209096544863,35.0528021206482));
#2754=CARTESIAN_POINT('Ctrl Pts',(2.36972915900369,-0.433297761282168,35.0518600987361));
#2755=CARTESIAN_POINT('Ctrl Pts',(2.36903376791387,-0.114799914035943,35.0511647076463));
#2756=CARTESIAN_POINT('Ctrl Pts',(-2.71200602139233,1.63556357338585E-12,
35.0669041165535));
#2757=CARTESIAN_POINT('Ctrl Pts',(-2.7138320193068,-0.0385117372541134,
35.0669942647102));
#2758=CARTESIAN_POINT('Ctrl Pts',(-2.71476879725165,-0.0768062069406651,
35.0670811378116));
#2759=CARTESIAN_POINT('Ctrl Pts',(-2.7148523254551,-0.114799914035943,35.067164666015));
#2760=CARTESIAN_POINT('Origin',(0.,0.,90.));
#2761=CARTESIAN_POINT('Origin',(-0.01875,-6.09863722023096E-19,32.9234716401462));
#2762=CARTESIAN_POINT('',(0.481221524811854,0.,32.9234716401462));
#2763=CARTESIAN_POINT('',(0.309375,-6.09863722023096E-19,32.9234716401462));
#2764=CARTESIAN_POINT('Origin',(-0.01875,-6.09863722023096E-19,32.9234716401462));
#2765=CARTESIAN_POINT('',(15.5125,-5.32574375416425E-14,32.9234716401462));
#2766=CARTESIAN_POINT('',(7.965625,-2.737911986716E-14,32.9234716401462));
#2767=CARTESIAN_POINT('',(-0.790225145059235,-0.313908316421112,32.9234716401462));
#2768=CARTESIAN_POINT('Ctrl Pts',(-0.790225145059235,-0.313908316421112,
32.9234716401462));
#2769=CARTESIAN_POINT('Ctrl Pts',(-0.784292809784425,-0.346435199329061,
32.9234716401462));
#2770=CARTESIAN_POINT('Ctrl Pts',(-0.776376127065487,-0.378649526044114,
32.9234716401461));
#2771=CARTESIAN_POINT('Ctrl Pts',(-0.73293779522111,-0.518783242033507,
32.9234716401462));
#2772=CARTESIAN_POINT('Ctrl Pts',(-0.677661546279613,-0.619299350498517,
32.9234716401462));
#2773=CARTESIAN_POINT('Ctrl Pts',(-0.527368627887177,-0.801039843162821,
32.9234716401462));
#2774=CARTESIAN_POINT('Ctrl Pts',(-0.43126063007634,-0.878472039467399,
32.9234716401462));
#2775=CARTESIAN_POINT('Ctrl Pts',(-0.207871935003192,-0.997514867839158,
32.9234716401462));
#2776=CARTESIAN_POINT('Ctrl Pts',(-0.0811766308059498,-1.0351112982419,
32.9234716401462));
#2777=CARTESIAN_POINT('Ctrl Pts',(0.18795585137355,-1.0619889527723,32.9234716401462));
#2778=CARTESIAN_POINT('Ctrl Pts',(0.328150029213464,-1.04775482781821,32.9234716401462));
#2779=CARTESIAN_POINT('Ctrl Pts',(0.603949272490647,-0.965322107988385,
32.9234716401462));
#2780=CARTESIAN_POINT('Ctrl Pts',(0.73597280259737,-0.894769114264081,32.9234716401462));
#2781=CARTESIAN_POINT('Ctrl Pts',(0.973281418271745,-0.702739998984251,
32.9234716401462));
#2782=CARTESIAN_POINT('Ctrl Pts',(1.07421916385311,-0.580553705076598,32.9234716401462));
#2783=CARTESIAN_POINT('Ctrl Pts',(1.22912231274048,-0.297445739917548,32.9234716401462));
#2784=CARTESIAN_POINT('Ctrl Pts',(1.27870880068562,-0.137670542884076,32.9234716401462));
#2785=CARTESIAN_POINT('Ctrl Pts',(1.31635474310746,0.200422144149095,32.9234716401462));
#2786=CARTESIAN_POINT('Ctrl Pts',(1.30077629538433,0.375842402506738,32.9234716401462));
#2787=CARTESIAN_POINT('Ctrl Pts',(1.20233638868115,0.719697549833421,32.9234716401462));
#2788=CARTESIAN_POINT('Ctrl Pts',(1.11725532954562,0.883902222987372,32.9234716401462));
#2789=CARTESIAN_POINT('Ctrl Pts',(0.884719360998533,1.17831811735401,32.9234716401462));
#2790=CARTESIAN_POINT('Ctrl Pts',(0.736923660656066,1.30363516799894,32.9234716401462));
#2791=CARTESIAN_POINT('Ctrl Pts',(0.394715206318615,1.49624338825673,32.9234716401462));
#2792=CARTESIAN_POINT('Ctrl Pts',(0.20199604356687,1.55879076889112,32.9234716401462));
#2793=CARTESIAN_POINT('Ctrl Pts',(-0.205121925676186,1.60913197284193,32.9234716401462));
#2794=CARTESIAN_POINT('Ctrl Pts',(-0.415980928075578,1.59315754804855,32.9234716401462));
#2795=CARTESIAN_POINT('Ctrl Pts',(-0.828631860683552,1.48047650859764,32.9234716401462));
#2796=CARTESIAN_POINT('Ctrl Pts',(-1.02555107843028,1.38167219349726,32.9234716401462));
#2797=CARTESIAN_POINT('Ctrl Pts',(-1.37839203230537,1.1100044658209,32.9234716401462));
#2798=CARTESIAN_POINT('Ctrl Pts',(-1.52887197603803,0.937155007545077,32.9234716401462));
#2799=CARTESIAN_POINT('Ctrl Pts',(-1.76090463088072,0.536646666475789,32.9234716401462));
#2800=CARTESIAN_POINT('Ctrl Pts',(-1.83734108831715,0.31121554120304,32.9234716401462));
#2801=CARTESIAN_POINT('Ctrl Pts',(-1.90226422301132,-0.164810434002297,
32.9234716401462));
#2802=CARTESIAN_POINT('Ctrl Pts',(-1.88683950106601,-0.411231348259268,
32.9234716401462));
#2803=CARTESIAN_POINT('Ctrl Pts',(-1.76171045925879,-0.893260140020363,
32.9234716401462));
#2804=CARTESIAN_POINT('Ctrl Pts',(-1.65001486476914,-1.12335496728653,32.9234716401462));
#2805=CARTESIAN_POINT('Ctrl Pts',(-1.34066417095921,-1.535820813395,32.9234716401462));
#2806=CARTESIAN_POINT('Ctrl Pts',(-1.14336258663455,-1.71219779997959,32.9234716401462));
#2807=CARTESIAN_POINT('Ctrl Pts',(-0.685454306681614,-1.98530291055257,
32.9234716401462));
#2808=CARTESIAN_POINT('Ctrl Pts',(-0.427597456511598,-2.07653169762013,
32.9234716401462));
#2809=CARTESIAN_POINT('Ctrl Pts',(0.11711336573709,-2.15789836714278,32.9234716401462));
#2810=CARTESIAN_POINT('Ctrl Pts',(0.399166047808756,-2.1439669177141,32.9234716401462));
#2811=CARTESIAN_POINT('Ctrl Pts',(0.95105814876142,-2.00819845351925,32.9234716401462));
#2812=CARTESIAN_POINT('Ctrl Pts',(1.21474442714208,-1.88446017935295,32.9234716401462));
#2813=CARTESIAN_POINT('Ctrl Pts',(1.68795922469936,-1.53892177623489,32.9234716401462));
#2814=CARTESIAN_POINT('Ctrl Pts',(1.89093509514015,-1.31779946130994,32.9234716401462));
#2815=CARTESIAN_POINT('Ctrl Pts',(2.20671274742024,-0.803457094694845,32.9234716401462));
#2816=CARTESIAN_POINT('Ctrl Pts',(2.31362012696875,-0.513497418148265,32.9234716401462));
#2817=CARTESIAN_POINT('Ctrl Pts',(2.41327426419168,0.0996018356069005,32.9234716401462));
#2818=CARTESIAN_POINT('Ctrl Pts',(2.40177810501178,0.417318703328192,32.9234716401462));
#2819=CARTESIAN_POINT('Ctrl Pts',(2.25718968128993,1.03949017999584,32.9234716401462));
#2820=CARTESIAN_POINT('Ctrl Pts',(2.12226936908479,1.3371508798632,32.9234716401462));
#2821=CARTESIAN_POINT('Ctrl Pts',(1.74207285369158,1.87218241535405,32.9234716401462));
#2822=CARTESIAN_POINT('Ctrl Pts',(1.49778349768536,2.10243477539399,32.9234716401462));
#2823=CARTESIAN_POINT('Ctrl Pts',(0.928023200585726,2.46244833426588,32.9234716401462));
#2824=CARTESIAN_POINT('Ctrl Pts',(0.606311865758204,2.58590744500891,32.9234716401462));
#2825=CARTESIAN_POINT('Ctrl Pts',(-0.0748218914208369,2.7056790093821,32.9234716401462));
#2826=CARTESIAN_POINT('Ctrl Pts',(-0.428205724259591,2.69755890283203,32.9234716401462));
#2827=CARTESIAN_POINT('Ctrl Pts',(-1.12101676817817,2.54597864124915,32.9234716401462));
#2828=CARTESIAN_POINT('Ctrl Pts',(-1.45300820072518,2.40074665801651,32.9234716401462));
#2829=CARTESIAN_POINT('Ctrl Pts',(-2.05087786902669,1.98744979444812,32.9234716401462));
#2830=CARTESIAN_POINT('Ctrl Pts',(-2.30906421831243,1.7206655095104,32.9234716401462));
#2831=CARTESIAN_POINT('Ctrl Pts',(-2.71484608278563,1.09654560689705,32.9234716401462));
#2832=CARTESIAN_POINT('Ctrl Pts',(-2.85571891905711,0.743457617711057,32.9234716401462));
#2833=CARTESIAN_POINT('Ctrl Pts',(-2.99742574464638,-0.0053075642721289,
32.9234716401462));
#2834=CARTESIAN_POINT('Ctrl Pts',(-2.99362128495018,-0.394335687012924,
32.9234716401462));
#2835=CARTESIAN_POINT('Ctrl Pts',(-2.8368846256433,-1.15809788507533,32.9234716401462));
#2836=CARTESIAN_POINT('Ctrl Pts',(-2.68221972079792,-1.52475306618533,32.9234716401462));
#2837=CARTESIAN_POINT('Ctrl Pts',(-2.23740490697944,-2.18644121850139,32.9234716401462));
#2838=CARTESIAN_POINT('Ctrl Pts',(-1.94881400886283,-2.47320118387088,32.9234716401462));
#2839=CARTESIAN_POINT('Ctrl Pts',(-1.27143033769358,-2.92625586208606,32.9234716401462));
#2840=CARTESIAN_POINT('Ctrl Pts',(-0.887361986919127,-3.08539430439231,
32.9234716401462));
#2841=CARTESIAN_POINT('Ctrl Pts',(-0.0714128084992508,-3.25084296511428,
32.9234716401462));
#2842=CARTESIAN_POINT('Ctrl Pts',(0.353213880990422,-3.25229252654016,32.9234716401462));
#2843=CARTESIAN_POINT('Ctrl Pts',(1.18819438470308,-3.09224125623432,32.9234716401462));
#2844=CARTESIAN_POINT('Ctrl Pts',(1.58982495994298,-2.92902967989822,32.9234716401462));
#2845=CARTESIAN_POINT('Ctrl Pts',(2.31627393237307,-2.45430169970381,32.9234716401462));
#2846=CARTESIAN_POINT('Ctrl Pts',(2.63223051613023,-2.14460731628091,32.9234716401462));
#2847=CARTESIAN_POINT('Ctrl Pts',(3.13403628434075,-1.41509033161877,32.9234716401462));
#2848=CARTESIAN_POINT('Ctrl Pts',(3.31228261877845,-1.00045762773758,32.9234716401462));
#2849=CARTESIAN_POINT('Ctrl Pts',(3.50326874294662,-0.117813286172093,32.9234716401462));
#2850=CARTESIAN_POINT('Ctrl Pts',(3.5109093390084,0.34234466603695,32.9234716401462));
#2851=CARTESIAN_POINT('Ctrl Pts',(3.34939078529709,1.24876870532625,32.9234716401462));
#2852=CARTESIAN_POINT('Ctrl Pts',(3.17852564271545,1.68566609695037,32.9234716401462));
#2853=CARTESIAN_POINT('Ctrl Pts',(2.6755100918118,2.47778197203478,32.9234716401462));
#2854=CARTESIAN_POINT('Ctrl Pts',(2.34542921560557,2.82354225551943,32.9234716401462));
#2855=CARTESIAN_POINT('Ctrl Pts',(1.56494205200486,3.3755520234545,32.9234716401462));
#2856=CARTESIAN_POINT('Ctrl Pts',(1.12017968162747,3.57373917030272,32.9234716401462));
#2857=CARTESIAN_POINT('Ctrl Pts',(0.171368499084974,3.79204743218863,32.9234716401462));
#2858=CARTESIAN_POINT('Ctrl Pts',(-0.324232770938448,3.80681451773774,32.9234716401462));
#2859=CARTESIAN_POINT('Ctrl Pts',(-1.30228523226502,3.64568082306738,32.9234716401462));
#2860=CARTESIAN_POINT('Ctrl Pts',(-1.77472134190889,3.46806155762971,32.9234716401462));
#2861=CARTESIAN_POINT('Ctrl Pts',(-2.63337498049824,2.93840364393117,32.9234716401462));
#2862=CARTESIAN_POINT('Ctrl Pts',(-3.00953051083107,2.58866643645505,32.9234716401462));
#2863=CARTESIAN_POINT('Ctrl Pts',(-3.61317222042138,1.75840351552619,32.9234716401462));
#2864=CARTESIAN_POINT('Ctrl Pts',(-3.83212378962358,1.28396411578646,32.9234716401462));
#2865=CARTESIAN_POINT('Ctrl Pts',(-4.07952770412342,0.269552586566556,32.9234716401462));
#2866=CARTESIAN_POINT('Ctrl Pts',(-4.10235494028219,-0.261384045453354,
32.9234716401462));
#2867=CARTESIAN_POINT('Ctrl Pts',(-3.94346237603879,-1.31121049608042,32.9234716401462));
#2868=CARTESIAN_POINT('Ctrl Pts',(-3.75999432595398,-1.81943814220237,32.9234716401462));
#2869=CARTESIAN_POINT('Ctrl Pts',(-3.20535788851752,-2.74546577675553,32.9234716401462));
#2870=CARTESIAN_POINT('Ctrl Pts',(-2.83670713396213,-3.15259276158115,32.9234716401462));
#2871=CARTESIAN_POINT('Ctrl Pts',(-1.95789309802135,-3.80926950039645,32.9234716401462));
#2872=CARTESIAN_POINT('Ctrl Pts',(-1.4542467159614,-4.0497997401287,32.9234716401462));
#2873=CARTESIAN_POINT('Ctrl Pts',(-0.374838553122863,-4.32806133347481,
32.9234716401462));
#2874=CARTESIAN_POINT('Ctrl Pts',(0.191305914590042,-4.3598803279846,32.9234716401462));
#2875=CARTESIAN_POINT('Ctrl Pts',(1.3130132866041,-4.20508862948779,32.9234716401462));
#2876=CARTESIAN_POINT('Ctrl Pts',(1.85726647779345,-4.01668262838416,32.9234716401462));
#2877=CARTESIAN_POINT('Ctrl Pts',(2.85147003283911,-3.43874928862791,32.9234716401462));
#2878=CARTESIAN_POINT('Ctrl Pts',(3.29012941479125,-3.0519399393728,32.9234716401462));
#2879=CARTESIAN_POINT('Ctrl Pts',(4.00121934949989,-2.12582878662996,32.9234716401462));
#2880=CARTESIAN_POINT('Ctrl Pts',(4.26413302671251,-1.59346245519053,32.9234716401462));
#2881=CARTESIAN_POINT('Ctrl Pts',(4.57500242708021,-0.449697864651616,32.9234716401462));
#2882=CARTESIAN_POINT('Ctrl Pts',(4.61674245812543,0.151507662904593,32.9234716401462));
#2883=CARTESIAN_POINT('Ctrl Pts',(4.46791417079207,1.34516472195126,32.9234716401462));
#2884=CARTESIAN_POINT('Ctrl Pts',(4.27548617537264,1.92565882573935,32.9234716401462));
#2885=CARTESIAN_POINT('Ctrl Pts',(3.6759545708959,2.98880606393819,32.9234716401462));
#2886=CARTESIAN_POINT('Ctrl Pts',(3.27175335110904,3.45954351776286,32.9234716401462));
#2887=CARTESIAN_POINT('Ctrl Pts',(2.29962769882881,4.22639971123163,32.9234716401462));
#2888=CARTESIAN_POINT('Ctrl Pts',(1.7390450874662,4.51249194788907,32.9234716401462));
#2889=CARTESIAN_POINT('Ctrl Pts',(0.531600188056723,4.85770692317667,32.9234716401462));
#2890=CARTESIAN_POINT('Ctrl Pts',(-0.104500617743714,4.91029465196109,32.9234716401462));
#2891=CARTESIAN_POINT('Ctrl Pts',(-1.3701382924514,4.76929448352021,32.9234716401462));
#2892=CARTESIAN_POINT('Ctrl Pts',(-1.98707013613483,4.57376521830502,32.9234716401462));
#2893=CARTESIAN_POINT('Ctrl Pts',(-3.11989469057997,3.95435028945484,32.9234716401462));
#2894=CARTESIAN_POINT('Ctrl Pts',(-3.62324056954564,3.53353533623763,32.9234716401462));
#2895=CARTESIAN_POINT('Ctrl Pts',(-4.4471907213543,2.51670576679871,32.9234716401462));
#2896=CARTESIAN_POINT('Ctrl Pts',(-4.75724680133477,1.92842688078719,32.9234716401462));
#2897=CARTESIAN_POINT('Ctrl Pts',(-5.13853226161234,0.658013219617337,32.9234716401462));
#2898=CARTESIAN_POINT('Ctrl Pts',(-5.20289143721831,-0.0127982702153676,
32.9234716401462));
#2899=CARTESIAN_POINT('Ctrl Pts',(-5.07158561321916,-1.35040989005882,32.9234716401462));
#2900=CARTESIAN_POINT('Ctrl Pts',(-4.87388022628013,-2.00395781662149,32.9234716401462));
#2901=CARTESIAN_POINT('Ctrl Pts',(-4.23631253692878,-3.20715914793743,32.9234716401462));
#2902=CARTESIAN_POINT('Ctrl Pts',(-3.79967306608871,-3.74362839656849,32.9234716401462));
#2903=CARTESIAN_POINT('Ctrl Pts',(-2.739477527432,-4.62597453256995,32.9234716401462));
#2904=CARTESIAN_POINT('Ctrl Pts',(-2.12403843931957,-4.96076968894138,32.9234716401462));
#2905=CARTESIAN_POINT('Ctrl Pts',(-0.791402570046328,-5.37983716510336,
32.9234716401462));
#2906=CARTESIAN_POINT('Ctrl Pts',(-0.0860836434723554,-5.45688832404922,
32.9234716401462));
#2907=CARTESIAN_POINT('Ctrl Pts',(1.32345782903178,-5.33714394515967,32.9234716401462));
#2908=CARTESIAN_POINT('Ctrl Pts',(2.01378172318738,-5.13819167101192,32.9234716401462));
#2909=CARTESIAN_POINT('Ctrl Pts',(3.2880250266445,-4.48421675170245,32.9234716401462));
#2910=CARTESIAN_POINT('Ctrl Pts',(3.85811707097984,-4.03255273980082,32.9234716401462));
#2911=CARTESIAN_POINT('Ctrl Pts',(4.80013519887256,-2.93035598173274,32.9234716401462));
#2912=CARTESIAN_POINT('Ctrl Pts',(5.16043438802341,-2.28830858412786,32.9234716401462));
#2913=CARTESIAN_POINT('Ctrl Pts',(5.6189814944458,-0.894231686804569,32.9234716401462));
#2914=CARTESIAN_POINT('Ctrl Pts',(5.70964165663152,-0.154627086650917,32.9234716401462));
#2915=CARTESIAN_POINT('Ctrl Pts',(5.60332605691364,1.32676286114972,32.9234716401462));
#2916=CARTESIAN_POINT('Ctrl Pts',(5.40405988409027,2.05400415552759,32.9234716401462));
#2917=CARTESIAN_POINT('Ctrl Pts',(4.7354375897958,3.39992023507913,32.9234716401462));
#2918=CARTESIAN_POINT('Ctrl Pts',(4.26955946693738,4.00411885800445,32.9234716401462));
#2919=CARTESIAN_POINT('Ctrl Pts',(3.12675250094669,5.00705860042348,32.9234716401462));
#2920=CARTESIAN_POINT('Ctrl Pts',(2.45866427338195,5.39361626747285,32.9234716401462));
#2921=CARTESIAN_POINT('Ctrl Pts',(1.00396180154599,5.89332615407465,32.9234716401462));
#2922=CARTESIAN_POINT('Ctrl Pts',(0.230311684333428,5.99850851632433,32.9234716401462));
#2923=CARTESIAN_POINT('Ctrl Pts',(-1.32280818736275,5.9074886220653,32.9234716401462));
#2924=CARTESIAN_POINT('Ctrl Pts',(-2.08708985567657,5.70884496374995,32.9234716401462));
#2925=CARTESIAN_POINT('Ctrl Pts',(-3.50527497650884,5.02734884106325,32.9234716401462));
#2926=CARTESIAN_POINT('Ctrl Pts',(-4.14404818336305,4.54807719068552,32.9234716401462));
#2927=CARTESIAN_POINT('Ctrl Pts',(-5.20913239646672,3.36607676488182,32.9234716401462));
#2928=CARTESIAN_POINT('Ctrl Pts',(-5.62269223504216,2.67253054979099,32.9234716401462));
#2929=CARTESIAN_POINT('Ctrl Pts',(-6.16523303257321,1.15805189493445,32.9234716401462));
#2930=CARTESIAN_POINT('Ctrl Pts',(-6.28584666065838,0.350614697461352,32.9234716401462));
#2931=CARTESIAN_POINT('Ctrl Pts',(-6.21198834956214,-1.27407946699645,32.9234716401462));
#2932=CARTESIAN_POINT('Ctrl Pts',(-6.01490671619459,-2.07550600895842,32.9234716401462));
#2933=CARTESIAN_POINT('Ctrl Pts',(-5.32232337642294,-3.56652173666233,32.9234716401462));
#2934=CARTESIAN_POINT('Ctrl Pts',(-4.8304886395076,-4.24032161477323,32.9234716401462));
#2935=CARTESIAN_POINT('Ctrl Pts',(-3.61073672287173,-5.36874599796819,32.9234716401462));
#2936=CARTESIAN_POINT('Ctrl Pts',(-2.89233050722144,-5.81004070655204,32.9234716401462));
#2937=CARTESIAN_POINT('Ctrl Pts',(-1.31895867374951,-6.39706496786905,32.9234716401462));
#2938=CARTESIAN_POINT('Ctrl Pts',(-0.478011005737115,-6.53401448767422,
32.9234716401462));
#2939=CARTESIAN_POINT('Ctrl Pts',(1.2180648251899,-6.47918194835497,32.9234716401462));
#2940=CARTESIAN_POINT('Ctrl Pts',(2.05672224654765,-6.28460462147884,32.9234716401462));
#2941=CARTESIAN_POINT('Ctrl Pts',(3.6210952786882,-5.58273311721398,32.9234716401462));
#2942=CARTESIAN_POINT('Ctrl Pts',(4.33035785345453,-5.07917529911969,32.9234716401462));
#2943=CARTESIAN_POINT('Ctrl Pts',(5.52329055432699,-3.82313857098014,32.9234716401462));
#2944=CARTESIAN_POINT('Ctrl Pts',(5.99304159076969,-3.08048527110751,32.9234716401462));
#2945=CARTESIAN_POINT('Ctrl Pts',(6.62618573013845,-1.44913655688228,32.9234716401462));
#2946=CARTESIAN_POINT('Ctrl Pts',(6.78037101847477,-0.574973096700428,32.9234716401462));
#2947=CARTESIAN_POINT('Ctrl Pts',(6.74642611027584,1.19225485898308,32.9234716401462));
#2948=CARTESIAN_POINT('Ctrl Pts',(6.55529781713411,2.06821064911406,32.9234716401462));
#2949=CARTESIAN_POINT('Ctrl Pts',(5.84594902060542,3.7064326433836,32.9234716401462));
#2950=CARTESIAN_POINT('Ctrl Pts',(5.33151739924644,4.4515777328102,32.9234716401462));
#2951=CARTESIAN_POINT('Ctrl Pts',(4.04068674107049,5.71015895024791,32.9234716401462));
#2952=CARTESIAN_POINT('Ctrl Pts',(3.27441398896888,6.20907628563144,32.9234716401462));
#2953=CARTESIAN_POINT('Ctrl Pts',(1.5860376679033,6.8899600175882,32.9234716401462));
#2954=CARTESIAN_POINT('Ctrl Pts',(0.678971059458058,7.06227589305158,32.9234716401462));
#2955=CARTESIAN_POINT('Ctrl Pts',(-1.15914264231531,7.05107750626374,32.9234716401462));
#2956=CARTESIAN_POINT('Ctrl Pts',(-2.07244575116096,6.86434509480846,32.9234716401462));
#2957=CARTESIAN_POINT('Ctrl Pts',(-3.7849731531962,6.14934107683384,32.9234716401462));
#2958=CARTESIAN_POINT('Ctrl Pts',(-4.5664042222923,5.62489391129415,32.9234716401462));
#2959=CARTESIAN_POINT('Ctrl Pts',(-5.89174581002372,4.30078389869779,32.9234716401462));
#2960=CARTESIAN_POINT('Ctrl Pts',(-6.42052768276606,3.51153382847435,32.9234716401462));
#2961=CARTESIAN_POINT('Ctrl Pts',(-7.15075346171509,1.76711183259577,32.9234716401462));
#2962=CARTESIAN_POINT('Ctrl Pts',(-7.34208937590581,0.827472581970225,32.9234716401462));
#2963=CARTESIAN_POINT('Ctrl Pts',(-7.35549279249169,-1.08122373009651,32.9234716401462));
#2964=CARTESIAN_POINT('Ctrl Pts',(-7.17410490658652,-2.03190454575843,32.9234716401462));
#2965=CARTESIAN_POINT('Ctrl Pts',(-6.45527831529034,-3.81915841892112,32.9234716401462));
#2966=CARTESIAN_POINT('Ctrl Pts',(-5.92168255421811,-4.63726243502252,32.9234716401462));
#2967=CARTESIAN_POINT('Ctrl Pts',(-4.56583094767264,-6.03044750726157,32.9234716401462));
#2968=CARTESIAN_POINT('Ctrl Pts',(-3.7542599812418,-6.58978017814513,32.9234716401462));
#2969=CARTESIAN_POINT('Ctrl Pts',(-1.95480658032181,-7.37093263961331,32.9234716401462));
#2970=CARTESIAN_POINT('Ctrl Pts',(-0.982942951123343,-7.58217236897766,
32.9234716401462));
#2971=CARTESIAN_POINT('Ctrl Pts',(0.995996161457149,-7.62202862392882,32.9234716401462));
#2972=CARTESIAN_POINT('Ctrl Pts',(1.9840664894492,-7.44693537860142,32.9234716401462));
#2973=CARTESIAN_POINT('Ctrl Pts',(3.84643234831033,-6.72612881731996,32.9234716401462));
#2974=CARTESIAN_POINT('Ctrl Pts',(4.70157963813301,-6.18425980663052,32.9234716401462));
#2975=CARTESIAN_POINT('Ctrl Pts',(6.16366217862972,-4.79822703975519,32.9234716401462));
#2976=CARTESIAN_POINT('Ctrl Pts',(6.75421968728629,-3.96500567107655,32.9234716401462));
#2977=CARTESIAN_POINT('Ctrl Pts',(7.58786509156979,-2.11156714841105,32.9234716401462));
#2978=CARTESIAN_POINT('Ctrl Pts',(7.81988643008146,-1.10784505504081,32.9234716401462));
#2979=CARTESIAN_POINT('Ctrl Pts',(7.88804167354812,0.940960462243186,32.9234716401462));
#2980=CARTESIAN_POINT('Ctrl Pts',(7.72019433020589,1.96641350715538,32.9234716401462));
#2981=CARTESIAN_POINT('Ctrl Pts',(6.99925973418205,3.90424115601655,32.9234716401462));
#2982=CARTESIAN_POINT('Ctrl Pts',(6.45000092372945,4.79678526506603,32.9234716401462));
#2983=CARTESIAN_POINT('Ctrl Pts',(5.03536958835815,6.3287897405795,32.9234716401462));
#2984=CARTESIAN_POINT('Ctrl Pts',(4.18118216570553,6.95123366385398,32.9234716401462));
#2985=CARTESIAN_POINT('Ctrl Pts',(2.27483648898434,7.83891934265497,32.9234716401462));
#2986=CARTESIAN_POINT('Ctrl Pts',(1.2396393872351,8.09259379552284,32.9234716401462));
#2987=CARTESIAN_POINT('Ctrl Pts',(-0.878619646799405,8.19088865586459,32.9234716401462));
#2988=CARTESIAN_POINT('Ctrl Pts',(-1.94142999695393,8.03123929742825,32.9234716401462));
#2989=CARTESIAN_POINT('Ctrl Pts',(-3.95503337444026,7.31203730902933,32.9234716401462));
#2990=CARTESIAN_POINT('Ctrl Pts',(-4.88531092926569,6.75627995800372,32.9234716401462));
#2991=CARTESIAN_POINT('Ctrl Pts',(-6.48823190826649,5.31465428543262,32.9234716401462));
#2992=CARTESIAN_POINT('Ctrl Pts',(-7.14321112079971,4.44019879131208,32.9234716401462));
#2993=CARTESIAN_POINT('Ctrl Pts',(-8.0864649273485,2.48205527778062,32.9234716401462));
#2994=CARTESIAN_POINT('Ctrl Pts',(-8.36265740591393,1.41578405231193,32.9234716401462));
#2995=CARTESIAN_POINT('Ctrl Pts',(-8.49292635382511,-0.771479219069452,
32.9234716401462));
#2996=CARTESIAN_POINT('Ctrl Pts',(-8.34242755976446,-1.87160283461964,32.9234716401462));
#2997=CARTESIAN_POINT('Ctrl Pts',(-7.62682690205485,-3.96125986515494,32.9234716401462));
#2998=CARTESIAN_POINT('Ctrl Pts',(-7.06546978293505,-4.92959043883532,32.9234716401462));
#2999=CARTESIAN_POINT('Ctrl Pts',(-5.59847512092224,-6.6043922160866,32.9234716401462));
#3000=CARTESIAN_POINT('Ctrl Pts',(-4.70446294935513,-7.29254265339627,32.9234716401462));
#3001=CARTESIAN_POINT('Ctrl Pts',(-2.69566192466673,-8.29287241647789,32.9234716401462));
#3002=CARTESIAN_POINT('Ctrl Pts',(-1.59873477301146,-8.59244093444632,32.9234716401462));
#3003=CARTESIAN_POINT('Ctrl Pts',(0.657047173029604,-8.75651164831379,32.9234716401462));
#3004=CARTESIAN_POINT('Ctrl Pts',(1.79442137785419,-8.61611616959252,32.9234716401462));
#3005=CARTESIAN_POINT('Ctrl Pts',(3.96037383066137,-7.90599301816616,32.9234716401462));
#3006=CARTESIAN_POINT('Ctrl Pts',(4.96705981183525,-7.33994211911094,32.9234716401462));
#3007=CARTESIAN_POINT('Ctrl Pts',(6.71467603938376,-5.8492244043217,32.9234716401462));
#3008=CARTESIAN_POINT('Ctrl Pts',(7.43662046367619,-4.93638013528246,32.9234716401462));
#3009=CARTESIAN_POINT('Ctrl Pts',(8.49551344592112,-2.87809258558859,32.9234716401462));
#3010=CARTESIAN_POINT('Ctrl Pts',(8.81930881705947,-1.75094489842604,32.9234716401462));
#3011=CARTESIAN_POINT('Ctrl Pts',(9.01900154971213,0.572833992469296,32.9234716401462));
#3012=CARTESIAN_POINT('Ctrl Pts',(8.88966198366516,1.74737747014059,32.9234716401462));
#3013=CARTESIAN_POINT('Ctrl Pts',(8.18689933669755,3.9898308262823,32.9234716401462));
#3014=CARTESIAN_POINT('Ctrl Pts',(7.61706756229988,5.03515729197391,32.9234716401462));
#3015=CARTESIAN_POINT('Ctrl Pts',(6.1042927879844,6.85649061699021,32.9234716401462));
#3016=CARTESIAN_POINT('Ctrl Pts',(5.17335395883935,7.61283838589908,32.9234716401462));
#3017=CARTESIAN_POINT('Ctrl Pts',(3.06678117577886,8.73176074665234,32.9234716401462));
#3018=CARTESIAN_POINT('Ctrl Pts',(1.90986541327118,9.08062628407215,32.9234716401462));
#3019=CARTESIAN_POINT('Ctrl Pts',(-0.481352650125161,9.3177532310834,32.9234716401462));
#3020=CARTESIAN_POINT('Ctrl Pts',(-1.69296544417173,9.20042169626294,32.9234716401462));
#3021=CARTESIAN_POINT('Ctrl Pts',(-4.01208877204681,8.50690874278534,32.9234716401462));
#3022=CARTESIAN_POINT('Ctrl Pts',(-5.09632336449615,7.93421561314595,32.9234716401462));
#3023=CARTESIAN_POINT('Ctrl Pts',(-6.99224507433326,6.40106929190952,32.9234716401462));
#3024=CARTESIAN_POINT('Ctrl Pts',(-7.78359191275459,5.4527861657465,32.9234716401462));
#3025=CARTESIAN_POINT('Ctrl Pts',(-8.96398817580284,3.29915938408222,32.9234716401462));
#3026=CARTESIAN_POINT('Ctrl Pts',(-9.33875939294148,2.11294494811824,32.9234716401462));
#3027=CARTESIAN_POINT('Ctrl Pts',(-9.61512406264657,-0.345118606173076,
32.9234716401462));
#3028=CARTESIAN_POINT('Ctrl Pts',(-9.51075187368308,-1.59368212481379,32.9234716401462));
#3029=CARTESIAN_POINT('Ctrl Pts',(-8.82838336011359,-3.9896079644489,32.9234716401462));
#3030=CARTESIAN_POINT('Ctrl Pts',(-8.25375470821418,-5.11300077211902,32.9234716401462));
#3031=CARTESIAN_POINT('Ctrl Pts',(-6.70194132979412,-7.08435044690399,32.9234716401462));
#3032=CARTESIAN_POINT('Ctrl Pts',(-5.73707666056626,-7.91127822207449,32.9234716401462));
#3033=CARTESIAN_POINT('Ctrl Pts',(-3.53765668828591,-9.15457074848216,32.9234716401462));
#3034=CARTESIAN_POINT('Ctrl Pts',(-2.32262979051403,-9.55607506188703,32.9234716401462));
#3035=CARTESIAN_POINT('Ctrl Pts',(0.201649806082513,-9.8734716472774,32.9234716401462));
#3036=CARTESIAN_POINT('Ctrl Pts',(1.48702683157381,-9.78300898980869,32.9234716401462));
#3037=CARTESIAN_POINT('Ctrl Pts',(3.95985108798904,-9.1136845848004,32.9234716401462));
#3038=CARTESIAN_POINT('Ctrl Pts',(5.12263453089526,-8.53805225217599,32.9234716401462));
#3039=CARTESIAN_POINT('Ctrl Pts',(7.17021970392379,-6.96929473618483,32.9234716401462));
#3040=CARTESIAN_POINT('Ctrl Pts',(8.03329620387249,-5.9886235306187,32.9234716401462));
#3041=CARTESIAN_POINT('Ctrl Pts',(9.3408846701563,-3.744700371371,32.9234716401462));
#3042=CARTESIAN_POINT('Ctrl Pts',(9.76994110417181,-2.50136389693183,32.9234716401462));
#3043=CARTESIAN_POINT('Ctrl Pts',(10.1301538568289,0.0884666778337652,32.9234716401462));
#3044=CARTESIAN_POINT('Ctrl Pts',(10.0545494625571,1.41050138054397,32.9234716401462));
#3045=CARTESIAN_POINT('Ctrl Pts',(9.40017312024353,3.9602832264233,32.9234716401462));
#3046=CARTESIAN_POINT('Ctrl Pts',(8.82447465096858,5.16267194590789,32.9234716401462));
#3047=CARTESIAN_POINT('Ctrl Pts',(7.24051379459685,7.28726777207856,32.9234716401462));
#3048=CARTESIAN_POINT('Ctrl Pts',(6.2448230708361,8.18704648756811,32.9234716401462));
#3049=CARTESIAN_POINT('Ctrl Pts',(3.95771553861527,9.56030736942179,32.9234716401462));
#3050=CARTESIAN_POINT('Ctrl Pts',(2.68658890550823,10.0177262628745,32.9234716401462));
#3051=CARTESIAN_POINT('Ctrl Pts',(0.0319078714992221,10.4225288691053,32.9234716401462));
#3052=CARTESIAN_POINT('Ctrl Pts',(-1.32661008580427,10.3627296910453,32.9234716401462));
#3053=CARTESIAN_POINT('Ctrl Pts',(-3.95337187366343,9.72520901277862,32.9234716401462));
#3054=CARTESIAN_POINT('Ctrl Pts',(-5.19556262672117,9.15038734579348,32.9234716401462));
#3055=CARTESIAN_POINT('Ctrl Pts',(-7.39791155921709,7.55298126649308,32.9234716401462));
#3056=CARTESIAN_POINT('Ctrl Pts',(-8.3349314692797,6.54306980946542,32.9234716401462));
#3057=CARTESIAN_POINT('Ctrl Pts',(-9.77521753104529,4.21412513549258,32.9234716401462));
#3058=CARTESIAN_POINT('Ctrl Pts',(-10.2618002460191,2.91574414952969,32.9234716401462));
#3059=CARTESIAN_POINT('Ctrl Pts',(-10.7129552053552,0.196948459800876,32.9234716401462));
#3060=CARTESIAN_POINT('Ctrl Pts',(-10.6699060933423,-1.19785976026431,32.9234716401462));
#3061=CARTESIAN_POINT('Ctrl Pts',(-10.0511516880332,-3.90158694427767,32.9234716401462));
#3062=CARTESIAN_POINT('Ctrl Pts',(-9.47815484784696,-5.18375850252371,32.9234716401462));
#3063=CARTESIAN_POINT('Ctrl Pts',(-7.86907842103908,-7.46456997792703,32.9234716401462));
#3064=CARTESIAN_POINT('Ctrl Pts',(-6.84575653454834,-8.43935533909144,32.9234716401462));
#3065=CARTESIAN_POINT('Ctrl Pts',(-4.47634996632428,-9.94799512916333,32.9234716401462));
#3066=CARTESIAN_POINT('Ctrl Pts',(-3.15126667163867,-10.4645337619527,32.9234716401462));
#3067=CARTESIAN_POINT('Ctrl Pts',(-0.369127234598434,-10.9637917681752,
32.9234716401462));
#3068=CARTESIAN_POINT('Ctrl Pts',(1.0617597159329,-10.9384351447023,32.9234716401462));
#3069=CARTESIAN_POINT('Ctrl Pts',(3.84240078355558,-10.3403599878795,32.9234716401462));
#3070=CARTESIAN_POINT('Ctrl Pts',(5.16471383691542,-9.77014077369279,32.9234716401462));
#3071=CARTESIAN_POINT('Ctrl Pts',(7.52466396892176,-8.15118506556105,32.9234716401462));
#3072=CARTESIAN_POINT('Ctrl Pts',(8.53772410821957,-7.11527432111666,32.9234716401462));
#3073=CARTESIAN_POINT('Ctrl Pts',(10.1160214605554,-4.70680871364544,32.9234716401462));
#3074=CARTESIAN_POINT('Ctrl Pts',(10.6632985548838,-3.35559123873611,32.9234716401462));
#3075=CARTESIAN_POINT('Ctrl Pts',(11.2123978797339,-0.510913878379667,32.9234716401462));
#3076=CARTESIAN_POINT('Ctrl Pts',(11.2056734161909,0.95582176360249,32.9234716401462));
#3077=CARTESIAN_POINT('Ctrl Pts',(10.630192207907,3.81328817710257,32.9234716401462));
#3078=CARTESIAN_POINT('Ctrl Pts',(10.0637078812058,5.17588524229369,32.9234716401462));
#3079=CARTESIAN_POINT('Ctrl Pts',(8.43667957665176,7.61561652417746,32.9234716401462));
#3080=CARTESIAN_POINT('Ctrl Pts',(7.38901255905762,8.66744563601148,32.9234716401462));
#3081=CARTESIAN_POINT('Ctrl Pts',(4.94291795825695,10.3166791779179,32.9234716401462));
#3082=CARTESIAN_POINT('Ctrl Pts',(3.56615035755972,10.8954674405046,32.9234716401462));
#3083=CARTESIAN_POINT('Ctrl Pts',(0.659775614542488,11.4961333202422,32.9234716401462));
#3084=CARTESIAN_POINT('Ctrl Pts',(-0.842560211939929,11.5089776136321,32.9234716401462));
#3085=CARTESIAN_POINT('Ctrl Pts',(-3.77672635993908,10.958006135349,32.9234716401462));
#3086=CARTESIAN_POINT('Ctrl Pts',(-5.17973169380678,10.3962181060238,32.9234716401462));
#3087=CARTESIAN_POINT('Ctrl Pts',(-7.69985270977598,8.7629389318728,32.9234716401462));
#3088=CARTESIAN_POINT('Ctrl Pts',(-8.7909296567277,7.70435898160444,32.9234716401462));
#3089=CARTESIAN_POINT('Ctrl Pts',(-10.5123523230809,5.2220921999358,32.9234716401462));
#3090=CARTESIAN_POINT('Ctrl Pts',(-11.1234143416381,3.82037429092054,32.9234716401462));
#3091=CARTESIAN_POINT('Ctrl Pts',(-11.7773583666071,0.853177213975443,32.9234716401462));
#3092=CARTESIAN_POINT('Ctrl Pts',(-11.8107046168145,-0.684491865976373,
32.9234716401462));
#3093=CARTESIAN_POINT('Ctrl Pts',(-11.2861590874075,-3.69519502508194,32.9234716401462));
#3094=CARTESIAN_POINT('Ctrl Pts',(-10.730032598458,-5.13871454284407,32.9234716401462));
#3095=CARTESIAN_POINT('Ctrl Pts',(-9.0923387420137,-7.73979968841176,32.9234716401462));
#3096=CARTESIAN_POINT('Ctrl Pts',(-8.02369969441931,-8.87058780606066,32.9234716401462));
#3097=CARTESIAN_POINT('Ctrl Pts',(-5.50674387878278,-10.6654263601149,32.9234716401462));
#3098=CARTESIAN_POINT('Ctrl Pts',(-4.08069107458297,-11.3095143238561,32.9234716401462));
#3099=CARTESIAN_POINT('Ctrl Pts',(-1.05358100226806,-12.0184338312166,32.9234716401462));
#3100=CARTESIAN_POINT('Ctrl Pts',(0.519136024990183,-12.0732115189061,32.9234716401462));
#3101=CARTESIAN_POINT('Ctrl Pts',(3.60617633158928,-11.5770079499284,32.9234716401462));
#3102=CARTESIAN_POINT('Ctrl Pts',(5.09029753003952,-11.0275117608165,32.9234716401462));
#3103=CARTESIAN_POINT('Ctrl Pts',(7.77288674152991,-9.38725328387198,32.9234716401462));
#3104=CARTESIAN_POINT('Ctrl Pts',(8.94383364735342,-8.30941920523799,32.9234716401462));
#3105=CARTESIAN_POINT('Ctrl Pts',(10.8132882082867,-5.75928339718877,32.9234716401462));
#3106=CARTESIAN_POINT('Ctrl Pts',(11.4911436310249,-4.30952653477665,32.9234716401462));
#3107=CARTESIAN_POINT('Ctrl Pts',(12.2567211008104,-1.22344686755081,32.9234716401462));
#3108=CARTESIAN_POINT('Ctrl Pts',(12.3338556660318,0.384014479777592,32.9234716401462));
#3109=CARTESIAN_POINT('Ctrl Pts',(11.8679092163876,3.54715491205363,32.9234716401462));
#3110=CARTESIAN_POINT('Ctrl Pts',(11.3260152851056,5.07194679776754,32.9234716401462));
#3111=CARTESIAN_POINT('Ctrl Pts',(9.68505553352426,7.83654529106599,32.9234716401462));
#3112=CARTESIAN_POINT('Ctrl Pts',(8.59890045405063,9.04808269748567,32.9234716401462));
#3113=CARTESIAN_POINT('Ctrl Pts',(6.01711914240244,10.9933262748264,32.9234716401462));
#3114=CARTESIAN_POINT('Ctrl Pts',(4.54430430632713,11.705679720739,32.9234716401462));
#3115=CARTESIAN_POINT('Ctrl Pts',(1.40023226896222,12.5295821753974,32.9234716401462));
#3116=CARTESIAN_POINT('Ctrl Pts',(-0.241651509307688,12.6299946969775,32.9234716401462));
#3117=CARTESIAN_POINT('Ctrl Pts',(-3.48061787952928,12.1962190271523,32.9234716401462));
#3118=CARTESIAN_POINT('Ctrl Pts',(-5.04613090211295,11.662902191074,32.9234716401462));
#3119=CARTESIAN_POINT('Ctrl Pts',(-7.89320892076278,10.0231172000619,32.9234716401462));
#3120=CARTESIAN_POINT('Ctrl Pts',(-9.14575245239916,8.92952484379621,32.9234716401462));
#3121=CARTESIAN_POINT('Ctrl Pts',(-11.1679304874733,6.31765750968636,32.9234716401462));
#3122=CARTESIAN_POINT('Ctrl Pts',(-11.9155012996112,4.82244585139782,32.9234716401462));
#3123=CARTESIAN_POINT('Ctrl Pts',(-12.7993797071857,1.62139224574434,32.9234716401462));
#3124=CARTESIAN_POINT('Ctrl Pts',(-12.923986582985,-0.0545738767567008,
32.9234716401462));
#3125=CARTESIAN_POINT('Ctrl Pts',(-12.5242932089871,-3.36905483388246,32.9234716401462));
#3126=CARTESIAN_POINT('Ctrl Pts',(-12.0005308645733,-4.97532082430044,32.9234716401462));
#3127=CARTESIAN_POINT('Ctrl Pts',(-10.3638087597672,-7.90531339704277,32.9234716401462));
#3128=CARTESIAN_POINT('Ctrl Pts',(-9.26367227154988,-9.19926241223906,32.9234716401462));
#3129=CARTESIAN_POINT('Ctrl Pts',(-6.62330292604579,-11.2994923267747,32.9234716401462));
#3130=CARTESIAN_POINT('Ctrl Pts',(-5.10637047883053,-12.0829883583893,32.9234716401462));
#3131=CARTESIAN_POINT('Ctrl Pts',(-1.84937942696075,-13.0284770394969,32.9234716401462));
#3132=CARTESIAN_POINT('Ctrl Pts',(-0.139689175076729,-13.1781896676111,
32.9234716401462));
#3133=CARTESIAN_POINT('Ctrl Pts',(3.24995786755773,-12.8144873147757,32.9234716401462));
#3134=CARTESIAN_POINT('Ctrl Pts',(4.89698998157282,-12.3012590962061,32.9234716401462));
#3135=CARTESIAN_POINT('Ctrl Pts',(7.91029668941931,-10.6694994907087,32.9234716401462));
#3136=CARTESIAN_POINT('Ctrl Pts',(9.24603410609086,-9.56372116018405,32.9234716401462));
#3137=CARTESIAN_POINT('Ctrl Pts',(11.4254048581106,-6.89645787451945,32.9234716401462));
#3138=CARTESIAN_POINT('Ctrl Pts',(12.245522206874,-5.35849536407822,32.9234716401462));
#3139=CARTESIAN_POINT('Ctrl Pts',(13.2542382456354,-2.04664404183904,32.9234716401462));
#3140=CARTESIAN_POINT('Ctrl Pts',(13.4299627066211,-0.303605928981164,32.9234716401462));
#3141=CARTESIAN_POINT('Ctrl Pts',(13.1041566634368,3.16082157074747,32.9234716401462));
#3142=CARTESIAN_POINT('Ctrl Pts',(12.602444120243,4.84861423750161,32.9234716401462));
#3143=CARTESIAN_POINT('Ctrl Pts',(10.9775575077382,7.94559899042574,32.9234716401462));
#3144=CARTESIAN_POINT('Ctrl Pts',(9.86704849048993,9.3234911162914,32.9234716401462));
#3145=CARTESIAN_POINT('Ctrl Pts',(7.17452291902251,11.5830627634244,32.9234716401462));
#3146=CARTESIAN_POINT('Ctrl Pts',(5.61623556972236,12.4404855086141,32.9234716401462));
#3147=CARTESIAN_POINT('Ctrl Pts',(2.25063393073463,13.5140281676919,32.9234716401462));
#3148=CARTESIAN_POINT('Ctrl Pts',(0.474642199166312,13.7166649078971,32.9234716401462));
#3149=CARTESIAN_POINT('Ctrl Pts',(-3.06414303596151,13.4306563800088,32.9234716401462));
#3150=CARTESIAN_POINT('Ctrl Pts',(-4.79267191172579,12.9414426537837,32.9234716401462));
#3151=CARTESIAN_POINT('Ctrl Pts',(-7.97366273505277,11.3253497978705,32.9234716401462));
#3152=CARTESIAN_POINT('Ctrl Pts',(-9.3940591023005,10.2110298337408,32.9234716401462));
#3153=CARTESIAN_POINT('Ctrl Pts',(-11.7348623726384,7.49489672972971,32.9234716401462));
#3154=CARTESIAN_POINT('Ctrl Pts',(-12.6302623153604,5.91700406656674,32.9234716401462));
#3155=CARTESIAN_POINT('Ctrl Pts',(-13.7702124552569,2.49879455671476,32.9234716401462));
#3156=CARTESIAN_POINT('Ctrl Pts',(-14.0006559713363,0.690261337722964,32.9234716401462));
#3157=CARTESIAN_POINT('Ctrl Pts',(-13.7563414358864,-2.92242186198766,32.9234716401462));
#3158=CARTESIAN_POINT('Ctrl Pts',(-13.2806109361458,-4.69164378910489,32.9234716401462));
#3159=CARTESIAN_POINT('Ctrl Pts',(-11.6752422560309,-7.9569326196772,32.9234716401462));
#3160=CARTESIAN_POINT('Ctrl Pts',(-10.5580393846854,-9.42016582411646,32.9234716401462));
#3161=CARTESIAN_POINT('Ctrl Pts',(-7.81997610898893,-11.8432016947382,32.9234716401462));
#3162=CARTESIAN_POINT('Ctrl Pts',(-6.22321175529887,-12.7772381012575,32.9234716401462));
#3163=CARTESIAN_POINT('Ctrl Pts',(-2.75356901775764,-13.985157604027,32.9234716401462));
#3164=CARTESIAN_POINT('Ctrl Pts',(-0.912924241707458,-14.2442961287212,
32.9234716401462));
#3165=CARTESIAN_POINT('Ctrl Pts',(2.77316015724093,-14.0435666891866,32.9234716401462));
#3166=CARTESIAN_POINT('Ctrl Pts',(4.5830131282837,-13.5823047684624,32.9234716401462));
#3167=CARTESIAN_POINT('Ctrl Pts',(7.9328556204733,-11.9895997211547,32.9234716401462));
#3168=CARTESIAN_POINT('Ctrl Pts',(9.43924116522286,-10.8704499949566,32.9234716401462));
#3169=CARTESIAN_POINT('Ctrl Pts',(11.9454804485074,-8.1121560177575,32.9234716401462));
#3170=CARTESIAN_POINT('Ctrl Pts',(12.9187997967583,-6.49726748871538,32.9234716401462));
#3171=CARTESIAN_POINT('Ctrl Pts',(14.1962309942839,-2.97739805956798,32.9234716401462));
#3172=CARTESIAN_POINT('Ctrl Pts',(14.4849461835445,-1.1050893608525,32.9234716401462));
#3173=CARTESIAN_POINT('Ctrl Pts',(14.3296869252308,2.65386254249489,32.9234716401462));
#3174=CARTESIAN_POINT('Ctrl Pts',(13.883879553472,4.50426566965815,32.9234716401462));
#3175=CARTESIAN_POINT('Ctrl Pts',(12.305786012625,7.93888101129402,32.9234716401462));
#3176=CARTESIAN_POINT('Ctrl Pts',(11.1856332068843,9.48871715505402,32.9234716401462));
#3177=CARTESIAN_POINT('Ctrl Pts',(8.40882960255063,12.0791000929009,32.9234716401462));
#3178=CARTESIAN_POINT('Ctrl Pts',(6.77657809450148,13.0923358222432,32.9234716401462));
#3179=CARTESIAN_POINT('Ctrl Pts',(3.20772008900466,14.4408009292303,32.9234716401462));
#3180=CARTESIAN_POINT('Ctrl Pts',(1.30421270590481,14.7599675507697,32.9234716401462));
#3181=CARTESIAN_POINT('Ctrl Pts',(-2.52703615298981,14.6520568971239,32.9234716401462));
#3182=CARTESIAN_POINT('Ctrl Pts',(-4.41788964273684,14.222690335487,32.9234716401462));
#3183=CARTESIAN_POINT('Ctrl Pts',(-7.93746038101296,12.6611639670366,32.9234716401462));
#3184=CARTESIAN_POINT('Ctrl Pts',(-9.5310279909674,11.5409592877005,32.9234716401462));
#3185=CARTESIAN_POINT('Ctrl Pts',(-12.2064638570402,8.7473882228952,32.9234716401462));
#3186=CARTESIAN_POINT('Ctrl Pts',(-13.2602361213321,7.09854839855993,32.9234716401462));
#3187=CARTESIAN_POINT('Ctrl Pts',(-14.6812366731675,3.48197118811648,32.9234716401462));
#3188=CARTESIAN_POINT('Ctrl Pts',(-15.031722296513,1.54774785758455,32.9234716401462));
#3189=CARTESIAN_POINT('Ctrl Pts',(-14.9730313664159,-2.3551906399201,32.9234716401462));
#3190=CARTESIAN_POINT('Ctrl Pts',(-14.5610918405223,-4.286375772897,32.9234716401462));
#3191=CARTESIAN_POINT('Ctrl Pts',(-13.0180954752702,-7.89104765032085,32.9234716401462));
#3192=CARTESIAN_POINT('Ctrl Pts',(-11.8987972641227,-9.52861005971488,32.9234716401462));
#3193=CARTESIAN_POINT('Ctrl Pts',(-9.09022147927861,-12.2899767698192,32.9234716401462));
#3194=CARTESIAN_POINT('Ctrl Pts',(-7.42558124888194,-13.3848921938735,32.9234716401462));
#3195=CARTESIAN_POINT('Ctrl Pts',(-3.76258512878691,-14.8799084894984,32.9234716401462));
#3196=CARTESIAN_POINT('Ctrl Pts',(-1.79814597617273,-15.2625731776321,32.9234716401462));
#3197=CARTESIAN_POINT('Ctrl Pts',(2.17583817128899,-15.2549651438329,32.9234716401462));
#3198=CARTESIAN_POINT('Ctrl Pts',(4.14721728752205,-14.8614385165756,32.9234716401462));
#3199=CARTESIAN_POINT('Ctrl Pts',(7.83709908796251,-13.3389415198697,32.9234716401462));
#3200=CARTESIAN_POINT('Ctrl Pts',(9.51890195839925,-12.2215149573103,32.9234716401462));
#3201=CARTESIAN_POINT('Ctrl Pts',(12.3670456891093,-9.39971724158692,32.9234716401462));
#3202=CARTESIAN_POINT('Ctrl Pts',(13.5036971285982,-7.72007753995416,32.9234716401462));
#3203=CARTESIAN_POINT('Ctrl Pts',(15.0741876785436,-4.01199338798098,32.9234716401462));
#3204=CARTESIAN_POINT('Ctrl Pts',(15.4898836812055,-2.01785581171862,32.9234716401462));
#3205=CARTESIAN_POINT('Ctrl Pts',(15.5125,-5.82867087928207E-14,32.9234716401462));
#3206=CARTESIAN_POINT('Origin',(-0.164909299586224,-0.114799914035944,32.9234716401462));
#3207=CARTESIAN_POINT('Origin',(0.6375,-6.09863722023096E-19,-2.92027835985385));
#3208=CARTESIAN_POINT('',(0.481221524811854,-6.09863722023096E-19,31.3140966401462));
#3209=CARTESIAN_POINT('',(0.481221524811854,-6.09863722023096E-19,33.0094091401461));
#3210=CARTESIAN_POINT('',(0.2,6.50521303491303E-18,31.1496358384411));
#3211=CARTESIAN_POINT('Ctrl Pts',(0.481221524811855,8.87690528722507E-18,
31.3140966401462));
#3212=CARTESIAN_POINT('Ctrl Pts',(0.30356155365482,6.50521303491303E-18,
31.2089937951986));
#3213=CARTESIAN_POINT('Ctrl Pts',(0.2,6.50521303491303E-18,31.1496358384411));
#3214=CARTESIAN_POINT('',(0.2,-6.09863722023096E-19,0.360971640146147));
#3215=CARTESIAN_POINT('',(0.2,-6.09863722023096E-19,-2.48277835985385));
#3216=CARTESIAN_POINT('',(0.309375,-6.09863722023096E-19,0.360971640146147));
#3217=CARTESIAN_POINT('Origin',(-0.164909299586224,-0.114799914035944,33.0094091401461));
#3218=CARTESIAN_POINT('',(-0.821159299586224,-0.114799914035943,33.1734716401462));
#3219=CARTESIAN_POINT('Origin',(-0.164909299586224,-0.114799914035944,33.1734716401462));
#3220=CARTESIAN_POINT('',(-0.821159299586224,-0.114799914035943,31.3140966401462));
#3221=CARTESIAN_POINT('',(-0.821159299586224,-0.114799914035943,33.0094091401461));
#3222=CARTESIAN_POINT('Origin',(-0.164909299586224,-0.114799914035944,31.3140966401462));
#3223=CARTESIAN_POINT('',(-0.790225145059235,-0.313908316421112,31.3140966401462));
#3224=CARTESIAN_POINT('Ctrl Pts',(-0.790225145059235,-0.313908316421112,
31.3140966401462));
#3225=CARTESIAN_POINT('Ctrl Pts',(-0.790225145059235,-0.313908316421112,
31.8505549734795));
#3226=CARTESIAN_POINT('Ctrl Pts',(-0.790225145059235,-0.313908316421112,
32.3870133068128));
#3227=CARTESIAN_POINT('Ctrl Pts',(-0.790225145059235,-0.313908316421112,
32.9234716401462));
#3228=CARTESIAN_POINT('Origin',(-0.164909299586224,-0.114799914035944,31.3140966401462));
#3229=CARTESIAN_POINT('Origin',(15.95,-5.47576298705981E-14,-2.92027835985385));
#3230=CARTESIAN_POINT('',(15.5125,-5.32574375416425E-14,0.360971640146147));
#3231=CARTESIAN_POINT('',(7.965625,-2.737911986716E-14,0.360971640146147));
#3232=CARTESIAN_POINT('',(15.5125,-5.32574375416425E-14,-2.48277835985385));
#3233=CARTESIAN_POINT('Ctrl Pts',(15.5125,-5.32574375416425E-14,-2.48277835985385));
#3234=CARTESIAN_POINT('Ctrl Pts',(15.5125,-5.32574375416425E-14,34.7047216401462));
#3235=CARTESIAN_POINT('Ctrl Pts',(15.481668604267,-2.75081509190353,-2.48277835985385));
#3236=CARTESIAN_POINT('Ctrl Pts',(15.481668604267,-2.75081509190353,34.7047216401462));
#3237=CARTESIAN_POINT('Ctrl Pts',(14.7035101491524,-5.48090396924683,-2.48277835985385));
#3238=CARTESIAN_POINT('Ctrl Pts',(14.7035101491524,-5.48090396924683,34.7047216401462));
#3239=CARTESIAN_POINT('Ctrl Pts',(13.2914115684781,-7.82270925372451,-2.48277835985385));
#3240=CARTESIAN_POINT('Ctrl Pts',(13.2914115684781,-7.82270925372451,34.7047216401462));
#3241=CARTESIAN_POINT('Ctrl Pts',(11.8793129878038,-10.1645145382022,-2.48277835985385));
#3242=CARTESIAN_POINT('Ctrl Pts',(11.8793129878038,-10.1645145382022,34.7047216401462));
#3243=CARTESIAN_POINT('Ctrl Pts',(9.83725285547507,-12.1120600316311,-2.48277835985385));
#3244=CARTESIAN_POINT('Ctrl Pts',(9.83725285547507,-12.1120600316311,34.7047216401462));
#3245=CARTESIAN_POINT('Ctrl Pts',(7.4475813390181,-13.4075218522076,-2.48277835985385));
#3246=CARTESIAN_POINT('Ctrl Pts',(7.4475813390181,-13.4075218522076,34.7047216401462));
#3247=CARTESIAN_POINT('Ctrl Pts',(5.05790982256113,-14.7029836727842,-2.48277835985385));
#3248=CARTESIAN_POINT('Ctrl Pts',(5.05790982256113,-14.7029836727842,34.7047216401462));
#3249=CARTESIAN_POINT('Ctrl Pts',(2.32704753457432,-15.3432463904048,-2.48277835985385));
#3250=CARTESIAN_POINT('Ctrl Pts',(2.32704753457432,-15.3432463904048,34.7047216401462));
#3251=CARTESIAN_POINT('Ctrl Pts',(-0.373175513268219,-15.2496492949981,
-2.48277835985385));
#3252=CARTESIAN_POINT('Ctrl Pts',(-0.373175513268219,-15.2496492949981,
34.7047216401462));
#3253=CARTESIAN_POINT('Ctrl Pts',(-3.07339856111076,-15.1560521995914,-2.48277835985385));
#3254=CARTESIAN_POINT('Ctrl Pts',(-3.07339856111076,-15.1560521995914,34.7047216401462));
#3255=CARTESIAN_POINT('Ctrl Pts',(-5.73591135462684,-14.3291616776187,-2.48277835985385));
#3256=CARTESIAN_POINT('Ctrl Pts',(-5.73591135462684,-14.3291616776187,34.7047216401462));
#3257=CARTESIAN_POINT('Ctrl Pts',(-8.00249363597501,-12.8889116744864,-2.48277835985385));
#3258=CARTESIAN_POINT('Ctrl Pts',(-8.00249363597501,-12.8889116744864,34.7047216401462));
#3259=CARTESIAN_POINT('Ctrl Pts',(-10.2690759173232,-11.4486616713541,-2.48277835985385));
#3260=CARTESIAN_POINT('Ctrl Pts',(-10.2690759173232,-11.4486616713541,34.7047216401462));
#3261=CARTESIAN_POINT('Ctrl Pts',(-12.1339550695297,-9.39910070299719,-2.48277835985385));
#3262=CARTESIAN_POINT('Ctrl Pts',(-12.1339550695297,-9.39910070299719,34.7047216401462));
#3263=CARTESIAN_POINT('Ctrl Pts',(-13.3506357188722,-7.02345539309106,-2.48277835985385));
#3264=CARTESIAN_POINT('Ctrl Pts',(-13.3506357188722,-7.02345539309106,34.7047216401462));
#3265=CARTESIAN_POINT('Ctrl Pts',(-14.5673163682146,-4.64781008318493,-2.48277835985385));
#3266=CARTESIAN_POINT('Ctrl Pts',(-14.5673163682146,-4.64781008318493,34.7047216401462));
#3267=CARTESIAN_POINT('Ctrl Pts',(-15.132893159081,-1.95245771469915,-2.48277835985385));
#3268=CARTESIAN_POINT('Ctrl Pts',(-15.132893159081,-1.95245771469915,34.7047216401462));
#3269=CARTESIAN_POINT('Ctrl Pts',(-14.9788641402988,0.695768366982652,-2.48277835985385));
#3270=CARTESIAN_POINT('Ctrl Pts',(-14.9788641402988,0.695768366982652,34.7047216401462));
#3271=CARTESIAN_POINT('Ctrl Pts',(-14.8248351215167,3.34399444866446,-2.48277835985385));
#3272=CARTESIAN_POINT('Ctrl Pts',(-14.8248351215167,3.34399444866446,34.7047216401462));
#3273=CARTESIAN_POINT('Ctrl Pts',(-13.9519248382358,5.93816699347963,-2.48277835985385));
#3274=CARTESIAN_POINT('Ctrl Pts',(-13.9519248382358,5.93816699347963,34.7047216401462));
#3275=CARTESIAN_POINT('Ctrl Pts',(-12.4862426294196,8.12950507887263,-2.48277835985385));
#3276=CARTESIAN_POINT('Ctrl Pts',(-12.4862426294196,8.12950507887263,34.7047216401462));
#3277=CARTESIAN_POINT('Ctrl Pts',(-11.0205604206034,10.3208431642656,-2.48277835985385));
#3278=CARTESIAN_POINT('Ctrl Pts',(-11.0205604206034,10.3208431642656,34.7047216401462));
#3279=CARTESIAN_POINT('Ctrl Pts',(-8.96621746855128,12.1037777187251,-2.48277835985385));
#3280=CARTESIAN_POINT('Ctrl Pts',(-8.96621746855128,12.1037777187251,34.7047216401462));
#3281=CARTESIAN_POINT('Ctrl Pts',(-6.60694558652415,13.2430408568376,-2.48277835985385));
#3282=CARTESIAN_POINT('Ctrl Pts',(-6.60694558652415,13.2430408568376,34.7047216401462));
#3283=CARTESIAN_POINT('Ctrl Pts',(-4.24767370449702,14.38230399495,-2.48277835985385));
#3284=CARTESIAN_POINT('Ctrl Pts',(-4.24767370449702,14.38230399495,34.7047216401462));
#3285=CARTESIAN_POINT('Ctrl Pts',(-1.58980061191949,14.8751967074404,-2.48277835985385));
#3286=CARTESIAN_POINT('Ctrl Pts',(-1.58980061191949,14.8751967074404,34.7047216401462));
#3287=CARTESIAN_POINT('Ctrl Pts',(1.00510469466671,14.663100322436,-2.48277835985385));
#3288=CARTESIAN_POINT('Ctrl Pts',(1.00510469466671,14.663100322436,34.7047216401462));
#3289=CARTESIAN_POINT('Ctrl Pts',(3.60001000125292,14.4510039374317,-2.48277835985385));
#3290=CARTESIAN_POINT('Ctrl Pts',(3.60001000125292,14.4510039374317,34.7047216401462));
#3291=CARTESIAN_POINT('Ctrl Pts',(6.1251674981365,13.5347947870255,-2.48277835985385));
#3292=CARTESIAN_POINT('Ctrl Pts',(6.1251674981365,13.5347947870255,34.7047216401462));
#3293=CARTESIAN_POINT('Ctrl Pts',(8.24132561074764,12.0463848533544,-2.48277835985385));
#3294=CARTESIAN_POINT('Ctrl Pts',(8.24132561074764,12.0463848533544,34.7047216401462));
#3295=CARTESIAN_POINT('Ctrl Pts',(10.3574837233588,10.5579749196833,-2.48277835985385));
#3296=CARTESIAN_POINT('Ctrl Pts',(10.3574837233588,10.5579749196833,34.7047216401462));
#3297=CARTESIAN_POINT('Ctrl Pts',(12.0592766625882,8.50153081653682,-2.48277835985385));
#3298=CARTESIAN_POINT('Ctrl Pts',(12.0592766625882,8.50153081653682,34.7047216401462));
#3299=CARTESIAN_POINT('Ctrl Pts',(13.1225519393256,6.16092350609724,-2.48277835985385));
#3300=CARTESIAN_POINT('Ctrl Pts',(13.1225519393256,6.16092350609724,34.7047216401462));
#3301=CARTESIAN_POINT('Ctrl Pts',(14.185827216063,3.82031619565766,-2.48277835985385));
#3302=CARTESIAN_POINT('Ctrl Pts',(14.185827216063,3.82031619565766,34.7047216401462));
#3303=CARTESIAN_POINT('Ctrl Pts',(14.6080882643907,1.2018177504788,-2.48277835985385));
#3304=CARTESIAN_POINT('Ctrl Pts',(14.6080882643907,1.2018177504788,34.7047216401462));
#3305=CARTESIAN_POINT('Ctrl Pts',(14.3403173425892,-1.3385247427432,-2.48277835985385));
#3306=CARTESIAN_POINT('Ctrl Pts',(14.3403173425892,-1.3385247427432,34.7047216401462));
#3307=CARTESIAN_POINT('Ctrl Pts',(14.0725464207877,-3.87886723596521,-2.48277835985385));
#3308=CARTESIAN_POINT('Ctrl Pts',(14.0725464207877,-3.87886723596521,34.7047216401462));
#3309=CARTESIAN_POINT('Ctrl Pts',(13.1157652022671,-6.33442422372316,-2.48277835985385));
#3310=CARTESIAN_POINT('Ctrl Pts',(13.1157652022671,-6.33442422372316,34.7047216401462));
#3311=CARTESIAN_POINT('Ctrl Pts',(11.6073147953664,-8.37555129449175,-2.48277835985385));
#3312=CARTESIAN_POINT('Ctrl Pts',(11.6073147953664,-8.37555129449175,34.7047216401462));
#3313=CARTESIAN_POINT('Ctrl Pts',(10.0988643884656,-10.4166783652603,-2.48277835985385));
#3314=CARTESIAN_POINT('Ctrl Pts',(10.0988643884656,-10.4166783652603,34.7047216401462));
#3315=CARTESIAN_POINT('Ctrl Pts',(8.04295965099474,-12.0382125238666,-2.48277835985385));
#3316=CARTESIAN_POINT('Ctrl Pts',(8.04295965099474,-12.0382125238666,34.7047216401462));
#3317=CARTESIAN_POINT('Ctrl Pts',(5.72325019185981,-13.0269937029042,-2.48277835985385));
#3318=CARTESIAN_POINT('Ctrl Pts',(5.72325019185981,-13.0269937029042,34.7047216401462));
#3319=CARTESIAN_POINT('Ctrl Pts',(3.40354073272489,-14.0157748819419,-2.48277835985385));
#3320=CARTESIAN_POINT('Ctrl Pts',(3.40354073272489,-14.0157748819419,34.7047216401462));
#3321=CARTESIAN_POINT('Ctrl Pts',(0.826237049598049,-14.3695048860478,-2.48277835985385));
#3322=CARTESIAN_POINT('Ctrl Pts',(0.826237049598049,-14.3695048860478,34.7047216401462));
#3323=CARTESIAN_POINT('Ctrl Pts',(-1.65838294739997,-14.0484780069608,-2.48277835985385));
#3324=CARTESIAN_POINT('Ctrl Pts',(-1.65838294739997,-14.0484780069608,34.7047216401462));
#3325=CARTESIAN_POINT('Ctrl Pts',(-4.14300294439799,-13.7274511278738,-2.48277835985385));
#3326=CARTESIAN_POINT('Ctrl Pts',(-4.14300294439799,-13.7274511278738,34.7047216401462));
#3327=CARTESIAN_POINT('Ctrl Pts',(-6.52846319591132,-12.7328278675206,-2.48277835985385));
#3328=CARTESIAN_POINT('Ctrl Pts',(-6.52846319591132,-12.7328278675206,34.7047216401462));
#3329=CARTESIAN_POINT('Ctrl Pts',(-8.49479208575219,-11.2070045417848,-2.48277835985385));
#3330=CARTESIAN_POINT('Ctrl Pts',(-8.49479208575219,-11.2070045417848,34.7047216401462));
#3331=CARTESIAN_POINT('Ctrl Pts',(-10.4611209755931,-9.68118121604893,-2.48277835985385));
#3332=CARTESIAN_POINT('Ctrl Pts',(-10.4611209755931,-9.68118121604893,34.7047216401462));
#3333=CARTESIAN_POINT('Ctrl Pts',(-12.0033575907454,-7.6284137932436,-2.48277835985385));
#3334=CARTESIAN_POINT('Ctrl Pts',(-12.0033575907454,-7.6284137932436,34.7047216401462));
#3335=CARTESIAN_POINT('Ctrl Pts',(-12.9192006264656,-5.33177587181304,-2.48277835985385));
#3336=CARTESIAN_POINT('Ctrl Pts',(-12.9192006264656,-5.33177587181304,34.7047216401462));
#3337=CARTESIAN_POINT('Ctrl Pts',(-13.8350436621859,-3.03513795038248,-2.48277835985385));
#3338=CARTESIAN_POINT('Ctrl Pts',(-13.8350436621859,-3.03513795038248,34.7047216401462));
#3339=CARTESIAN_POINT('Ctrl Pts',(-14.1223890561659,-0.500772684994036,
-2.48277835985385));
#3340=CARTESIAN_POINT('Ctrl Pts',(-14.1223890561659,-0.500772684994036,
34.7047216401462));
#3341=CARTESIAN_POINT('Ctrl Pts',(-13.7505480156308,1.92704800004342,-2.48277835985385));
#3342=CARTESIAN_POINT('Ctrl Pts',(-13.7505480156308,1.92704800004342,34.7047216401462));
#3343=CARTESIAN_POINT('Ctrl Pts',(-13.3787069750958,4.35486868508088,-2.48277835985385));
#3344=CARTESIAN_POINT('Ctrl Pts',(-13.3787069750958,4.35486868508088,34.7047216401462));
#3345=CARTESIAN_POINT('Ctrl Pts',(-12.3489722572483,6.66982502727187,-2.48277835985385));
#3346=CARTESIAN_POINT('Ctrl Pts',(-12.3489722572483,6.66982502727187,34.7047216401462));
#3347=CARTESIAN_POINT('Ctrl Pts',(-10.8084214289283,8.56167168052375,-2.48277835985385));
#3348=CARTESIAN_POINT('Ctrl Pts',(-10.8084214289283,8.56167168052375,34.7047216401462));
#3349=CARTESIAN_POINT('Ctrl Pts',(-9.26787060060834,10.4535183337756,-2.48277835985385));
#3350=CARTESIAN_POINT('Ctrl Pts',(-9.26787060060834,10.4535183337756,34.7047216401462));
#3351=CARTESIAN_POINT('Ctrl Pts',(-7.2207936675414,11.9174955344101,-2.48277835985385));
#3352=CARTESIAN_POINT('Ctrl Pts',(-7.2207936675414,11.9174955344101,34.7047216401462));
#3353=CARTESIAN_POINT('Ctrl Pts',(-4.94933970583374,12.7620166033481,-2.48277835985385));
#3354=CARTESIAN_POINT('Ctrl Pts',(-4.94933970583374,12.7620166033481,34.7047216401462));
#3355=CARTESIAN_POINT('Ctrl Pts',(-2.67788574412608,13.6065376722861,-2.48277835985385));
#3356=CARTESIAN_POINT('Ctrl Pts',(-2.67788574412608,13.6065376722861,34.7047216401462));
#3357=CARTESIAN_POINT('Ctrl Pts',(-0.188124961623576,13.8296882833238,-2.48277835985385));
#3358=CARTESIAN_POINT('Ctrl Pts',(-0.188124961623576,13.8296882833238,34.7047216401462));
#3359=CARTESIAN_POINT('Ctrl Pts',(2.18190290131172,13.4094955501979,-2.48277835985385));
#3360=CARTESIAN_POINT('Ctrl Pts',(2.18190290131172,13.4094955501979,34.7047216401462));
#3361=CARTESIAN_POINT('Ctrl Pts',(4.55193076424701,12.989302817072,-2.48277835985385));
#3362=CARTESIAN_POINT('Ctrl Pts',(4.55193076424701,12.989302817072,34.7047216401462));
#3363=CARTESIAN_POINT('Ctrl Pts',(6.79606482231227,11.9271851253414,-2.48277835985385));
#3364=CARTESIAN_POINT('Ctrl Pts',(6.79606482231227,11.9271851253414,34.7047216401462));
#3365=CARTESIAN_POINT('Ctrl Pts',(8.61382735227149,10.3745276606037,-2.48277835985385));
#3366=CARTESIAN_POINT('Ctrl Pts',(8.61382735227149,10.3745276606037,34.7047216401462));
#3367=CARTESIAN_POINT('Ctrl Pts',(10.4315898822307,8.82187019586608,-2.48277835985385));
#3368=CARTESIAN_POINT('Ctrl Pts',(10.4315898822307,8.82187019586608,34.7047216401462));
#3369=CARTESIAN_POINT('Ctrl Pts',(11.8184211183383,6.78298999499265,-2.48277835985385));
#3370=CARTESIAN_POINT('Ctrl Pts',(11.8184211183383,6.78298999499265,34.7047216401462));
#3371=CARTESIAN_POINT('Ctrl Pts',(12.5932946068582,4.53876953901463,-2.48277835985385));
#3372=CARTESIAN_POINT('Ctrl Pts',(12.5932946068582,4.53876953901463,34.7047216401462));
#3373=CARTESIAN_POINT('Ctrl Pts',(13.3681680953781,2.29454908303661,-2.48277835985385));
#3374=CARTESIAN_POINT('Ctrl Pts',(13.3681680953781,2.29454908303661,34.7047216401462));
#3375=CARTESIAN_POINT('Ctrl Pts',(13.5293546951711,-0.149019802271538,-2.48277835985385));
#3376=CARTESIAN_POINT('Ctrl Pts',(13.5293546951711,-0.149019802271538,34.7047216401462));
#3377=CARTESIAN_POINT('Ctrl Pts',(13.0632908605159,-2.4603450036276,-2.48277835985385));
#3378=CARTESIAN_POINT('Ctrl Pts',(13.0632908605159,-2.4603450036276,34.7047216401462));
#3379=CARTESIAN_POINT('Ctrl Pts',(12.5972270258607,-4.77167020498367,-2.48277835985385));
#3380=CARTESIAN_POINT('Ctrl Pts',(12.5972270258607,-4.77167020498367,34.7047216401462));
#3381=CARTESIAN_POINT('Ctrl Pts',(11.5054500968521,-6.94475207128898,-2.48277835985385));
#3382=CARTESIAN_POINT('Ctrl Pts',(11.5054500968521,-6.94475207128898,34.7047216401462));
#3383=CARTESIAN_POINT('Ctrl Pts',(9.94327993064318,-8.68890977872373,-2.48277835985385));
#3384=CARTESIAN_POINT('Ctrl Pts',(9.94327993064318,-8.68890977872373,34.7047216401462));
#3385=CARTESIAN_POINT('Ctrl Pts',(8.3811097644343,-10.4330674861585,-2.48277835985385));
#3386=CARTESIAN_POINT('Ctrl Pts',(8.3811097644343,-10.4330674861585,34.7047216401462));
#3387=CARTESIAN_POINT('Ctrl Pts',(6.35288349591495,-11.7439398995498,-2.48277835985385));
#3388=CARTESIAN_POINT('Ctrl Pts',(6.35288349591495,-11.7439398995498,34.7047216401462));
#3389=CARTESIAN_POINT('Ctrl Pts',(4.13788166458845,-12.4508963494541,-2.48277835985385));
#3390=CARTESIAN_POINT('Ctrl Pts',(4.13788166458845,-12.4508963494541,34.7047216401462));
#3391=CARTESIAN_POINT('Ctrl Pts',(1.92287983326195,-13.1578527993585,-2.48277835985385));
#3392=CARTESIAN_POINT('Ctrl Pts',(1.92287983326195,-13.1578527993585,34.7047216401462));
#3393=CARTESIAN_POINT('Ctrl Pts',(-0.472989379751939,-13.2593446300451,
-2.48277835985385));
#3394=CARTESIAN_POINT('Ctrl Pts',(-0.472989379751939,-13.2593446300451,
34.7047216401462));
#3395=CARTESIAN_POINT('Ctrl Pts',(-2.72478604227901,-12.749905850837,-2.48277835985385));
#3396=CARTESIAN_POINT('Ctrl Pts',(-2.72478604227901,-12.749905850837,34.7047216401462));
#3397=CARTESIAN_POINT('Ctrl Pts',(-4.97658270480609,-12.2404670716288,-2.48277835985385));
#3398=CARTESIAN_POINT('Ctrl Pts',(-4.97658270480609,-12.2404670716288,34.7047216401462));
#3399=CARTESIAN_POINT('Ctrl Pts',(-7.07847053289339,-11.12174726323,-2.48277835985385));
#3400=CARTESIAN_POINT('Ctrl Pts',(-7.07847053289339,-11.12174726323,34.7047216401462));
#3401=CARTESIAN_POINT('Ctrl Pts',(-8.74958285848259,-9.55262905075358,-2.48277835985385));
#3402=CARTESIAN_POINT('Ctrl Pts',(-8.74958285848259,-9.55262905075358,34.7047216401462));
#3403=CARTESIAN_POINT('Ctrl Pts',(-10.4206951840718,-7.98351083827719,-2.48277835985385));
#3404=CARTESIAN_POINT('Ctrl Pts',(-10.4206951840718,-7.98351083827719,34.7047216401462));
#3405=CARTESIAN_POINT('Ctrl Pts',(-11.6568679220538,-5.96834460087217,-2.48277835985385));
#3406=CARTESIAN_POINT('Ctrl Pts',(-11.6568679220538,-5.96834460087217,34.7047216401462));
#3407=CARTESIAN_POINT('Ctrl Pts',(-12.2976919358558,-3.78448059659626,-2.48277835985385));
#3408=CARTESIAN_POINT('Ctrl Pts',(-12.2976919358558,-3.78448059659626,34.7047216401462));
#3409=CARTESIAN_POINT('Ctrl Pts',(-12.9385159496578,-1.60061659232035,-2.48277835985385));
#3410=CARTESIAN_POINT('Ctrl Pts',(-12.9385159496578,-1.60061659232035,34.7047216401462));
#3411=CARTESIAN_POINT('Ctrl Pts',(-12.9826182262642,0.746125728341835,-2.48277835985385));
#3412=CARTESIAN_POINT('Ctrl Pts',(-12.9826182262642,0.746125728341835,34.7047216401462));
#3413=CARTESIAN_POINT('Ctrl Pts',(-12.4323136656691,2.93765215502384,-2.48277835985385));
#3414=CARTESIAN_POINT('Ctrl Pts',(-12.4323136656691,2.93765215502384,34.7047216401462));
#3415=CARTESIAN_POINT('Ctrl Pts',(-11.8820091050739,5.12917858170585,-2.48277835985385));
#3416=CARTESIAN_POINT('Ctrl Pts',(-11.8820091050739,5.12917858170585,34.7047216401462));
#3417=CARTESIAN_POINT('Ctrl Pts',(-10.7390527813597,7.15981810591789,-2.48277835985385));
#3418=CARTESIAN_POINT('Ctrl Pts',(-10.7390527813597,7.15981810591789,34.7047216401462));
#3419=CARTESIAN_POINT('Ctrl Pts',(-9.16551958394673,8.758523517606,-2.48277835985385));
#3420=CARTESIAN_POINT('Ctrl Pts',(-9.16551958394673,8.758523517606,34.7047216401462));
#3421=CARTESIAN_POINT('Ctrl Pts',(-7.59198638653374,10.3572289292941,-2.48277835985385));
#3422=CARTESIAN_POINT('Ctrl Pts',(-7.59198638653374,10.3572289292941,34.7047216401462));
#3423=CARTESIAN_POINT('Ctrl Pts',(-5.59223317057553,11.5200314027335,-2.48277835985385));
#3424=CARTESIAN_POINT('Ctrl Pts',(-5.59223317057553,11.5200314027335,34.7047216401462));
#3425=CARTESIAN_POINT('Ctrl Pts',(-3.44135885245332,12.0965595103502,-2.48277835985385));
#3426=CARTESIAN_POINT('Ctrl Pts',(-3.44135885245332,12.0965595103502,34.7047216401462));
#3427=CARTESIAN_POINT('Ctrl Pts',(-1.29048453433111,12.6730876179669,-2.48277835985385));
#3428=CARTESIAN_POINT('Ctrl Pts',(-1.29048453433111,12.6730876179669,34.7047216401462));
#3429=CARTESIAN_POINT('Ctrl Pts',(1.00578507171352,12.6621390094113,-2.48277835985385));
#3430=CARTESIAN_POINT('Ctrl Pts',(1.00578507171352,12.6621390094113,34.7047216401462));
#3431=CARTESIAN_POINT('Ctrl Pts',(3.13638389022343,12.0734882756599,-2.48277835985385));
#3432=CARTESIAN_POINT('Ctrl Pts',(3.13638389022343,12.0734882756599,34.7047216401462));
#3433=CARTESIAN_POINT('Ctrl Pts',(5.26698270873334,11.4848375419084,-2.48277835985385));
#3434=CARTESIAN_POINT('Ctrl Pts',(5.26698270873334,11.4848375419084,34.7047216401462));
#3435=CARTESIAN_POINT('Ctrl Pts',(7.226406690016,10.3203384766921,-2.48277835985385));
#3436=CARTESIAN_POINT('Ctrl Pts',(7.226406690016,10.3203384766921,34.7047216401462));
#3437=CARTESIAN_POINT('Ctrl Pts',(8.7534215063223,8.74488948381441,-2.48277835985385));
#3438=CARTESIAN_POINT('Ctrl Pts',(8.7534215063223,8.74488948381441,34.7047216401462));
#3439=CARTESIAN_POINT('Ctrl Pts',(10.2804363226286,7.16944049093676,-2.48277835985385));
#3440=CARTESIAN_POINT('Ctrl Pts',(10.2804363226286,7.16944049093676,34.7047216401462));
#3441=CARTESIAN_POINT('Ctrl Pts',(11.3712664099158,5.18739822484706,-2.48277835985385));
#3442=CARTESIAN_POINT('Ctrl Pts',(11.3712664099158,5.18739822484706,34.7047216401462));
#3443=CARTESIAN_POINT('Ctrl Pts',(11.8853848985654,3.07129674555852,-2.48277835985385));
#3444=CARTESIAN_POINT('Ctrl Pts',(11.8853848985654,3.07129674555852,34.7047216401462));
#3445=CARTESIAN_POINT('Ctrl Pts',(12.3995033872149,0.955195266269986,-2.48277835985385));
#3446=CARTESIAN_POINT('Ctrl Pts',(12.3995033872149,0.955195266269986,34.7047216401462));
#3447=CARTESIAN_POINT('Ctrl Pts',(12.3358734779167,-1.2893379698531,-2.48277835985385));
#3448=CARTESIAN_POINT('Ctrl Pts',(12.3358734779167,-1.2893379698531,34.7047216401462));
#3449=CARTESIAN_POINT('Ctrl Pts',(11.7114040638141,-3.3584362035175,-2.48277835985385));
#3450=CARTESIAN_POINT('Ctrl Pts',(11.7114040638141,-3.3584362035175,34.7047216401462));
#3451=CARTESIAN_POINT('Ctrl Pts',(11.0869346497114,-5.42753443718189,-2.48277835985385));
#3452=CARTESIAN_POINT('Ctrl Pts',(11.0869346497114,-5.42753443718189,34.7047216401462));
#3453=CARTESIAN_POINT('Ctrl Pts',(9.90357145075861,-7.31586203567856,-2.48277835985385));
#3454=CARTESIAN_POINT('Ctrl Pts',(9.90357145075861,-7.31586203567856,34.7047216401462));
#3455=CARTESIAN_POINT('Ctrl Pts',(8.3286697399086,-8.77197918604553,-2.48277835985385));
#3456=CARTESIAN_POINT('Ctrl Pts',(8.3286697399086,-8.77197918604553,34.7047216401462));
#3457=CARTESIAN_POINT('Ctrl Pts',(6.7537680290586,-10.2280963364125,-2.48277835985385));
#3458=CARTESIAN_POINT('Ctrl Pts',(6.7537680290586,-10.2280963364125,34.7047216401462));
#3459=CARTESIAN_POINT('Ctrl Pts',(4.79167768083304,-11.2484185348782,-2.48277835985385));
#3460=CARTESIAN_POINT('Ctrl Pts',(4.79167768083304,-11.2484185348782,34.7047216401462));
#3461=CARTESIAN_POINT('Ctrl Pts',(2.71206218808602,-11.7020612439897,-2.48277835985385));
#3462=CARTESIAN_POINT('Ctrl Pts',(2.71206218808602,-11.7020612439897,34.7047216401462));
#3463=CARTESIAN_POINT('Ctrl Pts',(0.632446695339005,-12.1557039531012,-2.48277835985385));
#3464=CARTESIAN_POINT('Ctrl Pts',(0.632446695339005,-12.1557039531012,34.7047216401462));
#3465=CARTESIAN_POINT('Ctrl Pts',(-1.5591693776736,-12.0417906872535,-2.48277835985385));
#3466=CARTESIAN_POINT('Ctrl Pts',(-1.5591693776736,-12.0417906872535,34.7047216401462));
#3467=CARTESIAN_POINT('Ctrl Pts',(-3.56627844306147,-11.3840354123544,-2.48277835985385));
#3468=CARTESIAN_POINT('Ctrl Pts',(-3.56627844306147,-11.3840354123544,34.7047216401462));
#3469=CARTESIAN_POINT('Ctrl Pts',(-5.57338750844934,-10.7262801374552,-2.48277835985385));
#3470=CARTESIAN_POINT('Ctrl Pts',(-5.57338750844934,-10.7262801374552,34.7047216401462));
#3471=CARTESIAN_POINT('Ctrl Pts',(-7.39082358355535,-9.52671369335628,-2.48277835985385));
#3472=CARTESIAN_POINT('Ctrl Pts',(-7.39082358355535,-9.52671369335628,34.7047216401462));
#3473=CARTESIAN_POINT('Ctrl Pts',(-8.77691130686588,-7.95478402948194,-2.48277835985385));
#3474=CARTESIAN_POINT('Ctrl Pts',(-8.77691130686588,-7.95478402948194,34.7047216401462));
#3475=CARTESIAN_POINT('Ctrl Pts',(-10.1629990301764,-6.38285436560759,-2.48277835985385));
#3476=CARTESIAN_POINT('Ctrl Pts',(-10.1629990301764,-6.38285436560759,34.7047216401462));
#3477=CARTESIAN_POINT('Ctrl Pts',(-11.1143425565498,-4.44289810064855,-2.48277835985385));
#3478=CARTESIAN_POINT('Ctrl Pts',(-11.1143425565498,-4.44289810064855,34.7047216401462));
#3479=CARTESIAN_POINT('Ctrl Pts',(-11.5094886395164,-2.40141050409036,-2.48277835985385));
#3480=CARTESIAN_POINT('Ctrl Pts',(-11.5094886395164,-2.40141050409036,34.7047216401462));
#3481=CARTESIAN_POINT('Ctrl Pts',(-11.9046347224829,-0.359922907532179,
-2.48277835985385));
#3482=CARTESIAN_POINT('Ctrl Pts',(-11.9046347224829,-0.359922907532179,
34.7047216401462));
#3483=CARTESIAN_POINT('Ctrl Pts',(-11.7428618330597,1.77767869204987,-2.48277835985385));
#3484=CARTESIAN_POINT('Ctrl Pts',(-11.7428618330597,1.77767869204987,34.7047216401462));
#3485=CARTESIAN_POINT('Ctrl Pts',(-11.0543562905334,3.72239432335529,-2.48277835985385));
#3486=CARTESIAN_POINT('Ctrl Pts',(-11.0543562905334,3.72239432335529,34.7047216401462));
#3487=CARTESIAN_POINT('Ctrl Pts',(-10.365850748007,5.66710995466071,-2.48277835985385));
#3488=CARTESIAN_POINT('Ctrl Pts',(-10.365850748007,5.66710995466071,34.7047216401462));
#3489=CARTESIAN_POINT('Ctrl Pts',(-9.15272169968449,7.4139442932589,-2.48277835985385));
#3490=CARTESIAN_POINT('Ctrl Pts',(-9.15272169968449,7.4139442932589,34.7047216401462));
#3491=CARTESIAN_POINT('Ctrl Pts',(-7.58614837583898,8.73094477569668,-2.48277835985385));
#3492=CARTESIAN_POINT('Ctrl Pts',(-7.58614837583898,8.73094477569668,34.7047216401462));
#3493=CARTESIAN_POINT('Ctrl Pts',(-6.01957505199348,10.0479452581345,-2.48277835985385));
#3494=CARTESIAN_POINT('Ctrl Pts',(-6.01957505199348,10.0479452581345,34.7047216401462));
#3495=CARTESIAN_POINT('Ctrl Pts',(-4.10387444862709,10.9319020996674,-2.48277835985385));
#3496=CARTESIAN_POINT('Ctrl Pts',(-4.10387444862709,10.9319020996674,34.7047216401462));
#3497=CARTESIAN_POINT('Ctrl Pts',(-2.10208425304883,11.2705737542961,-2.48277835985385));
#3498=CARTESIAN_POINT('Ctrl Pts',(-2.10208425304883,11.2705737542961,34.7047216401462));
#3499=CARTESIAN_POINT('Ctrl Pts',(-0.100294057470576,11.6092454089249,-2.48277835985385));
#3500=CARTESIAN_POINT('Ctrl Pts',(-0.100294057470576,11.6092454089249,34.7047216401462));
#3501=CARTESIAN_POINT('Ctrl Pts',(1.98227978725803,11.4020598334978,-2.48277835985385));
#3502=CARTESIAN_POINT('Ctrl Pts',(1.98227978725803,11.4020598334978,34.7047216401462));
#3503=CARTESIAN_POINT('Ctrl Pts',(3.86428188770086,10.6853398437029,-2.48277835985385));
#3504=CARTESIAN_POINT('Ctrl Pts',(3.86428188770086,10.6853398437029,34.7047216401462));
#3505=CARTESIAN_POINT('Ctrl Pts',(5.74628398814369,9.96861985390803,-2.48277835985385));
#3506=CARTESIAN_POINT('Ctrl Pts',(5.74628398814369,9.96861985390803,34.7047216401462));
#3507=CARTESIAN_POINT('Ctrl Pts',(7.42289046179476,8.7445460927132,-2.48277835985385));
#3508=CARTESIAN_POINT('Ctrl Pts',(7.42289046179476,8.7445460927132,34.7047216401462));
#3509=CARTESIAN_POINT('Ctrl Pts',(8.67181841526581,7.18567081354363,-2.48277835985385));
#3510=CARTESIAN_POINT('Ctrl Pts',(8.67181841526581,7.18567081354363,34.7047216401462));
#3511=CARTESIAN_POINT('Ctrl Pts',(9.92074636873686,5.62679553437406,-2.48277835985385));
#3512=CARTESIAN_POINT('Ctrl Pts',(9.92074636873686,5.62679553437406,34.7047216401462));
#3513=CARTESIAN_POINT('Ctrl Pts',(10.7389692866517,3.7374098583421,-2.48277835985385));
#3514=CARTESIAN_POINT('Ctrl Pts',(10.7389692866517,3.7374098583421,34.7047216401462));
#3515=CARTESIAN_POINT('Ctrl Pts',(11.0232294561851,1.77681306395706,-2.48277835985385));
#3516=CARTESIAN_POINT('Ctrl Pts',(11.0232294561851,1.77681306395706,34.7047216401462));
#3517=CARTESIAN_POINT('Ctrl Pts',(11.3074896257184,-0.183783730427973,-2.48277835985385));
#3518=CARTESIAN_POINT('Ctrl Pts',(11.3074896257184,-0.183783730427973,34.7047216401462));
#3519=CARTESIAN_POINT('Ctrl Pts',(11.0573589111681,-2.21040103881058,-2.48277835985385));
#3520=CARTESIAN_POINT('Ctrl Pts',(11.0573589111681,-2.21040103881058,34.7047216401462));
#3521=CARTESIAN_POINT('Ctrl Pts',(10.3149579839471,-4.02945345933345,-2.48277835985385));
#3522=CARTESIAN_POINT('Ctrl Pts',(10.3149579839471,-4.02945345933345,34.7047216401462));
#3523=CARTESIAN_POINT('Ctrl Pts',(9.57255705672612,-5.84850587985632,-2.48277835985385));
#3524=CARTESIAN_POINT('Ctrl Pts',(9.57255705672612,-5.84850587985632,34.7047216401462));
#3525=CARTESIAN_POINT('Ctrl Pts',(8.34013125105717,-7.45534153176981,-2.48277835985385));
#3526=CARTESIAN_POINT('Ctrl Pts',(8.34013125105717,-7.45534153176981,34.7047216401462));
#3527=CARTESIAN_POINT('Ctrl Pts',(6.7912510607229,-8.6372827141454,-2.48277835985385));
#3528=CARTESIAN_POINT('Ctrl Pts',(6.7912510607229,-8.6372827141454,34.7047216401462));
#3529=CARTESIAN_POINT('Ctrl Pts',(5.24237087038863,-9.819223896521,-2.48277835985385));
#3530=CARTESIAN_POINT('Ctrl Pts',(5.24237087038863,-9.819223896521,34.7047216401462));
#3531=CARTESIAN_POINT('Ctrl Pts',(3.38129540956031,-10.573424383476,-2.48277835985385));
#3532=CARTESIAN_POINT('Ctrl Pts',(3.38129540956031,-10.573424383476,34.7047216401462));
#3533=CARTESIAN_POINT('Ctrl Pts',(1.46331348008645,-10.8053744300761,-2.48277835985385));
#3534=CARTESIAN_POINT('Ctrl Pts',(1.46331348008645,-10.8053744300761,34.7047216401462));
#3535=CARTESIAN_POINT('Ctrl Pts',(-0.454668449387413,-11.0373244766762,
-2.48277835985385));
#3536=CARTESIAN_POINT('Ctrl Pts',(-0.454668449387413,-11.0373244766762,
34.7047216401462));
#3537=CARTESIAN_POINT('Ctrl Pts',(-2.42448533568647,-10.7467341748883,-2.48277835985385));
#3538=CARTESIAN_POINT('Ctrl Pts',(-2.42448533568647,-10.7467341748883,34.7047216401462));
#3539=CARTESIAN_POINT('Ctrl Pts',(-4.18043558128041,-9.98118098258265,-2.48277835985385));
#3540=CARTESIAN_POINT('Ctrl Pts',(-4.18043558128041,-9.98118098258265,34.7047216401462));
#3541=CARTESIAN_POINT('Ctrl Pts',(-5.93638582687434,-9.21562779027698,-2.48277835985385));
#3542=CARTESIAN_POINT('Ctrl Pts',(-5.93638582687434,-9.21562779027698,34.7047216401462));
#3543=CARTESIAN_POINT('Ctrl Pts',(-7.47398988953703,-7.97741494262646,-2.48277835985385));
#3544=CARTESIAN_POINT('Ctrl Pts',(-7.47398988953703,-7.97741494262646,34.7047216401462));
#3545=CARTESIAN_POINT('Ctrl Pts',(-8.59009956802036,-6.44078019870212,-2.48277835985385));
#3546=CARTESIAN_POINT('Ctrl Pts',(-8.59009956802036,-6.44078019870212,34.7047216401462));
#3547=CARTESIAN_POINT('Ctrl Pts',(-9.70620924650368,-4.90414545477777,-2.48277835985385));
#3548=CARTESIAN_POINT('Ctrl Pts',(-9.70620924650368,-4.90414545477777,34.7047216401462));
#3549=CARTESIAN_POINT('Ctrl Pts',(-10.3981554397979,-3.07330991527926,-2.48277835985385));
#3550=CARTESIAN_POINT('Ctrl Pts',(-10.3981554397979,-3.07330991527926,34.7047216401462));
#3551=CARTESIAN_POINT('Ctrl Pts',(-10.5799327924064,-1.19928881450397,-2.48277835985385));
#3552=CARTESIAN_POINT('Ctrl Pts',(-10.5799327924064,-1.19928881450397,34.7047216401462));
#3553=CARTESIAN_POINT('Ctrl Pts',(-10.761710145015,0.67473228627131,-2.48277835985385));
#3554=CARTESIAN_POINT('Ctrl Pts',(-10.761710145015,0.67473228627131,34.7047216401462));
#3555=CARTESIAN_POINT('Ctrl Pts',(-10.4331612016526,2.58699008096379,-2.48277835985385));
#3556=CARTESIAN_POINT('Ctrl Pts',(-10.4331612016526,2.58699008096379,34.7047216401462));
#3557=CARTESIAN_POINT('Ctrl Pts',(-9.64697706482917,4.27976894500849,-2.48277835985385));
#3558=CARTESIAN_POINT('Ctrl Pts',(-9.64697706482917,4.27976894500849,34.7047216401462));
#3559=CARTESIAN_POINT('Ctrl Pts',(-8.86079292800577,5.97254780905319,-2.48277835985385));
#3560=CARTESIAN_POINT('Ctrl Pts',(-8.86079292800577,5.97254780905319,34.7047216401462));
#3561=CARTESIAN_POINT('Ctrl Pts',(-7.61932796431943,7.44154065344267,-2.48277835985385));
#3562=CARTESIAN_POINT('Ctrl Pts',(-7.61932796431943,7.44154065344267,34.7047216401462));
#3563=CARTESIAN_POINT('Ctrl Pts',(-6.0971403592008,8.493042012402,-2.48277835985385));
#3564=CARTESIAN_POINT('Ctrl Pts',(-6.0971403592008,8.493042012402,34.7047216401462));
#3565=CARTESIAN_POINT('Ctrl Pts',(-4.57495275408218,9.54454337136133,-2.48277835985385));
#3566=CARTESIAN_POINT('Ctrl Pts',(-4.57495275408218,9.54454337136133,34.7047216401462));
#3567=CARTESIAN_POINT('Ctrl Pts',(-2.77621971899424,10.1760579236347,-2.48277835985385));
#3568=CARTESIAN_POINT('Ctrl Pts',(-2.77621971899424,10.1760579236347,34.7047216401462));
#3569=CARTESIAN_POINT('Ctrl Pts',(-0.947429016447431,10.3098337021348,-2.48277835985385));
#3570=CARTESIAN_POINT('Ctrl Pts',(-0.947429016447431,10.3098337021348,34.7047216401462));
#3571=CARTESIAN_POINT('Ctrl Pts',(0.881361686099383,10.4436094806349,-2.48277835985385));
#3572=CARTESIAN_POINT('Ctrl Pts',(0.881361686099383,10.4436094806349,34.7047216401462));
#3573=CARTESIAN_POINT('Ctrl Pts',(2.73538718087117,10.0796156190829,-2.48277835985385));
#3574=CARTESIAN_POINT('Ctrl Pts',(2.73538718087117,10.0796156190829,34.7047216401462));
#3575=CARTESIAN_POINT('Ctrl Pts',(4.36500830792921,9.27531200695002,-2.48277835985385));
#3576=CARTESIAN_POINT('Ctrl Pts',(4.36500830792921,9.27531200695002,34.7047216401462));
#3577=CARTESIAN_POINT('Ctrl Pts',(5.99462943498725,8.47100839481716,-2.48277835985385));
#3578=CARTESIAN_POINT('Ctrl Pts',(5.99462943498725,8.47100839481716,34.7047216401462));
#3579=CARTESIAN_POINT('Ctrl Pts',(7.3957114523481,7.22879378801975,-2.48277835985385));
#3580=CARTESIAN_POINT('Ctrl Pts',(7.3957114523481,7.22879378801975,34.7047216401462));
#3581=CARTESIAN_POINT('Ctrl Pts',(8.38389394699906,5.72320441931318,-2.48277835985385));
#3582=CARTESIAN_POINT('Ctrl Pts',(8.38389394699906,5.72320441931318,34.7047216401462));
#3583=CARTESIAN_POINT('Ctrl Pts',(9.37207644165002,4.21761505060661,-2.48277835985385));
#3584=CARTESIAN_POINT('Ctrl Pts',(9.37207644165002,4.21761505060661,34.7047216401462));
#3585=CARTESIAN_POINT('Ctrl Pts',(9.94503435086254,2.4527785023322,-2.48277835985385));
#3586=CARTESIAN_POINT('Ctrl Pts',(9.94503435086254,2.4527785023322,34.7047216401462));
#3587=CARTESIAN_POINT('Ctrl Pts',(10.0330109684853,0.670410548640966,-2.48277835985385));
#3588=CARTESIAN_POINT('Ctrl Pts',(10.0330109684853,0.670410548640966,34.7047216401462));
#3589=CARTESIAN_POINT('Ctrl Pts',(10.120987586108,-1.11195740505027,-2.48277835985385));
#3590=CARTESIAN_POINT('Ctrl Pts',(10.120987586108,-1.11195740505027,34.7047216401462));
#3591=CARTESIAN_POINT('Ctrl Pts',(9.72407268868601,-2.90716302228198,-2.48277835985385));
#3592=CARTESIAN_POINT('Ctrl Pts',(9.72407268868601,-2.90716302228198,34.7047216401462));
#3593=CARTESIAN_POINT('Ctrl Pts',(8.90414873616236,-4.47372239983932,-2.48277835985385));
#3594=CARTESIAN_POINT('Ctrl Pts',(8.90414873616236,-4.47372239983932,34.7047216401462));
#3595=CARTESIAN_POINT('Ctrl Pts',(8.08422478363871,-6.04028177739665,-2.48277835985385));
#3596=CARTESIAN_POINT('Ctrl Pts',(8.08422478363871,-6.04028177739665,34.7047216401462));
#3597=CARTESIAN_POINT('Ctrl Pts',(6.84372821315398,-7.37423219460599,-2.48277835985385));
#3598=CARTESIAN_POINT('Ctrl Pts',(6.84372821315398,-7.37423219460599,34.7047216401462));
#3599=CARTESIAN_POINT('Ctrl Pts',(5.35683570449112,-8.3004498519642,-2.48277835985385));
#3600=CARTESIAN_POINT('Ctrl Pts',(5.35683570449112,-8.3004498519642,34.7047216401462));
#3601=CARTESIAN_POINT('Ctrl Pts',(3.86994319582826,-9.22666750932241,-2.48277835985385));
#3602=CARTESIAN_POINT('Ctrl Pts',(3.86994319582826,-9.22666750932241,34.7047216401462));
#3603=CARTESIAN_POINT('Ctrl Pts',(2.14072710318271,-9.74299390982357,-2.48277835985385));
#3604=CARTESIAN_POINT('Ctrl Pts',(2.14072710318271,-9.74299390982357,34.7047216401462));
#3605=CARTESIAN_POINT('Ctrl Pts',(0.405896275628139,-9.78740265575591,-2.48277835985385));
#3606=CARTESIAN_POINT('Ctrl Pts',(0.405896275628139,-9.78740265575591,34.7047216401462));
#3607=CARTESIAN_POINT('Ctrl Pts',(-1.32893455192643,-9.83181140168826,-2.48277835985385));
#3608=CARTESIAN_POINT('Ctrl Pts',(-1.32893455192643,-9.83181140168826,34.7047216401462));
#3609=CARTESIAN_POINT('Ctrl Pts',(-3.06481843868397,-9.40450689022615,-2.48277835985385));
#3610=CARTESIAN_POINT('Ctrl Pts',(-3.06481843868397,-9.40450689022615,34.7047216401462));
#3611=CARTESIAN_POINT('Ctrl Pts',(-4.56849381838158,-8.57144693361241,-2.48277835985385));
#3612=CARTESIAN_POINT('Ctrl Pts',(-4.56849381838158,-8.57144693361241,34.7047216401462));
#3613=CARTESIAN_POINT('Ctrl Pts',(-6.07216919807919,-7.73838697699866,-2.48277835985385));
#3614=CARTESIAN_POINT('Ctrl Pts',(-6.07216919807919,-7.73838697699866,34.7047216401462));
#3615=CARTESIAN_POINT('Ctrl Pts',(-7.33984482767666,-6.50203902606152,-2.48277835985385));
#3616=CARTESIAN_POINT('Ctrl Pts',(-7.33984482767666,-6.50203902606152,34.7047216401462));
#3617=CARTESIAN_POINT('Ctrl Pts',(-8.20551449623956,-5.0358876997417,-2.48277835985385));
#3618=CARTESIAN_POINT('Ctrl Pts',(-8.20551449623956,-5.0358876997417,34.7047216401462));
#3619=CARTESIAN_POINT('Ctrl Pts',(-9.07118416480245,-3.56973637342187,-2.48277835985385));
#3620=CARTESIAN_POINT('Ctrl Pts',(-9.07118416480245,-3.56973637342187,34.7047216401462));
#3621=CARTESIAN_POINT('Ctrl Pts',(-9.53285208133088,-1.87779334444849,-2.48277835985385));
#3622=CARTESIAN_POINT('Ctrl Pts',(-9.53285208133088,-1.87779334444849,34.7047216401462));
#3623=CARTESIAN_POINT('Ctrl Pts',(-9.53595068549254,-0.191535363191596,
-2.48277835985385));
#3624=CARTESIAN_POINT('Ctrl Pts',(-9.53595068549254,-0.191535363191596,
34.7047216401462));
#3625=CARTESIAN_POINT('Ctrl Pts',(-9.53904928965421,1.4947226180653,-2.48277835985385));
#3626=CARTESIAN_POINT('Ctrl Pts',(-9.53904928965421,1.4947226180653,34.7047216401462));
#3627=CARTESIAN_POINT('Ctrl Pts',(-9.0838915075243,3.17086866466487,-2.48277835985385));
#3628=CARTESIAN_POINT('Ctrl Pts',(-9.0838915075243,3.17086866466487,34.7047216401462));
#3629=CARTESIAN_POINT('Ctrl Pts',(-8.24016264070994,4.61191891361863,-2.48277835985385));
#3630=CARTESIAN_POINT('Ctrl Pts',(-8.24016264070994,4.61191891361863,34.7047216401462));
#3631=CARTESIAN_POINT('Ctrl Pts',(-7.39643377389558,6.05296916257238,-2.48277835985385));
#3632=CARTESIAN_POINT('Ctrl Pts',(-7.39643377389558,6.05296916257238,34.7047216401462));
#3633=CARTESIAN_POINT('Ctrl Pts',(-6.16662566642358,7.2553030885773,-2.48277835985385));
#3634=CARTESIAN_POINT('Ctrl Pts',(-6.16662566642358,7.2553030885773,34.7047216401462));
#3635=CARTESIAN_POINT('Ctrl Pts',(-4.72320376924526,8.06190263823059,-2.48277835985385));
#3636=CARTESIAN_POINT('Ctrl Pts',(-4.72320376924526,8.06190263823059,34.7047216401462));
#3637=CARTESIAN_POINT('Ctrl Pts',(-3.27978187206694,8.86850218788388,-2.48277835985385));
#3638=CARTESIAN_POINT('Ctrl Pts',(-3.27978187206694,8.86850218788388,34.7047216401462));
#3639=CARTESIAN_POINT('Ctrl Pts',(-1.62669187353022,9.27753025436053,-2.48277835985385));
#3640=CARTESIAN_POINT('Ctrl Pts',(-1.62669187353022,9.27753025436053,34.7047216401462));
#3641=CARTESIAN_POINT('Ctrl Pts',(0.0100368110795031,9.2416004363298,-2.48277835985385));
#3642=CARTESIAN_POINT('Ctrl Pts',(0.0100368110795031,9.2416004363298,34.7047216401462));
#3643=CARTESIAN_POINT('Ctrl Pts',(1.64676549568922,9.20567061829908,-2.48277835985385));
#3644=CARTESIAN_POINT('Ctrl Pts',(1.64676549568922,9.20567061829908,34.7047216401462));
#3645=CARTESIAN_POINT('Ctrl Pts',(3.26284327896316,8.72519821599315,-2.48277835985385));
#3646=CARTESIAN_POINT('Ctrl Pts',(3.26284327896316,8.72519821599315,34.7047216401462));
#3647=CARTESIAN_POINT('Ctrl Pts',(4.64160766182055,7.87324786911304,-2.48277835985385));
#3648=CARTESIAN_POINT('Ctrl Pts',(4.64160766182055,7.87324786911304,34.7047216401462));
#3649=CARTESIAN_POINT('Ctrl Pts',(6.02037204467795,7.02129752223293,-2.48277835985385));
#3650=CARTESIAN_POINT('Ctrl Pts',(6.02037204467795,7.02129752223293,34.7047216401462));
#3651=CARTESIAN_POINT('Ctrl Pts',(7.15837224536287,5.80037890099244,-2.48277835985385));
#3652=CARTESIAN_POINT('Ctrl Pts',(7.15837224536287,5.80037890099244,34.7047216401462));
#3653=CARTESIAN_POINT('Ctrl Pts',(7.90743871904247,4.38161688459371,-2.48277835985385));
#3654=CARTESIAN_POINT('Ctrl Pts',(7.90743871904247,4.38161688459371,34.7047216401462));
#3655=CARTESIAN_POINT('Ctrl Pts',(8.65650519272208,2.96285486819499,-2.48277835985385));
#3656=CARTESIAN_POINT('Ctrl Pts',(8.65650519272208,2.96285486819499,34.7047216401462));
#3657=CARTESIAN_POINT('Ctrl Pts',(9.0149553377255,1.35012401265238,-2.48277835985385));
#3658=CARTESIAN_POINT('Ctrl Pts',(9.0149553377255,1.35012401265238,34.7047216401462));
#3659=CARTESIAN_POINT('Ctrl Pts',(8.94230034180238,-0.236198736021208,-2.48277835985385));
#3660=CARTESIAN_POINT('Ctrl Pts',(8.94230034180238,-0.236198736021208,34.7047216401462));
#3661=CARTESIAN_POINT('Ctrl Pts',(8.86964534587926,-1.82252148469479,-2.48277835985385));
#3662=CARTESIAN_POINT('Ctrl Pts',(8.86964534587926,-1.82252148469479,34.7047216401462));
#3663=CARTESIAN_POINT('Ctrl Pts',(8.36639667221482,-3.3782861361407,-2.48277835985385));
#3664=CARTESIAN_POINT('Ctrl Pts',(8.36639667221482,-3.3782861361407,34.7047216401462));
#3665=CARTESIAN_POINT('Ctrl Pts',(7.50865021465125,-4.69518352857431,-2.48277835985385));
#3666=CARTESIAN_POINT('Ctrl Pts',(7.50865021465125,-4.69518352857431,34.7047216401462));
#3667=CARTESIAN_POINT('Ctrl Pts',(6.65090375708768,-6.01208092100792,-2.48277835985385));
#3668=CARTESIAN_POINT('Ctrl Pts',(6.65090375708768,-6.01208092100792,34.7047216401462));
#3669=CARTESIAN_POINT('Ctrl Pts',(5.441180504857,-7.08682882984399,-2.48277835985385));
#3670=CARTESIAN_POINT('Ctrl Pts',(5.441180504857,-7.08682882984399,34.7047216401462));
#3671=CARTESIAN_POINT('Ctrl Pts',(4.04894936184246,-7.77995654851861,-2.48277835985385));
#3672=CARTESIAN_POINT('Ctrl Pts',(4.04894936184246,-7.77995654851861,34.7047216401462));
#3673=CARTESIAN_POINT('Ctrl Pts',(2.65671821882791,-8.47308426719323,-2.48277835985385));
#3674=CARTESIAN_POINT('Ctrl Pts',(2.65671821882791,-8.47308426719323,34.7047216401462));
#3675=CARTESIAN_POINT('Ctrl Pts',(1.08577762012945,-8.7830593680279,-2.48277835985385));
#3676=CARTESIAN_POINT('Ctrl Pts',(1.08577762012945,-8.7830593680279,34.7047216401462));
#3677=CARTESIAN_POINT('Ctrl Pts',(-0.449342833880637,-8.67600148643123,
-2.48277835985385));
#3678=CARTESIAN_POINT('Ctrl Pts',(-0.449342833880637,-8.67600148643123,
34.7047216401462));
#3679=CARTESIAN_POINT('Ctrl Pts',(-1.98446328789072,-8.56894360483456,-2.48277835985385));
#3680=CARTESIAN_POINT('Ctrl Pts',(-1.98446328789072,-8.56894360483456,34.7047216401462));
#3681=CARTESIAN_POINT('Ctrl Pts',(-3.47975528694274,-8.04545410586727,-2.48277835985385));
#3682=CARTESIAN_POINT('Ctrl Pts',(-3.47975528694274,-8.04545410586727,34.7047216401462));
#3683=CARTESIAN_POINT('Ctrl Pts',(-4.73528332133083,-7.18431247547241,-2.48277835985385));
#3684=CARTESIAN_POINT('Ctrl Pts',(-4.73528332133083,-7.18431247547241,34.7047216401462));
#3685=CARTESIAN_POINT('Ctrl Pts',(-5.99081135571893,-6.32317084507755,-2.48277835985385));
#3686=CARTESIAN_POINT('Ctrl Pts',(-5.99081135571893,-6.32317084507755,34.7047216401462));
#3687=CARTESIAN_POINT('Ctrl Pts',(-7.00346036175312,-5.12690295047475,-2.48277835985385));
#3688=CARTESIAN_POINT('Ctrl Pts',(-7.00346036175312,-5.12690295047475,34.7047216401462));
#3689=CARTESIAN_POINT('Ctrl Pts',(-7.64229898432572,-3.76301260756276,-2.48277835985385));
#3690=CARTESIAN_POINT('Ctrl Pts',(-7.64229898432572,-3.76301260756276,34.7047216401462));
#3691=CARTESIAN_POINT('Ctrl Pts',(-8.28113760689833,-2.39912226465077,-2.48277835985385));
#3692=CARTESIAN_POINT('Ctrl Pts',(-8.28113760689833,-2.39912226465077,34.7047216401462));
#3693=CARTESIAN_POINT('Ctrl Pts',(-8.54477911418821,-0.871326962663363,
-2.48277835985385));
#3694=CARTESIAN_POINT('Ctrl Pts',(-8.54477911418821,-0.871326962663363,
34.7047216401462));
#3695=CARTESIAN_POINT('Ctrl Pts',(-8.40565720039008,0.611875516019068,-2.48277835985385));
#3696=CARTESIAN_POINT('Ctrl Pts',(-8.40565720039008,0.611875516019068,34.7047216401462));
#3697=CARTESIAN_POINT('Ctrl Pts',(-8.26653528659196,2.0950779947015,-2.48277835985385));
#3698=CARTESIAN_POINT('Ctrl Pts',(-8.26653528659196,2.0950779947015,34.7047216401462));
#3699=CARTESIAN_POINT('Ctrl Pts',(-7.72533491430309,3.52982288741822,-2.48277835985385));
#3700=CARTESIAN_POINT('Ctrl Pts',(-7.72533491430309,3.52982288741822,34.7047216401462));
#3701=CARTESIAN_POINT('Ctrl Pts',(-6.86317227469488,4.72455703151301,-2.48277835985385));
#3702=CARTESIAN_POINT('Ctrl Pts',(-6.86317227469488,4.72455703151301,34.7047216401462));
#3703=CARTESIAN_POINT('Ctrl Pts',(-6.00100963508668,5.9192911756078,-2.48277835985385));
#3704=CARTESIAN_POINT('Ctrl Pts',(-6.00100963508668,5.9192911756078,34.7047216401462));
#3705=CARTESIAN_POINT('Ctrl Pts',(-4.82040910469472,6.87106506457618,-2.48277835985385));
#3706=CARTESIAN_POINT('Ctrl Pts',(-4.82040910469472,6.87106506457618,34.7047216401462));
#3707=CARTESIAN_POINT('Ctrl Pts',(-3.48660687407493,7.45731760433473,-2.48277835985385));
#3708=CARTESIAN_POINT('Ctrl Pts',(-3.48660687407493,7.45731760433473,34.7047216401462));
#3709=CARTESIAN_POINT('Ctrl Pts',(-2.15280464345514,8.04357014409329,-2.48277835985385));
#3710=CARTESIAN_POINT('Ctrl Pts',(-2.15280464345514,8.04357014409329,34.7047216401462));
#3711=CARTESIAN_POINT('Ctrl Pts',(-0.669432598755456,8.26305567885274,-2.48277835985385));
#3712=CARTESIAN_POINT('Ctrl Pts',(-0.669432598755456,8.26305567885274,34.7047216401462));
#3713=CARTESIAN_POINT('Ctrl Pts',(0.761217227303465,8.09422265305843,-2.48277835985385));
#3714=CARTESIAN_POINT('Ctrl Pts',(0.761217227303465,8.09422265305843,34.7047216401462));
#3715=CARTESIAN_POINT('Ctrl Pts',(2.19186705336239,7.92538962726411,-2.48277835985385));
#3716=CARTESIAN_POINT('Ctrl Pts',(2.19186705336239,7.92538962726411,34.7047216401462));
#3717=CARTESIAN_POINT('Ctrl Pts',(3.56607509688183,7.36900026008222,-2.48277835985385));
#3718=CARTESIAN_POINT('Ctrl Pts',(3.56607509688183,7.36900026008222,34.7047216401462));
#3719=CARTESIAN_POINT('Ctrl Pts',(4.70066766631518,6.50816168784375,-2.48277835985385));
#3720=CARTESIAN_POINT('Ctrl Pts',(4.70066766631518,6.50816168784375,34.7047216401462));
#3721=CARTESIAN_POINT('Ctrl Pts',(5.83526023574852,5.64732311560529,-2.48277835985385));
#3722=CARTESIAN_POINT('Ctrl Pts',(5.83526023574852,5.64732311560529,34.7047216401462));
#3723=CARTESIAN_POINT('Ctrl Pts',(6.72745157327278,4.48455193399013,-2.48277835985385));
#3724=CARTESIAN_POINT('Ctrl Pts',(6.72745157327278,4.48455193399013,34.7047216401462));
#3725=CARTESIAN_POINT('Ctrl Pts',(7.26287237255131,3.18252102403579,-2.48277835985385));
#3726=CARTESIAN_POINT('Ctrl Pts',(7.26287237255131,3.18252102403579,34.7047216401462));
#3727=CARTESIAN_POINT('Ctrl Pts',(7.79829317182983,1.88049011408145,-2.48277835985385));
#3728=CARTESIAN_POINT('Ctrl Pts',(7.79829317182983,1.88049011408145,34.7047216401462));
#3729=CARTESIAN_POINT('Ctrl Pts',(7.97583409698245,0.442741273308003,-2.48277835985385));
#3730=CARTESIAN_POINT('Ctrl Pts',(7.97583409698245,0.442741273308003,34.7047216401462));
#3731=CARTESIAN_POINT('Ctrl Pts',(7.77965444576778,-0.934802479165786,-2.48277835985385));
#3732=CARTESIAN_POINT('Ctrl Pts',(7.77965444576778,-0.934802479165786,34.7047216401462));
#3733=CARTESIAN_POINT('Ctrl Pts',(7.58347479455312,-2.31234623163958,-2.48277835985385));
#3734=CARTESIAN_POINT('Ctrl Pts',(7.58347479455312,-2.31234623163958,34.7047216401462));
#3735=CARTESIAN_POINT('Ctrl Pts',(7.01440767175793,-3.62611196480682,-2.48277835985385));
#3736=CARTESIAN_POINT('Ctrl Pts',(7.01440767175793,-3.62611196480682,34.7047216401462));
#3737=CARTESIAN_POINT('Ctrl Pts',(6.15720687534558,-4.70129107033205,-2.48277835985385));
#3738=CARTESIAN_POINT('Ctrl Pts',(6.15720687534558,-4.70129107033205,34.7047216401462));
#3739=CARTESIAN_POINT('Ctrl Pts',(5.30000607893322,-5.77647017585727,-2.48277835985385));
#3740=CARTESIAN_POINT('Ctrl Pts',(5.30000607893322,-5.77647017585727,34.7047216401462));
#3741=CARTESIAN_POINT('Ctrl Pts',(4.15717421811303,-6.61043863411366,-2.48277835985385));
#3742=CARTESIAN_POINT('Ctrl Pts',(4.15717421811303,-6.61043863411366,34.7047216401462));
#3743=CARTESIAN_POINT('Ctrl Pts',(2.88853230454708,-7.09683129885427,-2.48277835985385));
#3744=CARTESIAN_POINT('Ctrl Pts',(2.88853230454708,-7.09683129885427,34.7047216401462));
#3745=CARTESIAN_POINT('Ctrl Pts',(1.61989039098113,-7.58322396359489,-2.48277835985385));
#3746=CARTESIAN_POINT('Ctrl Pts',(1.61989039098113,-7.58322396359489,34.7047216401462));
#3747=CARTESIAN_POINT('Ctrl Pts',(0.228885823482318,-7.72106293192793,-2.48277835985385));
#3748=CARTESIAN_POINT('Ctrl Pts',(0.228885823482318,-7.72106293192793,34.7047216401462));
#3749=CARTESIAN_POINT('Ctrl Pts',(-1.09507987131758,-7.49991020404837,-2.48277835985385));
#3750=CARTESIAN_POINT('Ctrl Pts',(-1.09507987131758,-7.49991020404837,34.7047216401462));
#3751=CARTESIAN_POINT('Ctrl Pts',(-2.41904556611747,-7.27875747616881,-2.48277835985385));
#3752=CARTESIAN_POINT('Ctrl Pts',(-2.41904556611747,-7.27875747616881,34.7047216401462));
#3753=CARTESIAN_POINT('Ctrl Pts',(-3.67254730674563,-6.69951064821267,-2.48277835985385));
#3754=CARTESIAN_POINT('Ctrl Pts',(-3.67254730674563,-6.69951064821267,34.7047216401462));
#3755=CARTESIAN_POINT('Ctrl Pts',(-4.68911573716215,-5.8482277203527,-2.48277835985385));
#3756=CARTESIAN_POINT('Ctrl Pts',(-4.68911573716215,-5.8482277203527,34.7047216401462));
#3757=CARTESIAN_POINT('Ctrl Pts',(-5.70568416757867,-4.99694479249273,-2.48277835985385));
#3758=CARTESIAN_POINT('Ctrl Pts',(-5.70568416757867,-4.99694479249273,34.7047216401462));
#3759=CARTESIAN_POINT('Ctrl Pts',(-6.48285479686955,-3.87610827237747,-2.48277835985385));
#3760=CARTESIAN_POINT('Ctrl Pts',(-6.48285479686955,-3.87610827237747,34.7047216401462));
#3761=CARTESIAN_POINT('Ctrl Pts',(-6.92207009280446,-2.64240613094462,-2.48277835985385));
#3762=CARTESIAN_POINT('Ctrl Pts',(-6.92207009280446,-2.64240613094462,34.7047216401462));
#3763=CARTESIAN_POINT('Ctrl Pts',(-7.36128538873937,-1.40870398951177,-2.48277835985385));
#3764=CARTESIAN_POINT('Ctrl Pts',(-7.36128538873937,-1.40870398951177,34.7047216401462));
#3765=CARTESIAN_POINT('Ctrl Pts',(-7.46169386929709,-0.0654850958723278,
-2.48277835985385));
#3766=CARTESIAN_POINT('Ctrl Pts',(-7.46169386929709,-0.0654850958723278,
34.7047216401462));
#3767=CARTESIAN_POINT('Ctrl Pts',(-7.21794816968332,1.20451210211547,-2.48277835985385));
#3768=CARTESIAN_POINT('Ctrl Pts',(-7.21794816968332,1.20451210211547,34.7047216401462));
#3769=CARTESIAN_POINT('Ctrl Pts',(-6.97420247006954,2.47450930010327,-2.48277835985385));
#3770=CARTESIAN_POINT('Ctrl Pts',(-6.97420247006954,2.47450930010327,34.7047216401462));
#3771=CARTESIAN_POINT('Ctrl Pts',(-6.3872582668376,3.66800856938318,-2.48277835985385));
#3772=CARTESIAN_POINT('Ctrl Pts',(-6.3872582668376,3.66800856938318,34.7047216401462));
#3773=CARTESIAN_POINT('Ctrl Pts',(-5.54413747216394,4.62684261113796,-2.48277835985385));
#3774=CARTESIAN_POINT('Ctrl Pts',(-5.54413747216394,4.62684261113796,34.7047216401462));
#3775=CARTESIAN_POINT('Ctrl Pts',(-4.70101667749028,5.58567665289275,-2.48277835985385));
#3776=CARTESIAN_POINT('Ctrl Pts',(-4.70101667749028,5.58567665289275,34.7047216401462));
#3777=CARTESIAN_POINT('Ctrl Pts',(-3.604175678771,6.3075380995909,-2.48277835985385));
#3778=CARTESIAN_POINT('Ctrl Pts',(-3.604175678771,6.3075380995909,34.7047216401462));
#3779=CARTESIAN_POINT('Ctrl Pts',(-2.40689588042078,6.70147181179049,-2.48277835985385));
#3780=CARTESIAN_POINT('Ctrl Pts',(-2.40689588042078,6.70147181179049,34.7047216401462));
#3781=CARTESIAN_POINT('Ctrl Pts',(-1.20961608207056,7.09540552399009,-2.48277835985385));
#3782=CARTESIAN_POINT('Ctrl Pts',(-1.20961608207056,7.09540552399009,34.7047216401462));
#3783=CARTESIAN_POINT('Ctrl Pts',(0.0848561249556784,7.16068130892321,-2.48277835985385));
#3784=CARTESIAN_POINT('Ctrl Pts',(0.0848561249556784,7.16068130892321,34.7047216401462));
#3785=CARTESIAN_POINT('Ctrl Pts',(1.30057596758142,6.89672679287754,-2.48277835985385));
#3786=CARTESIAN_POINT('Ctrl Pts',(1.30057596758142,6.89672679287754,34.7047216401462));
#3787=CARTESIAN_POINT('Ctrl Pts',(2.51629581020716,6.63277227683188,-2.48277835985385));
#3788=CARTESIAN_POINT('Ctrl Pts',(2.51629581020716,6.63277227683188,34.7047216401462));
#3789=CARTESIAN_POINT('Ctrl Pts',(3.65013668483538,6.0405947958469,-2.48277835985385));
#3790=CARTESIAN_POINT('Ctrl Pts',(3.65013668483538,6.0405947958469,34.7047216401462));
#3791=CARTESIAN_POINT('Ctrl Pts',(4.55218487934195,5.20784239550434,-2.48277835985385));
#3792=CARTESIAN_POINT('Ctrl Pts',(4.55218487934195,5.20784239550434,34.7047216401462));
#3793=CARTESIAN_POINT('Ctrl Pts',(5.45423307384851,4.37508999516178,-2.48277835985385));
#3794=CARTESIAN_POINT('Ctrl Pts',(5.45423307384851,4.37508999516178,34.7047216401462));
#3795=CARTESIAN_POINT('Ctrl Pts',(6.12233574622315,3.30418702608818,-2.48277835985385));
#3796=CARTESIAN_POINT('Ctrl Pts',(6.12233574622315,3.30418702608818,34.7047216401462));
#3797=CARTESIAN_POINT('Ctrl Pts',(6.472926503782,2.14474269562588,-2.48277835985385));
#3798=CARTESIAN_POINT('Ctrl Pts',(6.472926503782,2.14474269562588,34.7047216401462));
#3799=CARTESIAN_POINT('Ctrl Pts',(6.82351726134084,0.985298365163571,-2.48277835985385));
#3800=CARTESIAN_POINT('Ctrl Pts',(6.82351726134084,0.985298365163571,34.7047216401462));
#3801=CARTESIAN_POINT('Ctrl Pts',(6.85598195524253,-0.259547176514598,-2.48277835985385));
#3802=CARTESIAN_POINT('Ctrl Pts',(6.85598195524253,-0.259547176514598,34.7047216401462));
#3803=CARTESIAN_POINT('Ctrl Pts',(6.57420432484824,-1.42076234908956,-2.48277835985385));
#3804=CARTESIAN_POINT('Ctrl Pts',(6.57420432484824,-1.42076234908956,34.7047216401462));
#3805=CARTESIAN_POINT('Ctrl Pts',(6.29242669445396,-2.58197752166453,-2.48277835985385));
#3806=CARTESIAN_POINT('Ctrl Pts',(6.29242669445396,-2.58197752166453,34.7047216401462));
#3807=CARTESIAN_POINT('Ctrl Pts',(5.69745931101435,-3.656585914313,-2.48277835985385));
#3808=CARTESIAN_POINT('Ctrl Pts',(5.69745931101435,-3.656585914313,34.7047216401462));
#3809=CARTESIAN_POINT('Ctrl Pts',(4.87724142592219,-4.5028677540744,-2.48277835985385));
#3810=CARTESIAN_POINT('Ctrl Pts',(4.87724142592219,-4.5028677540744,34.7047216401462));
#3811=CARTESIAN_POINT('Ctrl Pts',(4.05702354083003,-5.3491495938358,-2.48277835985385));
#3812=CARTESIAN_POINT('Ctrl Pts',(4.05702354083003,-5.3491495938358,34.7047216401462));
#3813=CARTESIAN_POINT('Ctrl Pts',(3.0139416592727,-5.96510377730702,-2.48277835985385));
#3814=CARTESIAN_POINT('Ctrl Pts',(3.0139416592727,-5.96510377730702,34.7047216401462));
#3815=CARTESIAN_POINT('Ctrl Pts',(1.8936752983865,-6.27433084496428,-2.48277835985385));
#3816=CARTESIAN_POINT('Ctrl Pts',(1.8936752983865,-6.27433084496428,34.7047216401462));
#3817=CARTESIAN_POINT('Ctrl Pts',(0.773408937500304,-6.58355791262153,-2.48277835985385));
#3818=CARTESIAN_POINT('Ctrl Pts',(0.773408937500304,-6.58355791262153,34.7047216401462));
#3819=CARTESIAN_POINT('Ctrl Pts',(-0.421011567005064,-6.58555440639099,
-2.48277835985385));
#3820=CARTESIAN_POINT('Ctrl Pts',(-0.421011567005064,-6.58555440639099,
34.7047216401462));
#3821=CARTESIAN_POINT('Ctrl Pts',(-1.52757618973979,-6.28833841114309,-2.48277835985385));
#3822=CARTESIAN_POINT('Ctrl Pts',(-1.52757618973979,-6.28833841114309,34.7047216401462));
#3823=CARTESIAN_POINT('Ctrl Pts',(-2.63414081247452,-5.99112241589518,-2.48277835985385));
#3824=CARTESIAN_POINT('Ctrl Pts',(-2.63414081247452,-5.99112241589518,34.7047216401462));
#3825=CARTESIAN_POINT('Ctrl Pts',(-3.65002368127868,-5.39578531711684,-2.48277835985385));
#3826=CARTESIAN_POINT('Ctrl Pts',(-3.65002368127868,-5.39578531711684,34.7047216401462));
#3827=CARTESIAN_POINT('Ctrl Pts',(-4.44162824594602,-4.59022583155712,-2.48277835985385));
#3828=CARTESIAN_POINT('Ctrl Pts',(-4.44162824594602,-4.59022583155712,34.7047216401462));
#3829=CARTESIAN_POINT('Ctrl Pts',(-5.23323281061337,-3.7846663459974,-2.48277835985385));
#3830=CARTESIAN_POINT('Ctrl Pts',(-5.23323281061337,-3.7846663459974,34.7047216401462));
#3831=CARTESIAN_POINT('Ctrl Pts',(-5.79870673401837,-2.77122743814854,-2.48277835985385));
#3832=CARTESIAN_POINT('Ctrl Pts',(-5.79870673401837,-2.77122743814854,34.7047216401462));
#3833=CARTESIAN_POINT('Ctrl Pts',(-6.06858777253216,-1.69140981367192,-2.48277835985385));
#3834=CARTESIAN_POINT('Ctrl Pts',(-6.06858777253216,-1.69140981367192,34.7047216401462));
#3835=CARTESIAN_POINT('Ctrl Pts',(-6.33846881104594,-0.611592189195293,
-2.48277835985385));
#3836=CARTESIAN_POINT('Ctrl Pts',(-6.33846881104594,-0.611592189195293,
34.7047216401462));
#3837=CARTESIAN_POINT('Ctrl Pts',(-6.31235874233095,0.531687012454932,-2.48277835985385));
#3838=CARTESIAN_POINT('Ctrl Pts',(-6.31235874233095,0.531687012454932,34.7047216401462));
#3839=CARTESIAN_POINT('Ctrl Pts',(-6.00208568599188,1.58353645944621,-2.48277835985385));
#3840=CARTESIAN_POINT('Ctrl Pts',(-6.00208568599188,1.58353645944621,34.7047216401462));
#3841=CARTESIAN_POINT('Ctrl Pts',(-5.69181262965282,2.63538590643749,-2.48277835985385));
#3842=CARTESIAN_POINT('Ctrl Pts',(-5.69181262965282,2.63538590643749,34.7047216401462));
#3843=CARTESIAN_POINT('Ctrl Pts',(-5.09850037436523,3.59313039423221,-2.48277835985385));
#3844=CARTESIAN_POINT('Ctrl Pts',(-5.09850037436523,3.59313039423221,34.7047216401462));
#3845=CARTESIAN_POINT('Ctrl Pts',(-4.30967888152805,4.33121492777442,-2.48277835985385));
#3846=CARTESIAN_POINT('Ctrl Pts',(-4.30967888152805,4.33121492777442,34.7047216401462));
#3847=CARTESIAN_POINT('Ctrl Pts',(-3.52085738869086,5.06929946131663,-2.48277835985385));
#3848=CARTESIAN_POINT('Ctrl Pts',(-3.52085738869086,5.06929946131663,34.7047216401462));
#3849=CARTESIAN_POINT('Ctrl Pts',(-2.53882050571325,5.58601731580647,-2.48277835985385));
#3850=CARTESIAN_POINT('Ctrl Pts',(-2.53882050571325,5.58601731580647,34.7047216401462));
#3851=CARTESIAN_POINT('Ctrl Pts',(-1.5006496039317,5.81860611292377,-2.48277835985385));
#3852=CARTESIAN_POINT('Ctrl Pts',(-1.5006496039317,5.81860611292377,34.7047216401462));
#3853=CARTESIAN_POINT('Ctrl Pts',(-0.46247870215015,6.05119491004107,-2.48277835985385));
#3854=CARTESIAN_POINT('Ctrl Pts',(-0.46247870215015,6.05119491004107,34.7047216401462));
#3855=CARTESIAN_POINT('Ctrl Pts',(0.629025462371906,5.99935611231873,-2.48277835985385));
#3856=CARTESIAN_POINT('Ctrl Pts',(0.629025462371906,5.99935611231873,34.7047216401462));
#3857=CARTESIAN_POINT('Ctrl Pts',(1.62617610877676,5.67840136799626,-2.48277835985385));
#3858=CARTESIAN_POINT('Ctrl Pts',(1.62617610877676,5.67840136799626,34.7047216401462));
#3859=CARTESIAN_POINT('Ctrl Pts',(2.6233267551816,5.35744662367379,-2.48277835985385));
#3860=CARTESIAN_POINT('Ctrl Pts',(2.6233267551816,5.35744662367379,34.7047216401462));
#3861=CARTESIAN_POINT('Ctrl Pts',(3.52359925926683,4.76852573010002,-2.48277835985385));
#3862=CARTESIAN_POINT('Ctrl Pts',(3.52359925926683,4.76852573010002,34.7047216401462));
#3863=CARTESIAN_POINT('Ctrl Pts',(4.20938768947057,3.9984755211852,-2.48277835985385));
#3864=CARTESIAN_POINT('Ctrl Pts',(4.20938768947057,3.9984755211852,34.7047216401462));
#3865=CARTESIAN_POINT('Ctrl Pts',(4.89517611967432,3.22842531227039,-2.48277835985385));
#3866=CARTESIAN_POINT('Ctrl Pts',(4.89517611967432,3.22842531227039,34.7047216401462));
#3867=CARTESIAN_POINT('Ctrl Pts',(5.36491603189418,2.2794850661597,-2.48277835985385));
#3868=CARTESIAN_POINT('Ctrl Pts',(5.36491603189418,2.2794850661597,34.7047216401462));
#3869=CARTESIAN_POINT('Ctrl Pts',(5.56230020577839,1.28408511392066,-2.48277835985385));
#3870=CARTESIAN_POINT('Ctrl Pts',(5.56230020577839,1.28408511392066,34.7047216401462));
#3871=CARTESIAN_POINT('Ctrl Pts',(5.7596843796626,0.288685161681622,-2.48277835985385));
#3872=CARTESIAN_POINT('Ctrl Pts',(5.7596843796626,0.288685161681622,34.7047216401462));
#3873=CARTESIAN_POINT('Ctrl Pts',(5.68450832202458,-0.750493113899749,-2.48277835985385));
#3874=CARTESIAN_POINT('Ctrl Pts',(5.68450832202458,-0.750493113899749,34.7047216401462));
#3875=CARTESIAN_POINT('Ctrl Pts',(5.35523885746081,-1.69304201158821,-2.48277835985385));
#3876=CARTESIAN_POINT('Ctrl Pts',(5.35523885746081,-1.69304201158821,34.7047216401462));
#3877=CARTESIAN_POINT('Ctrl Pts',(5.02596939289704,-2.63559090927667,-2.48277835985385));
#3878=CARTESIAN_POINT('Ctrl Pts',(5.02596939289704,-2.63559090927667,34.7047216401462));
#3879=CARTESIAN_POINT('Ctrl Pts',(4.44377595602448,-3.47913608254606,-2.48277835985385));
#3880=CARTESIAN_POINT('Ctrl Pts',(4.44377595602448,-3.47913608254606,34.7047216401462));
#3881=CARTESIAN_POINT('Ctrl Pts',(3.69448205446504,-4.11391748410735,-2.48277835985385));
#3882=CARTESIAN_POINT('Ctrl Pts',(3.69448205446504,-4.11391748410735,34.7047216401462));
#3883=CARTESIAN_POINT('Ctrl Pts',(2.9451881529056,-4.74869888566863,-2.48277835985385));
#3884=CARTESIAN_POINT('Ctrl Pts',(2.9451881529056,-4.74869888566863,34.7047216401462));
#3885=CARTESIAN_POINT('Ctrl Pts',(2.03097317278551,-5.1732908469078,-2.48277835985385));
#3886=CARTESIAN_POINT('Ctrl Pts',(2.03097317278551,-5.1732908469078,34.7047216401462));
#3887=CARTESIAN_POINT('Ctrl Pts',(1.07939372611925,-5.33758952390515,-2.48277835985385));
#3888=CARTESIAN_POINT('Ctrl Pts',(1.07939372611925,-5.33758952390515,34.7047216401462));
#3889=CARTESIAN_POINT('Ctrl Pts',(0.127814279452992,-5.50188820090251,-2.48277835985385));
#3890=CARTESIAN_POINT('Ctrl Pts',(0.127814279452992,-5.50188820090251,34.7047216401462));
#3891=CARTESIAN_POINT('Ctrl Pts',(-0.858570414476805,-5.40577742061628,
-2.48277835985385));
#3892=CARTESIAN_POINT('Ctrl Pts',(-0.858570414476805,-5.40577742061628,
34.7047216401462));
#3893=CARTESIAN_POINT('Ctrl Pts',(-1.74669489650909,-5.07054933566796,-2.48277835985385));
#3894=CARTESIAN_POINT('Ctrl Pts',(-1.74669489650909,-5.07054933566796,34.7047216401462));
#3895=CARTESIAN_POINT('Ctrl Pts',(-2.63481937854138,-4.73532125071964,-2.48277835985385));
#3896=CARTESIAN_POINT('Ctrl Pts',(-2.63481937854138,-4.73532125071964,34.7047216401462));
#3897=CARTESIAN_POINT('Ctrl Pts',(-3.42245906285836,-4.16215859124455,-2.48277835985385));
#3898=CARTESIAN_POINT('Ctrl Pts',(-3.42245906285836,-4.16215859124455,34.7047216401462));
#3899=CARTESIAN_POINT('Ctrl Pts',(-4.00758606536862,-3.43555583358179,-2.48277835985385));
#3900=CARTESIAN_POINT('Ctrl Pts',(-4.00758606536862,-3.43555583358179,34.7047216401462));
#3901=CARTESIAN_POINT('Ctrl Pts',(-4.59271306787888,-2.70895307591904,-2.48277835985385));
#3902=CARTESIAN_POINT('Ctrl Pts',(-4.59271306787888,-2.70895307591904,34.7047216401462));
#3903=CARTESIAN_POINT('Ctrl Pts',(-4.97403682090821,-1.83102452594219,-2.48277835985385));
#3904=CARTESIAN_POINT('Ctrl Pts',(-4.97403682090821,-1.83102452594219,34.7047216401462));
#3905=CARTESIAN_POINT('Ctrl Pts',(-5.10739828955226,-0.924239626850118,
-2.48277835985385));
#3906=CARTESIAN_POINT('Ctrl Pts',(-5.10739828955226,-0.924239626850118,
34.7047216401462));
#3907=CARTESIAN_POINT('Ctrl Pts',(-5.24075975819632,-0.0174547277580449,
-2.48277835985385));
#3908=CARTESIAN_POINT('Ctrl Pts',(-5.24075975819632,-0.0174547277580449,
34.7047216401462));
#3909=CARTESIAN_POINT('Ctrl Pts',(-5.12612528811779,0.915752053003821,-2.48277835985385));
#3910=CARTESIAN_POINT('Ctrl Pts',(-5.12612528811779,0.915752053003821,34.7047216401462));
#3911=CARTESIAN_POINT('Ctrl Pts',(-4.78728136639695,1.74970926733064,-2.48277835985385));
#3912=CARTESIAN_POINT('Ctrl Pts',(-4.78728136639695,1.74970926733064,34.7047216401462));
#3913=CARTESIAN_POINT('Ctrl Pts',(-4.44843744467611,2.58366648165746,-2.48277835985385));
#3914=CARTESIAN_POINT('Ctrl Pts',(-4.44843744467611,2.58366648165746,34.7047216401462));
#3915=CARTESIAN_POINT('Ctrl Pts',(-3.88657379137987,3.31629857441344,-2.48277835985385));
#3916=CARTESIAN_POINT('Ctrl Pts',(-3.88657379137987,3.31629857441344,34.7047216401462));
#3917=CARTESIAN_POINT('Ctrl Pts',(-3.18454495628404,3.85318571658349,-2.48277835985385));
#3918=CARTESIAN_POINT('Ctrl Pts',(-3.18454495628404,3.85318571658349,34.7047216401462));
#3919=CARTESIAN_POINT('Ctrl Pts',(-2.48251612118822,4.39007285875353,-2.48277835985385));
#3920=CARTESIAN_POINT('Ctrl Pts',(-2.48251612118822,4.39007285875353,34.7047216401462));
#3921=CARTESIAN_POINT('Ctrl Pts',(-1.64236628116867,4.73005574409898,-2.48277835985385));
#3922=CARTESIAN_POINT('Ctrl Pts',(-1.64236628116867,4.73005574409898,34.7047216401462));
#3923=CARTESIAN_POINT('Ctrl Pts',(-0.781273683183635,4.83465508726878,-2.48277835985385));
#3924=CARTESIAN_POINT('Ctrl Pts',(-0.781273683183635,4.83465508726878,34.7047216401462));
#3925=CARTESIAN_POINT('Ctrl Pts',(0.0798189148013956,4.93925443043859,-2.48277835985385));
#3926=CARTESIAN_POINT('Ctrl Pts',(0.0798189148013956,4.93925443043859,34.7047216401462));
#3927=CARTESIAN_POINT('Ctrl Pts',(0.959546939536301,4.80851322335374,-2.48277835985385));
#3928=CARTESIAN_POINT('Ctrl Pts',(0.959546939536301,4.80851322335374,34.7047216401462));
#3929=CARTESIAN_POINT('Ctrl Pts',(1.73967331237416,4.46838049998582,-2.48277835985385));
#3930=CARTESIAN_POINT('Ctrl Pts',(1.73967331237416,4.46838049998582,34.7047216401462));
#3931=CARTESIAN_POINT('Ctrl Pts',(2.51979968521202,4.1282477766179,-2.48277835985385));
#3932=CARTESIAN_POINT('Ctrl Pts',(2.51979968521202,4.1282477766179,34.7047216401462));
#3933=CARTESIAN_POINT('Ctrl Pts',(3.19839694005119,3.57991398400612,-2.48277835985385));
#3934=CARTESIAN_POINT('Ctrl Pts',(3.19839694005119,3.57991398400612,34.7047216401462));
#3935=CARTESIAN_POINT('Ctrl Pts',(3.68851897155602,2.90428797089893,-2.48277835985385));
#3936=CARTESIAN_POINT('Ctrl Pts',(3.68851897155602,2.90428797089893,34.7047216401462));
#3937=CARTESIAN_POINT('Ctrl Pts',(4.17864100306084,2.22866195779173,-2.48277835985385));
#3938=CARTESIAN_POINT('Ctrl Pts',(4.17864100306084,2.22866195779173,34.7047216401462));
#3939=CARTESIAN_POINT('Ctrl Pts',(4.4792557664908,1.42771286764649,-2.48277835985385));
#3940=CARTESIAN_POINT('Ctrl Pts',(4.4792557664908,1.42771286764649,34.7047216401462));
#3941=CARTESIAN_POINT('Ctrl Pts',(4.55729247365346,0.613133330717481,-2.48277835985385));
#3942=CARTESIAN_POINT('Ctrl Pts',(4.55729247365346,0.613133330717481,34.7047216401462));
#3943=CARTESIAN_POINT('Ctrl Pts',(4.6353291808161,-0.201446206211532,-2.48277835985385));
#3944=CARTESIAN_POINT('Ctrl Pts',(4.6353291808161,-0.201446206211532,34.7047216401462));
#3945=CARTESIAN_POINT('Ctrl Pts',(4.49090153279028,-1.02747817352487,-2.48277835985385));
#3946=CARTESIAN_POINT('Ctrl Pts',(4.49090153279028,-1.02747817352487,34.7047216401462));
#3947=CARTESIAN_POINT('Ctrl Pts',(4.15178888023323,-1.75418880291098,-2.48277835985385));
#3948=CARTESIAN_POINT('Ctrl Pts',(4.15178888023323,-1.75418880291098,34.7047216401462));
#3949=CARTESIAN_POINT('Ctrl Pts',(3.81267622767617,-2.48089943229709,-2.48277835985385));
#3950=CARTESIAN_POINT('Ctrl Pts',(3.81267622767617,-2.48089943229709,34.7047216401462));
#3951=CARTESIAN_POINT('Ctrl Pts',(3.28006353068424,-3.10650819504108,-2.48277835985385));
#3952=CARTESIAN_POINT('Ctrl Pts',(3.28006353068424,-3.10650819504108,34.7047216401462));
#3953=CARTESIAN_POINT('Ctrl Pts',(2.63261358938116,-3.55139832740689,-2.48277835985385));
#3954=CARTESIAN_POINT('Ctrl Pts',(2.63261358938116,-3.55139832740689,34.7047216401462));
#3955=CARTESIAN_POINT('Ctrl Pts',(1.98516364807808,-3.9962884597727,-2.48277835985385));
#3956=CARTESIAN_POINT('Ctrl Pts',(1.98516364807808,-3.9962884597727,34.7047216401462));
#3957=CARTESIAN_POINT('Ctrl Pts',(1.22476581710665,-4.25955102280493,-2.48277835985385));
#3958=CARTESIAN_POINT('Ctrl Pts',(1.22476581710665,-4.25955102280493,34.7047216401462));
#3959=CARTESIAN_POINT('Ctrl Pts',(0.45744247230748,-4.31324658428691,-2.48277835985385));
#3960=CARTESIAN_POINT('Ctrl Pts',(0.45744247230748,-4.31324658428691,34.7047216401462));
#3961=CARTESIAN_POINT('Ctrl Pts',(-0.309880872491691,-4.36694214576889,
-2.48277835985385));
#3962=CARTESIAN_POINT('Ctrl Pts',(-0.309880872491691,-4.36694214576889,
34.7047216401462));
#3963=CARTESIAN_POINT('Ctrl Pts',(-1.08208300063535,-4.21124912058148,-2.48277835985385));
#3964=CARTESIAN_POINT('Ctrl Pts',(-1.08208300063535,-4.21124912058148,34.7047216401462));
#3965=CARTESIAN_POINT('Ctrl Pts',(-1.75587098071886,-3.87544485443452,-2.48277835985385));
#3966=CARTESIAN_POINT('Ctrl Pts',(-1.75587098071886,-3.87544485443452,34.7047216401462));
#3967=CARTESIAN_POINT('Ctrl Pts',(-2.42965896080237,-3.53964058828757,-2.48277835985385));
#3968=CARTESIAN_POINT('Ctrl Pts',(-2.42965896080237,-3.53964058828757,34.7047216401462));
#3969=CARTESIAN_POINT('Ctrl Pts',(-3.00339784165631,-3.02489839582678,-2.48277835985385));
#3970=CARTESIAN_POINT('Ctrl Pts',(-3.00339784165631,-3.02489839582678,34.7047216401462));
#3971=CARTESIAN_POINT('Ctrl Pts',(-3.40464594964871,-2.40734040857789,-2.48277835985385));
#3972=CARTESIAN_POINT('Ctrl Pts',(-3.40464594964871,-2.40734040857789,34.7047216401462));
#3973=CARTESIAN_POINT('Ctrl Pts',(-3.80589405764111,-1.789782421329,-2.48277835985385));
#3974=CARTESIAN_POINT('Ctrl Pts',(-3.80589405764111,-1.789782421329,34.7047216401462));
#3975=CARTESIAN_POINT('Ctrl Pts',(-4.03386125290177,-1.07121360331007,-2.48277835985385));
#3976=CARTESIAN_POINT('Ctrl Pts',(-4.03386125290177,-1.07121360331007,34.7047216401462));
#3977=CARTESIAN_POINT('Ctrl Pts',(-4.06545673814577,-0.351811387818979,
-2.48277835985385));
#3978=CARTESIAN_POINT('Ctrl Pts',(-4.06545673814577,-0.351811387818979,
34.7047216401462));
#3979=CARTESIAN_POINT('Ctrl Pts',(-4.09705222338978,0.367590827672116,-2.48277835985385));
#3980=CARTESIAN_POINT('Ctrl Pts',(-4.09705222338978,0.367590827672116,34.7047216401462));
#3981=CARTESIAN_POINT('Ctrl Pts',(-3.93251308013011,1.08591275818847,-2.48277835985385));
#3982=CARTESIAN_POINT('Ctrl Pts',(-3.93251308013011,1.08591275818847,34.7047216401462));
#3983=CARTESIAN_POINT('Ctrl Pts',(-3.60228258684454,1.70734843486677,-2.48277835985385));
#3984=CARTESIAN_POINT('Ctrl Pts',(-3.60228258684454,1.70734843486677,34.7047216401462));
#3985=CARTESIAN_POINT('Ctrl Pts',(-3.27205209355896,2.32878411154506,-2.48277835985385));
#3986=CARTESIAN_POINT('Ctrl Pts',(-3.27205209355896,2.32878411154506,34.7047216401462));
#3987=CARTESIAN_POINT('Ctrl Pts',(-2.77728582264729,2.85184259471379,-2.48277835985385));
#3988=CARTESIAN_POINT('Ctrl Pts',(-2.77728582264729,2.85184259471379,34.7047216401462));
#3989=CARTESIAN_POINT('Ctrl Pts',(-2.19127663991475,3.21109336972249,-2.48277835985385));
#3990=CARTESIAN_POINT('Ctrl Pts',(-2.19127663991475,3.21109336972249,34.7047216401462));
#3991=CARTESIAN_POINT('Ctrl Pts',(-1.60526745718221,3.57034414473119,-2.48277835985385));
#3992=CARTESIAN_POINT('Ctrl Pts',(-1.60526745718221,3.57034414473119,34.7047216401462));
#3993=CARTESIAN_POINT('Ctrl Pts',(-0.92973149221658,3.76511141802372,-2.48277835985385));
#3994=CARTESIAN_POINT('Ctrl Pts',(-0.92973149221658,3.76511141802372,34.7047216401462));
#3995=CARTESIAN_POINT('Ctrl Pts',(-0.25883665496011,3.77686503979857,-2.48277835985385));
#3996=CARTESIAN_POINT('Ctrl Pts',(-0.25883665496011,3.77686503979857,34.7047216401462));
#3997=CARTESIAN_POINT('Ctrl Pts',(0.412058182296361,3.78861866157342,-2.48277835985385));
#3998=CARTESIAN_POINT('Ctrl Pts',(0.412058182296361,3.78861866157342,34.7047216401462));
#3999=CARTESIAN_POINT('Ctrl Pts',(1.07653280926718,3.61764828746995,-2.48277835985385));
#4000=CARTESIAN_POINT('Ctrl Pts',(1.07653280926718,3.61764828746995,34.7047216401462));
#4001=CARTESIAN_POINT('Ctrl Pts',(1.64626296782732,3.29523167585652,-2.48277835985385));
#4002=CARTESIAN_POINT('Ctrl Pts',(1.64626296782732,3.29523167585652,34.7047216401462));
#4003=CARTESIAN_POINT('Ctrl Pts',(2.21599312638746,2.97281506424309,-2.48277835985385));
#4004=CARTESIAN_POINT('Ctrl Pts',(2.21599312638746,2.97281506424309,34.7047216401462));
#4005=CARTESIAN_POINT('Ctrl Pts',(2.68963011827731,2.50008401643275,-2.48277835985385));
#4006=CARTESIAN_POINT('Ctrl Pts',(2.68963011827731,2.50008401643275,34.7047216401462));
#4007=CARTESIAN_POINT('Ctrl Pts',(3.00858117522791,1.94721984770195,-2.48277835985385));
#4008=CARTESIAN_POINT('Ctrl Pts',(3.00858117522791,1.94721984770195,34.7047216401462));
#4009=CARTESIAN_POINT('Ctrl Pts',(3.32753223217851,1.39435567897115,-2.48277835985385));
#4010=CARTESIAN_POINT('Ctrl Pts',(3.32753223217851,1.39435567897115,34.7047216401462));
#4011=CARTESIAN_POINT('Ctrl Pts',(3.49123131314447,0.762981402949029,-2.48277835985385));
#4012=CARTESIAN_POINT('Ctrl Pts',(3.49123131314447,0.762981402949029,34.7047216401462));
#4013=CARTESIAN_POINT('Ctrl Pts',(3.48541597968508,0.141101081250273,-2.48277835985385));
#4014=CARTESIAN_POINT('Ctrl Pts',(3.48541597968508,0.141101081250273,34.7047216401462));
#4015=CARTESIAN_POINT('Ctrl Pts',(3.47960064622568,-0.480779240448484,-2.48277835985385));
#4016=CARTESIAN_POINT('Ctrl Pts',(3.47960064622568,-0.480779240448484,34.7047216401462));
#4017=CARTESIAN_POINT('Ctrl Pts',(3.30460699677539,-1.09152246554791,-2.48277835985385));
#4018=CARTESIAN_POINT('Ctrl Pts',(3.30460699677539,-1.09152246554791,34.7047216401462));
#4019=CARTESIAN_POINT('Ctrl Pts',(2.99221677518416,-1.61026945102416,-2.48277835985385));
#4020=CARTESIAN_POINT('Ctrl Pts',(2.99221677518416,-1.61026945102416,34.7047216401462));
#4021=CARTESIAN_POINT('Ctrl Pts',(2.67982655359292,-2.1290164365004,-2.48277835985385));
#4022=CARTESIAN_POINT('Ctrl Pts',(2.67982655359292,-2.1290164365004,34.7047216401462));
#4023=CARTESIAN_POINT('Ctrl Pts',(2.23114183537421,-2.55455875372749,-2.48277835985385));
#4024=CARTESIAN_POINT('Ctrl Pts',(2.23114183537421,-2.55455875372749,34.7047216401462));
#4025=CARTESIAN_POINT('Ctrl Pts',(1.71295669625323,-2.83495869308525,-2.48277835985385));
#4026=CARTESIAN_POINT('Ctrl Pts',(1.71295669625323,-2.83495869308525,34.7047216401462));
#4027=CARTESIAN_POINT('Ctrl Pts',(1.19477155713226,-3.11535863244302,-2.48277835985385));
#4028=CARTESIAN_POINT('Ctrl Pts',(1.19477155713226,-3.11535863244302,34.7047216401462));
#4029=CARTESIAN_POINT('Ctrl Pts',(0.608611779651734,-3.25015517571919,-2.48277835985385));
#4030=CARTESIAN_POINT('Ctrl Pts',(0.608611779651734,-3.25015517571919,34.7047216401462));
#4031=CARTESIAN_POINT('Ctrl Pts',(0.0361736471691515,-3.22905603278175,
-2.48277835985385));
#4032=CARTESIAN_POINT('Ctrl Pts',(0.0361736471691515,-3.22905603278175,
34.7047216401462));
#4033=CARTESIAN_POINT('Ctrl Pts',(-0.536264485313431,-3.20795688984431,
-2.48277835985385));
#4034=CARTESIAN_POINT('Ctrl Pts',(-0.536264485313431,-3.20795688984431,
34.7047216401462));
#4035=CARTESIAN_POINT('Ctrl Pts',(-1.09347489891989,-3.03133843830272,-2.48277835985385));
#4036=CARTESIAN_POINT('Ctrl Pts',(-1.09347489891989,-3.03133843830272,34.7047216401462));
#4037=CARTESIAN_POINT('Ctrl Pts',(-1.56203566992873,-2.73115721933048,-2.48277835985385));
#4038=CARTESIAN_POINT('Ctrl Pts',(-1.56203566992873,-2.73115721933048,34.7047216401462));
#4039=CARTESIAN_POINT('Ctrl Pts',(-2.03059644093756,-2.43097600035824,-2.48277835985385));
#4040=CARTESIAN_POINT('Ctrl Pts',(-2.03059644093756,-2.43097600035824,34.7047216401462));
#4041=CARTESIAN_POINT('Ctrl Pts',(-2.40943723940843,-2.00829848918501,-2.48277835985385));
#4042=CARTESIAN_POINT('Ctrl Pts',(-2.40943723940843,-2.00829848918501,34.7047216401462));
#4043=CARTESIAN_POINT('Ctrl Pts',(-2.65308366587196,-1.52626270600409,-2.48277835985385));
#4044=CARTESIAN_POINT('Ctrl Pts',(-2.65308366587196,-1.52626270600409,34.7047216401462));
#4045=CARTESIAN_POINT('Ctrl Pts',(-2.89673009233548,-1.04422692282317,-2.48277835985385));
#4046=CARTESIAN_POINT('Ctrl Pts',(-2.89673009233548,-1.04422692282317,34.7047216401462));
#4047=CARTESIAN_POINT('Ctrl Pts',(-3.00482129113311,-0.504257474334331,
-2.48277835985385));
#4048=CARTESIAN_POINT('Ctrl Pts',(-3.00482129113311,-0.504257474334331,
34.7047216401462));
#4049=CARTESIAN_POINT('Ctrl Pts',(-2.97073325595712,0.0183905394764899,
-2.48277835985385));
#4050=CARTESIAN_POINT('Ctrl Pts',(-2.97073325595712,0.0183905394764899,
34.7047216401462));
#4051=CARTESIAN_POINT('Ctrl Pts',(-2.93664522078113,0.541038553287311,-2.48277835985385));
#4052=CARTESIAN_POINT('Ctrl Pts',(-2.93664522078113,0.541038553287311,34.7047216401462));
#4053=CARTESIAN_POINT('Ctrl Pts',(-2.76078841906517,1.04499704196499,-2.48277835985385));
#4054=CARTESIAN_POINT('Ctrl Pts',(-2.76078841906517,1.04499704196499,34.7047216401462));
#4055=CARTESIAN_POINT('Ctrl Pts',(-2.47496665362428,1.46424215882875,-2.48277835985385));
#4056=CARTESIAN_POINT('Ctrl Pts',(-2.47496665362428,1.46424215882875,34.7047216401462));
#4057=CARTESIAN_POINT('Ctrl Pts',(-2.1891448881834,1.88348727569251,-2.48277835985385));
#4058=CARTESIAN_POINT('Ctrl Pts',(-2.1891448881834,1.88348727569251,34.7047216401462));
#4059=CARTESIAN_POINT('Ctrl Pts',(-1.79438324573034,2.21708442206671,-2.48277835985385));
#4060=CARTESIAN_POINT('Ctrl Pts',(-1.79438324573034,2.21708442206671,34.7047216401462));
#4061=CARTESIAN_POINT('Ctrl Pts',(-1.3499020188089,2.42582192158127,-2.48277835985385));
#4062=CARTESIAN_POINT('Ctrl Pts',(-1.3499020188089,2.42582192158127,34.7047216401462));
#4063=CARTESIAN_POINT('Ctrl Pts',(-0.905420791887454,2.63455942109583,-2.48277835985385));
#4064=CARTESIAN_POINT('Ctrl Pts',(-0.905420791887454,2.63455942109583,34.7047216401462));
#4065=CARTESIAN_POINT('Ctrl Pts',(-0.412539640784335,2.71817159514786,-2.48277835985385));
#4066=CARTESIAN_POINT('Ctrl Pts',(-0.412539640784335,2.71817159514786,34.7047216401462));
#4067=CARTESIAN_POINT('Ctrl Pts',(0.0600502779390585,2.67339688432183,-2.48277835985385));
#4068=CARTESIAN_POINT('Ctrl Pts',(0.0600502779390585,2.67339688432183,34.7047216401462));
#4069=CARTESIAN_POINT('Ctrl Pts',(0.532640196662453,2.6286221734958,-2.48277835985385));
#4070=CARTESIAN_POINT('Ctrl Pts',(0.532640196662453,2.6286221734958,34.7047216401462));
#4071=CARTESIAN_POINT('Ctrl Pts',(0.983709477378242,2.45589892654226,-2.48277835985385));
#4072=CARTESIAN_POINT('Ctrl Pts',(0.983709477378242,2.45589892654226,34.7047216401462));
#4073=CARTESIAN_POINT('Ctrl Pts',(1.35458202539782,2.18655266910141,-2.48277835985385));
#4074=CARTESIAN_POINT('Ctrl Pts',(1.35458202539782,2.18655266910141,34.7047216401462));
#4075=CARTESIAN_POINT('Ctrl Pts',(1.72545457341739,1.91720641166056,-2.48277835985385));
#4076=CARTESIAN_POINT('Ctrl Pts',(1.72545457341739,1.91720641166056,34.7047216401462));
#4077=CARTESIAN_POINT('Ctrl Pts',(2.01532896030444,1.55221514588606,-2.48277835985385));
#4078=CARTESIAN_POINT('Ctrl Pts',(2.01532896030444,1.55221514588606,34.7047216401462));
#4079=CARTESIAN_POINT('Ctrl Pts',(2.19104703705557,1.14662717259022,-2.48277835985385));
#4080=CARTESIAN_POINT('Ctrl Pts',(2.19104703705557,1.14662717259022,34.7047216401462));
#4081=CARTESIAN_POINT('Ctrl Pts',(2.3667651138067,0.741039199294375,-2.48277835985385));
#4082=CARTESIAN_POINT('Ctrl Pts',(2.3667651138067,0.741039199294375,34.7047216401462));
#4083=CARTESIAN_POINT('Ctrl Pts',(2.42815127364696,0.29606563962362,-2.48277835985385));
#4084=CARTESIAN_POINT('Ctrl Pts',(2.42815127364696,0.29606563962362,34.7047216401462));
#4085=CARTESIAN_POINT('Ctrl Pts',(2.37499692687845,-0.126278297648365,-2.48277835985385));
#4086=CARTESIAN_POINT('Ctrl Pts',(2.37499692687845,-0.126278297648365,34.7047216401462));
#4087=CARTESIAN_POINT('Ctrl Pts',(2.32184258010995,-0.548622234920349,-2.48277835985385));
#4088=CARTESIAN_POINT('Ctrl Pts',(2.32184258010995,-0.548622234920349,34.7047216401462));
#4089=CARTESIAN_POINT('Ctrl Pts',(2.15460773572119,-0.947246316417497,-2.48277835985385));
#4090=CARTESIAN_POINT('Ctrl Pts',(2.15460773572119,-0.947246316417497,34.7047216401462));
#4091=CARTESIAN_POINT('Ctrl Pts',(1.90381644250446,-1.27076076520293,-2.48277835985385));
#4092=CARTESIAN_POINT('Ctrl Pts',(1.90381644250446,-1.27076076520293,34.7047216401462));
#4093=CARTESIAN_POINT('Ctrl Pts',(1.65302514928773,-1.59427521398837,-2.48277835985385));
#4094=CARTESIAN_POINT('Ctrl Pts',(1.65302514928773,-1.59427521398837,34.7047216401462));
#4095=CARTESIAN_POINT('Ctrl Pts',(1.31960272683867,-1.84200902027356,-2.48277835985385));
#4096=CARTESIAN_POINT('Ctrl Pts',(1.31960272683867,-1.84200902027356,34.7047216401462));
#4097=CARTESIAN_POINT('Ctrl Pts',(0.954178885506531,-1.98663999535094,-2.48277835985385));
#4098=CARTESIAN_POINT('Ctrl Pts',(0.954178885506531,-1.98663999535094,34.7047216401462));
#4099=CARTESIAN_POINT('Ctrl Pts',(0.58875504417439,-2.13127097042832,-2.48277835985385));
#4100=CARTESIAN_POINT('Ctrl Pts',(0.58875504417439,-2.13127097042832,34.7047216401462));
#4101=CARTESIAN_POINT('Ctrl Pts',(0.192428954576045,-2.17270835998416,-2.48277835985385));
#4102=CARTESIAN_POINT('Ctrl Pts',(0.192428954576045,-2.17270835998416,34.7047216401462));
#4103=CARTESIAN_POINT('Ctrl Pts',(-0.179561270048882,-2.11348376177698,
-2.48277835985385));
#4104=CARTESIAN_POINT('Ctrl Pts',(-0.179561270048882,-2.11348376177698,
34.7047216401462));
#4105=CARTESIAN_POINT('Ctrl Pts',(-0.551551494673808,-2.0542591635698,-2.48277835985385));
#4106=CARTESIAN_POINT('Ctrl Pts',(-0.551551494673808,-2.0542591635698,34.7047216401462));
#4107=CARTESIAN_POINT('Ctrl Pts',(-0.89825506647805,-1.8948480197659,-2.48277835985385));
#4108=CARTESIAN_POINT('Ctrl Pts',(-0.89825506647805,-1.8948480197659,34.7047216401462));
#4109=CARTESIAN_POINT('Ctrl Pts',(-1.17549606629401,-1.66465238167101,-2.48277835985385));
#4110=CARTESIAN_POINT('Ctrl Pts',(-1.17549606629401,-1.66465238167101,34.7047216401462));
#4111=CARTESIAN_POINT('Ctrl Pts',(-1.45273706610997,-1.43445674357611,-2.48277835985385));
#4112=CARTESIAN_POINT('Ctrl Pts',(-1.45273706610997,-1.43445674357611,34.7047216401462));
#4113=CARTESIAN_POINT('Ctrl Pts',(-1.65997196384426,-1.13434375403233,-2.48277835985385));
#4114=CARTESIAN_POINT('Ctrl Pts',(-1.65997196384426,-1.13434375403233,34.7047216401462));
#4115=CARTESIAN_POINT('Ctrl Pts',(-1.77548883729426,-0.810285849797913,
-2.48277835985385));
#4116=CARTESIAN_POINT('Ctrl Pts',(-1.77548883729426,-0.810285849797913,
34.7047216401462));
#4117=CARTESIAN_POINT('Ctrl Pts',(-1.89100571074427,-0.486227945563498,
-2.48277835985385));
#4118=CARTESIAN_POINT('Ctrl Pts',(-1.89100571074427,-0.486227945563498,
34.7047216401462));
#4119=CARTESIAN_POINT('Ctrl Pts',(-1.91479333023935,-0.139209120005346,
-2.48277835985385));
#4120=CARTESIAN_POINT('Ctrl Pts',(-1.91479333023935,-0.139209120005346,
34.7047216401462));
#4121=CARTESIAN_POINT('Ctrl Pts',(-1.85180773148164,0.182399809151203,-2.48277835985385));
#4122=CARTESIAN_POINT('Ctrl Pts',(-1.85180773148164,0.182399809151203,34.7047216401462));
#4123=CARTESIAN_POINT('Ctrl Pts',(-1.78882213272392,0.504008738307752,-2.48277835985385));
#4124=CARTESIAN_POINT('Ctrl Pts',(-1.78882213272392,0.504008738307752,34.7047216401462));
#4125=CARTESIAN_POINT('Ctrl Pts',(-1.63954796460657,0.799396487896371,-2.48277835985385));
#4126=CARTESIAN_POINT('Ctrl Pts',(-1.63954796460657,0.799396487896371,34.7047216401462));
#4127=CARTESIAN_POINT('Ctrl Pts',(-1.43194777657619,1.0315176040265,-2.48277835985385));
#4128=CARTESIAN_POINT('Ctrl Pts',(-1.43194777657619,1.0315176040265,34.7047216401462));
#4129=CARTESIAN_POINT('Ctrl Pts',(-1.22434758854581,1.26363872015662,-2.48277835985385));
#4130=CARTESIAN_POINT('Ctrl Pts',(-1.22434758854581,1.26363872015662,34.7047216401462));
#4131=CARTESIAN_POINT('Ctrl Pts',(-0.959224961962274,1.43207402948561,-2.48277835985385));
#4132=CARTESIAN_POINT('Ctrl Pts',(-0.959224961962274,1.43207402948561,34.7047216401462));
#4133=CARTESIAN_POINT('Ctrl Pts',(-0.677664535462048,1.52048830749793,-2.48277835985385));
#4134=CARTESIAN_POINT('Ctrl Pts',(-0.677664535462048,1.52048830749793,34.7047216401462));
#4135=CARTESIAN_POINT('Ctrl Pts',(-0.396104108961821,1.60890258551024,-2.48277835985385));
#4136=CARTESIAN_POINT('Ctrl Pts',(-0.396104108961821,1.60890258551024,34.7047216401462));
#4137=CARTESIAN_POINT('Ctrl Pts',(-0.0989716597742782,1.61735869668872,
-2.48277835985385));
#4138=CARTESIAN_POINT('Ctrl Pts',(-0.0989716597742782,1.61735869668872,
34.7047216401462));
#4139=CARTESIAN_POINT('Ctrl Pts',(0.172308460800984,1.55291873815511,-2.48277835985385));
#4140=CARTESIAN_POINT('Ctrl Pts',(0.172308460800984,1.55291873815511,34.7047216401462));
#4141=CARTESIAN_POINT('Ctrl Pts',(0.443588581376245,1.4884787796215,-2.48277835985385));
#4142=CARTESIAN_POINT('Ctrl Pts',(0.443588581376245,1.4884787796215,34.7047216401462));
#4143=CARTESIAN_POINT('Ctrl Pts',(0.688344440094465,1.35163038773946,-2.48277835985385));
#4144=CARTESIAN_POINT('Ctrl Pts',(0.688344440094465,1.35163038773946,34.7047216401462));
#4145=CARTESIAN_POINT('Ctrl Pts',(0.87656682627513,1.1685824562916,-2.48277835985385));
#4146=CARTESIAN_POINT('Ctrl Pts',(0.87656682627513,1.1685824562916,34.7047216401462));
#4147=CARTESIAN_POINT('Ctrl Pts',(1.06478921245579,0.985534524843734,-2.48277835985385));
#4148=CARTESIAN_POINT('Ctrl Pts',(1.06478921245579,0.985534524843734,34.7047216401462));
#4149=CARTESIAN_POINT('Ctrl Pts',(1.19618000610187,0.757021804007928,-2.48277835985385));
#4150=CARTESIAN_POINT('Ctrl Pts',(1.19618000610187,0.757021804007928,34.7047216401462));
#4151=CARTESIAN_POINT('Ctrl Pts',(1.25953949510137,0.519019003905952,-2.48277835985385));
#4152=CARTESIAN_POINT('Ctrl Pts',(1.25953949510137,0.519019003905952,34.7047216401462));
#4153=CARTESIAN_POINT('Ctrl Pts',(1.32289898410087,0.281016203803977,-2.48277835985385));
#4154=CARTESIAN_POINT('Ctrl Pts',(1.32289898410087,0.281016203803977,34.7047216401462));
#4155=CARTESIAN_POINT('Ctrl Pts',(1.3183585997967,0.0342680374678661,-2.48277835985385));
#4156=CARTESIAN_POINT('Ctrl Pts',(1.3183585997967,0.0342680374678661,34.7047216401462));
#4157=CARTESIAN_POINT('Ctrl Pts',(1.25476583956567,-0.186815680676776,-2.48277835985385));
#4158=CARTESIAN_POINT('Ctrl Pts',(1.25476583956567,-0.186815680676776,34.7047216401462));
#4159=CARTESIAN_POINT('Ctrl Pts',(1.19117307933464,-0.407899398821417,-2.48277835985385));
#4160=CARTESIAN_POINT('Ctrl Pts',(1.19117307933464,-0.407899398821417,34.7047216401462));
#4161=CARTESIAN_POINT('Ctrl Pts',(1.069012361524,-0.602785717184155,-2.48277835985385));
#4162=CARTESIAN_POINT('Ctrl Pts',(1.069012361524,-0.602785717184155,34.7047216401462));
#4163=CARTESIAN_POINT('Ctrl Pts',(0.912428452117964,-0.748396729203901,
-2.48277835985385));
#4164=CARTESIAN_POINT('Ctrl Pts',(0.912428452117964,-0.748396729203901,
34.7047216401462));
#4165=CARTESIAN_POINT('Ctrl Pts',(0.755844542711924,-0.894007741223646,
-2.48277835985385));
#4166=CARTESIAN_POINT('Ctrl Pts',(0.755844542711924,-0.894007741223646,
34.7047216401462));
#4167=CARTESIAN_POINT('Ctrl Pts',(0.565498211492113,-0.990162900072641,
-2.48277835985385));
#4168=CARTESIAN_POINT('Ctrl Pts',(0.565498211492113,-0.990162900072641,
34.7047216401462));
#4169=CARTESIAN_POINT('Ctrl Pts',(0.372040731711528,-1.03054946951225,-2.48277835985385));
#4170=CARTESIAN_POINT('Ctrl Pts',(0.372040731711528,-1.03054946951225,34.7047216401462));
#4171=CARTESIAN_POINT('Ctrl Pts',(0.178583251930943,-1.07093603895185,-2.48277835985385));
#4172=CARTESIAN_POINT('Ctrl Pts',(0.178583251930943,-1.07093603895185,34.7047216401462));
#4173=CARTESIAN_POINT('Ctrl Pts',(-0.0173643819846057,-1.05574839903853,
-2.48277835985385));
#4174=CARTESIAN_POINT('Ctrl Pts',(-0.0173643819846057,-1.05574839903853,
34.7047216401462));
#4175=CARTESIAN_POINT('Ctrl Pts',(-0.188463801036283,-0.995296845822539,
-2.48277835985385));
#4176=CARTESIAN_POINT('Ctrl Pts',(-0.188463801036283,-0.995296845822539,
34.7047216401462));
#4177=CARTESIAN_POINT('Ctrl Pts',(-0.359563220087961,-0.934845292606548,
-2.48277835985385));
#4178=CARTESIAN_POINT('Ctrl Pts',(-0.359563220087961,-0.934845292606548,
34.7047216401462));
#4179=CARTESIAN_POINT('Ctrl Pts',(-0.505419873158144,-0.829604841260499,
-2.48277835985385));
#4180=CARTESIAN_POINT('Ctrl Pts',(-0.505419873158144,-0.829604841260499,
34.7047216401462));
#4181=CARTESIAN_POINT('Ctrl Pts',(-0.609771623763936,-0.701349667144694,
-2.48277835985385));
#4182=CARTESIAN_POINT('Ctrl Pts',(-0.609771623763936,-0.701349667144694,
34.7047216401462));
#4183=CARTESIAN_POINT('Ctrl Pts',(-0.714123374369729,-0.573094493028889,
-2.48277835985385));
#4184=CARTESIAN_POINT('Ctrl Pts',(-0.714123374369729,-0.573094493028889,
34.7047216401462));
#4185=CARTESIAN_POINT('Ctrl Pts',(-0.776903595750262,-0.422406362146326,
-2.48277835985385));
#4186=CARTESIAN_POINT('Ctrl Pts',(-0.776903595750262,-0.422406362146326,
34.7047216401462));
#4187=CARTESIAN_POINT('Ctrl Pts',(-0.796430911423745,-0.274408444645747,
-2.48277835985385));
#4188=CARTESIAN_POINT('Ctrl Pts',(-0.796430911423745,-0.274408444645747,
34.7047216401462));
#4189=CARTESIAN_POINT('Ctrl Pts',(-0.815958227097229,-0.126410527145168,
-2.48277835985385));
#4190=CARTESIAN_POINT('Ctrl Pts',(-0.815958227097229,-0.126410527145168,
34.7047216401462));
#4191=CARTESIAN_POINT('Ctrl Pts',(-0.79248426286268,0.0184023592624083,
-2.48277835985385));
#4192=CARTESIAN_POINT('Ctrl Pts',(-0.79248426286268,0.0184023592624083,
34.7047216401462));
#4193=CARTESIAN_POINT('Ctrl Pts',(-0.737457917243924,0.139808986238642,
-2.48277835985385));
#4194=CARTESIAN_POINT('Ctrl Pts',(-0.737457917243924,0.139808986238642,
34.7047216401462));
#4195=CARTESIAN_POINT('Ctrl Pts',(-0.682431571625168,0.261215613214875,
-2.48277835985385));
#4196=CARTESIAN_POINT('Ctrl Pts',(-0.682431571625168,0.261215613214875,
34.7047216401462));
#4197=CARTESIAN_POINT('Ctrl Pts',(-0.596312298328655,0.358959036802165,
-2.48277835985385));
#4198=CARTESIAN_POINT('Ctrl Pts',(-0.596312298328655,0.358959036802165,
34.7047216401462));
#4199=CARTESIAN_POINT('Ctrl Pts',(-0.498201552484654,0.4234668930977,-2.48277835985385));
#4200=CARTESIAN_POINT('Ctrl Pts',(-0.498201552484654,0.4234668930977,34.7047216401462));
#4201=CARTESIAN_POINT('Ctrl Pts',(-0.400090806640652,0.487974749393236,
-2.48277835985385));
#4202=CARTESIAN_POINT('Ctrl Pts',(-0.400090806640652,0.487974749393236,
34.7047216401462));
#4203=CARTESIAN_POINT('Ctrl Pts',(-0.290486458155145,0.519290509672246,
-2.48277835985385));
#4204=CARTESIAN_POINT('Ctrl Pts',(-0.290486458155145,0.519290509672246,
34.7047216401462));
#4205=CARTESIAN_POINT('Ctrl Pts',(-0.188787962038925,0.520101739387766,
-2.48277835985385));
#4206=CARTESIAN_POINT('Ctrl Pts',(-0.188787962038925,0.520101739387766,
34.7047216401462));
[truncated: 52,046 more chars]
